# Supplementary material for: Transcriptomic analyses reveal molecular mechanisms underlying growth heterosis and weakness of rubber tree seedlings
Source: BMC Plant Biol. 2018 Jan 9;18:10. doi: 10.1186/s12870-017-1203-3 (PMC5759766; doi:10.1186/s12870-017-1203-3)
Supplement: Supplementary file 1 — Primer pairs designed for validating gene expression. (XLSX 25 kb) [file 12870_2017_1203_MOESM1_ESM.xlsx]

## Sheet: Additional Table S1
Additional Table S1. Primer pairs designed for validating gene expression
geneid	forward primer	reverse primer
c46202_g1	CAAACCGTGGAGGACTGTGAG	TCTTGCTCCCTTGTAGGCTTATC
c48754_g1	TCCAACGGTAGGAAACTCTGC	CCGAACTTCTGGGGACACAT
c52098_g1	TTTGGTTGCGTAGATACCGTGG	AGGGACATTGTGGTCTGCTGG
c58613_g1	ATGATGAACTAAGGCTGGTGGC	GCTGTCCAAGGTTCCCCATC
c58830_g1	GCACAAGACACAACACCAGGAC	ACCTTCATTGGGGAGAAAACTG
c60671_g3	CTGCTTCTCTGCCAAGTAATCTG	GACCTAACGCCTGATACTACCCT
c61017_g1	AACCTAAGAGCAGTGAGGAGAACA	GAGGGAAGGGACAACAGCAC
c61561_g1	GGACTAATGATTCTTTACCCAACCT	CTTAAGGAACGCCTTCTCAGC
c61738_g3	TACAGTCACTGCATTCAGCAATAGC	TGTTGAGCCCTAAACCGACTG
c63392_g1	CTACCGTTTTCAAGTTGTCTCCTC	AAAGGCGACACTGACCCATC
c64106_g1	AGGGAAGGAAAAGCGGGG	AATAATGGGGGAGGCAGCG
c64449_g1	TCGCCTTCTTTTACTTCATACGC	CACTGATGAAATCCGCCGTC
c66126_g1	TCTCCCCTCAGGACTCCCATT	GCGACATTAGGATTTGACCCG
c66226_g3	CACCCTATGGCTCTCTCTGGA	TAATGCTCTCGCCTGCTTTG
c67271_g1	TTCCCAACCAGAAACAGAGCC	ATACTGCTGGAGACCCTGAAACAT
c67342_g3	TCCTCATCGCTTTCTCAACTCTT	GCAATGGCACTTTCCCTCC
c67353_g1	AACTCCCTTTTCACAATAGCCATC	GAGGAAGCAAGCGAACGATAC
c67411_g2	CCAAGCCACCAAGGTCAGTT	CAGAAGTCCTAACGACCCACAAG
c67557_g1	AGGAGGGCTTGAGATGGGTAG	GATTTTCTGACAGCCCCCTC
c68936_g2	CGGACGAACAGACAACGAGA	TCCCAAGCCTGCTAAAGATGT
c71539_g2	TGGTGTTTATTTAGGTGAGGGC	GTCCTACAAAAGTGAGCCGAAG
c61702_g1	AGTGACCCCTGAGGCTGATG	GGGCGGTTGCTGAGATGTT
c63236_g1	ACGAAGAGAATGGAAGTGGAAGTG	TAATCGGAATGAGGGGGCAG
18S rRNA	GCTCGAAGACGATCAGATACC	TTCAGCCTTGCGACCATAC
