# Supplementary material for: Transcriptomic analyses reveal molecular mechanisms underlying growth heterosis and weakness of rubber tree seedlings
Source: BMC Plant Biol. 2018 Jan 9;18:10. doi: 10.1186/s12870-017-1203-3 (PMC5759766; doi:10.1186/s12870-017-1203-3)
Supplement: Supplementary file 2 — Seedling girth and height of five rubber tree varieties. (XLSX 8 kb) [file 12870_2017_1203_MOESM2_ESM.xlsx]

## Sheet: Additional Table S2
Additional Table S2. Seedling girth and height of five rubber tree varieties
Varieties	Girth (cm)	Height (cm)
PR 107	7.25 ± 0.25	284.3 ± 18.3
RRIM 600	8.03 ± 0.33	312.1 ± 20.7
BT 3410	8.82 ± 0.32	353.8 ± 20.2
WC 11	6.57 ± 0.21	258.6 ± 13.9
RY 7-33-97	7.59 ± 0.33	290.6 ± 17.5
