# Supplementary material for: Transcriptomic analyses reveal molecular mechanisms underlying growth heterosis and weakness of rubber tree seedlings
Source: BMC Plant Biol. 2018 Jan 9;18:10. doi: 10.1186/s12870-017-1203-3 (PMC5759766; doi:10.1186/s12870-017-1203-3)
Supplement: Supplementary file 3 — Gene action models in BT 3410-parent triad. (XLSX 478 kb) [file 12870_2017_1203_MOESM3_ESM.xlsx]

## Sheet: Additional Table  S3
Additional Table S3. Gene action models in BT 3410-parent triad
geneID	RRIM 600_readcount(RRIM 600vsPR 107)	PR 107_readcount(RRIM 600vsPR 107)	log2FoldChange(RRIM 600vsPR 107)	pval(RRIM 600vsPR 107)	padj(RRIM 600vsPR 107)	significant(RRIM 600vsPR 107)	BT 3410_readcount(BT 3410vsPR 107)	PR 107_readcount(BT 3410vsPR 107)	log2FoldChange(BT 3410vsPR 107)	pval(BT 3410vsPR 107)	padj(BT 3410vsPR 107)	significant(BT 3410vsPR 107)	BT 3410_readcount(BT 3410vsRRIM 600)	RRIM 600_readcount(BT 3410vsRRIM 600)	log2FoldChange(BT 3410vsRRIM 600)	pval(BT 3410vsRRIM 600)	padj(BT 3410vsRRIM 600)	significant(BT 3410vsRRIM 600)	gene action models
c100981_g1	19.1047	71.0892	-1.8957	1.0152e-05	0.00052844	DOWN	0	76.6966	#NAME?	4.7554e-20	8.0964e-18	DOWN	0	21.8287	#NAME?	6.0136e-07	2.5804e-05	DOWN	UD
c108320_g1	156988	123590	0.34509	0.15943	1	FALSE	96301.7	133377	-0.46988	1.6014e-06	6.2367e-05	DOWN	102112	179254	-0.81185	0.0001511	0.0036354	DOWN	UD
c120547_g1	9.58569	11.1162	-0.2137	0.86889	1	FALSE	0	11.9944	#NAME?	0.00016808	0.0040745	DOWN	0	10.9315	#NAME?	0.00063926	0.012651	DOWN	UD
c131797_g1	310.828	92.4267	1.7497	4.1846e-08	3.9548e-06	UP	12.026	99.7413	-3.052	1.4291e-15	1.7443e-13	DOWN	12.7522	354.985	-4.7989	5.7455e-22	1.2814e-19	DOWN	UD
c14960_g1	47.942	71.6855	-0.58039	0.1049	0.84058	FALSE	5.6347	77.3671	-3.7793	1.0462e-15	1.2929e-13	DOWN	5.97394	54.7637	-3.1965	3.0857e-08	1.6926e-06	DOWN	UD
c18346_g1	36.1667	21.4731	0.75214	0.18092	1	FALSE	1.87156	23.1831	-3.6308	0.0014746	0.026572	DOWN	1.98155	41.3174	-4.382	5.1286e-09	3.1783e-07	DOWN	UD
c19419_g1	230.417	297.316	-0.36775	0.16021	1	FALSE	21.3044	320.878	-3.9128	2.5684e-39	1.2969e-36	DOWN	22.5942	262.989	-3.541	6.4374e-26	2.0148e-23	DOWN	UD
c19797_g1	26250.9	6869.58	1.9341	0.00012882	0.0048125	UP	4155.26	7414.14	-0.83534	3.0422e-05	0.00088472	DOWN	4406.53	29994.1	-2.767	2.7715e-06	0.0001039	DOWN	UD
c22378_g1	535.693	269.986	0.98852	0.022321	0.30366	FALSE	62.1412	291.409	-2.2294	1.4685e-08	8.1172e-07	DOWN	65.8962	612.043	-3.2154	7.5456e-08	3.8844e-06	DOWN	UD
c24309_g1	22.8562	11.6313	0.97457	0.12983	0.95215	FALSE	0	12.5511	#NAME?	0.00010943	0.0027618	DOWN	0	26.0893	#NAME?	3.0542e-08	1.6765e-06	DOWN	UD
c24793_g1	36.674	53.7912	-0.55261	0.1707	1	FALSE	0	58.053	#NAME?	2.6185e-19	4.1875e-17	DOWN	0	41.8759	#NAME?	1.9244e-12	1.9063e-10	DOWN	UD
c28261_g1	12.4294	7.99823	0.636	0.44188	1	FALSE	0	8.62674	#NAME?	0.0022338	0.037693	DOWN	0	14.1796	#NAME?	7.1736e-05	0.0018976	DOWN	UD
c28347_g1	194.638	34.8396	2.482	7.3665e-13	1.5111e-10	UP	10.1545	37.5979	-1.8885	0.0004154	0.009063	DOWN	10.7707	222.267	-4.3671	6.1947e-23	1.5279e-20	DOWN	UD
c29298_g1	14.3652	14.1798	0.018743	1	1	FALSE	0	15.3067	#NAME?	1.2943e-05	0.00041271	DOWN	0	16.4152	#NAME?	2.0894e-05	0.00063476	DOWN	UD
c29397_g1	1651.35	789.057	1.0654	0.001286	0.033196	UP	97.6221	851.471	-3.1247	4.3027e-79	9.9124e-76	DOWN	103.531	1886.28	-4.1874	8.2926e-15	1.0244e-12	DOWN	UD
c29689_g1	1155.84	651.379	0.82737	0.020527	0.28509	FALSE	167.628	702.95	-2.0682	5.0603e-39	2.5378e-36	DOWN	177.756	1320.44	-2.8931	4.5843e-08	2.462e-06	DOWN	UD
c30046_g1	65.2311	54.0623	0.27094	0.73296	1	FALSE	4.02203	58.3606	-3.859	1.1197e-05	0.00036379	DOWN	4.27027	74.5675	-4.1261	2.8974e-05	0.00085005	DOWN	UD
c31552_g1	479.179	173.222	1.4679	1.2876e-07	1.1006e-05	UP	74.4854	186.931	-1.3275	9.5837e-09	5.4557e-07	DOWN	78.9627	547.216	-2.7929	2.3614e-14	2.7965e-12	DOWN	UD
c31593_g1	34.9652	45.9015	-0.39262	0.31916	1	FALSE	8.66123	49.5369	-2.5159	7.7452e-07	3.2277e-05	DOWN	9.19128	39.9554	-2.1201	0.0011543	0.021074	DOWN	UD
c31706_g1	16.1808	23.7777	-0.55532	0.39135	1	FALSE	0	25.6588	#NAME?	5.6772e-09	3.3536e-07	DOWN	0	18.4402	#NAME?	3.3313e-06	0.00012297	DOWN	UD
c32011_g1	174.759	110.348	0.66331	0.031505	0.38517	FALSE	42.4294	119.083	-1.4888	1.9329e-07	8.9281e-06	DOWN	44.9763	199.495	-2.1491	1.0737e-11	9.8987e-10	DOWN	UD
c32739_g1	121.049	163.57	-0.43431	0.15437	1	FALSE	55.2721	176.524	-1.6752	2.8719e-11	2.2644e-09	DOWN	58.6207	138.094	-1.2362	0.0001481	0.0035749	DOWN	UD
c34816_g1	26998.6	28271.3	-0.066455	0.70843	1	FALSE	11605.1	30511.7	-1.3946	1.9469e-13	1.999e-11	DOWN	12304.7	30843.5	-1.3258	0.0013156	0.023518	DOWN	UD
c35290_g1	51.5065	81.7443	-0.66636	0.067466	0.63891	FALSE	4.38032	88.2205	-4.332	5.8856e-20	9.8837e-18	DOWN	4.64314	58.7794	-3.6621	3.3998e-10	2.4902e-08	DOWN	UD
c35352_g1	150.154	55.201	1.4437	0.037178	0.43522	FALSE	11.6477	59.5846	-2.3549	6.6853e-06	0.00022934	DOWN	12.35	171.663	-3.797	6.9685e-05	0.0018473	DOWN	UD
c35554_g1	30.1456	18.3551	0.71576	0.19793	1	FALSE	0	19.8154	#NAME?	4.5715e-06	0.00016265	DOWN	0	34.4015	#NAME?	1.4885e-10	1.1696e-08	DOWN	UD
c35974_g1	1799.93	1093.26	0.71931	0.0021022	0.04945	UP	888.294	1179.66	-0.40926	0.0010549	0.019961	DOWN	941.982	2053.21	-1.1241	1.2119e-07	5.9666e-06	DOWN	UD
c36587_g1	204.611	113.9	0.84512	0.049141	0.52384	FALSE	71.3395	122.924	-0.785	0.0019746	0.033996	DOWN	75.621	233.795	-1.6284	0.0014987	0.026238	DOWN	UD
c37889_g1	111.077	100.859	0.13922	0.71969	1	FALSE	0	108.842	#NAME?	9.8838e-35	3.835e-32	DOWN	0	126.815	#NAME?	1.9482e-31	8.958e-29	DOWN	UD
c38762_g1	33.2163	22.0424	0.59161	0.35571	1	FALSE	5.6347	23.7951	-2.0783	0.0023635	0.039566	DOWN	5.97394	37.9647	-2.6679	0.00042892	0.0090026	DOWN	UD
c38985_g1	276.651	129.652	1.0934	0.02416	0.32227	FALSE	38.5468	139.96	-1.8603	0.0025348	0.041786	DOWN	40.8596	316.08	-2.9515	3.4556e-07	1.5712e-05	DOWN	UD
c39064_g1	348.744	400.045	-0.198	0.37869	1	FALSE	203.666	431.722	-1.0839	7.4678e-11	5.6523e-09	DOWN	215.954	398.293	-0.88311	0.0019657	0.033023	DOWN	UD
c39171_g1	738.768	591.432	0.32091	0.33141	1	FALSE	225.529	638.337	-1.501	5.2667e-07	2.2626e-05	DOWN	239.214	843.808	-1.8186	3.2774e-06	0.0001211	DOWN	UD
c39639_g1	130.555	92.4538	0.49786	0.14764	1	FALSE	46.352	99.7689	-1.106	0.00022765	0.0053482	DOWN	49.1516	149.133	-1.6013	7.6141e-05	0.0019934	DOWN	UD
c39892_g1	311.576	97.4966	1.6762	0.00018398	0.0065257	UP	22.6582	105.225	-2.2154	2.9683e-11	2.3354e-09	DOWN	24.02	355.965	-3.8894	3.1248e-10	2.2977e-08	DOWN	UD
c40066_g1	134.133	89.0646	0.59074	0.14594	1	FALSE	49.6374	96.1245	-0.95348	0.0016376	0.028964	DOWN	52.6468	153.255	-1.5415	0.0017975	0.030654	DOWN	UD
c41459_g1	108.113	74.18	0.54344	0.10241	0.82795	FALSE	15.8686	80.0366	-2.3345	7.5389e-10	5.0571e-08	DOWN	16.8103	123.356	-2.8754	1.6155e-13	1.7568e-11	DOWN	UD
c41500_g1	613.712	496.837	0.30479	0.23095	1	FALSE	397.018	536.135	-0.43339	0.0029487	0.04735	DOWN	420.954	700.429	-0.73458	0.00131	0.023456	DOWN	UD
c42777_g1	54.0965	51.5951	0.068301	0.92084	1	FALSE	14.4354	55.6879	-1.9478	1.4451e-05	0.00045449	DOWN	15.3188	61.7482	-2.0111	3.5421e-05	0.0010152	DOWN	UD
c43413_g1	148.926	50.5106	1.5599	7.4979e-06	0.00040571	UP	1.75213	54.5193	-4.9596	6.5254e-14	6.9921e-12	DOWN	1.85726	170.089	-6.517	1.3454e-23	3.5042e-21	DOWN	UD
c43480_g2	80.05	25.8925	1.6284	7.6009e-05	0.0031039	UP	0.876064	27.9408	-4.9952	5.9817e-08	3.008e-06	DOWN	0.928628	91.3649	-6.6204	8.1515e-22	1.8018e-19	DOWN	UD
c44162_g1	20.8536	45.1423	-1.1142	0.03589	0.42384	FALSE	4.002	48.7312	-3.6061	1.2202e-05	0.00039349	DOWN	4.24097	23.8194	-2.4897	0.0013122	0.023491	DOWN	UD
c44359_g1	88.7013	95.2462	-0.10271	0.68195	1	FALSE	10.015	102.804	-3.3597	8.4702e-12	7.1445e-10	DOWN	10.6171	101.32	-3.2545	2.8752e-10	2.1332e-08	DOWN	UD
c44359_g2	79.5693	100.317	-0.33428	0.34739	1	FALSE	14.2759	108.226	-2.9224	1.2646e-08	7.0844e-07	DOWN	15.1359	90.7705	-2.5842	1.6271e-09	1.0884e-07	DOWN	UD
c44379_g1	601.925	426.806	0.496	0.12581	0.93631	FALSE	227.399	460.579	-1.0182	2.5531e-10	1.8046e-08	DOWN	241.093	687.621	-1.512	0.00027393	0.0061184	DOWN	UD
c44393_g1	1642.61	2029.67	-0.30525	0.19902	1	FALSE	1121.33	2190.18	-0.96584	7.5007e-17	1.0127e-14	DOWN	1189.1	1874.19	-0.6564	0.00204	0.034033	DOWN	UD
c44433_g1	4007.87	1876	1.0952	4.3493e-06	0.00025343	UP	654.881	2024.37	-1.6282	2.8104e-41	1.5234e-38	DOWN	694.41	4575.67	-2.7201	4.2425e-29	1.629e-26	DOWN	UD
c44967_g1	192.355	264.401	-0.45896	0.093323	0.78158	FALSE	104.511	285.338	-1.449	7.3271e-13	6.9921e-11	DOWN	110.836	219.506	-0.98583	0.00051167	0.010437	DOWN	UD
c45066_g1	290.883	74.18	1.9713	0.00079194	0.022472	UP	25.4259	80.0366	-1.6544	3.3928e-06	0.00012413	DOWN	26.9595	332.427	-3.6242	1.3547e-06	5.4281e-05	DOWN	UD
c45354_g1	189.312	46.281	2.0323	0.0038359	0.08005	FALSE	20.9061	49.9552	-1.2567	0.0025235	0.041646	DOWN	22.1628	216.403	-3.2875	9.4443e-05	0.0024019	DOWN	UD
c45407_g1	2013.72	2224.04	-0.14332	0.50701	1	FALSE	962.342	2400.05	-1.3184	8.8292e-30	2.7698e-27	DOWN	1020.51	2298.62	-1.1715	6.2117e-08	3.2608e-06	DOWN	UD
c45768_g1	68.0081	33.3485	1.0281	0.18347	1	FALSE	0.378317	35.9832	-6.5716	3.6043e-11	2.8177e-09	DOWN	0.402168	77.7813	-7.5955	9.5215e-06	0.00031495	DOWN	UD
c45773_g1	300.708	128.459	1.2271	1.7618e-05	0.00086232	UP	12.9221	138.619	-3.4232	5.2843e-23	1.113e-20	DOWN	13.7101	343.283	-4.6461	4.1946e-40	3.5506e-37	DOWN	UD
c45905_g1	679.972	189.381	1.8442	2.7355e-06	0.00016648	UP	19.4129	204.382	-3.3962	4.0397e-32	1.4457e-29	DOWN	20.5834	776.716	-5.2378	1.9834e-18	3.3501e-16	DOWN	UD
c46018_g1	56.8334	132.634	-1.2226	0.0002012	0.0070448	DOWN	16.4064	143.158	-3.1253	3.1291e-12	2.7627e-10	DOWN	17.3953	64.8918	-1.8993	3.7889e-05	0.0010764	DOWN	UD
c46128_g1	63.6691	21.6358	1.5572	0.072456	0.66988	FALSE	5.11693	23.3491	-2.19	0.0012369	0.022934	DOWN	5.41818	72.8218	-3.7485	0.0015289	0.026704	DOWN	UD
c46294_g1	944.393	750.773	0.33101	0.19659	1	FALSE	595.367	810.174	-0.44445	0.00058703	0.012242	DOWN	631.197	1078.22	-0.77249	0.00050728	0.010361	DOWN	UD
c46372_g2	1985.07	758.148	1.3886	6.0923e-05	0.0025536	UP	460.951	818.164	-0.82778	1.1284e-09	7.3745e-08	DOWN	488.766	2267.42	-2.2138	1.3866e-07	6.7598e-06	DOWN	UD
c46432_g1	106.577	147.628	-0.47006	0.13826	0.97537	FALSE	51.4689	159.295	-1.6299	3.2007e-10	2.2472e-08	DOWN	54.5698	121.574	-1.1557	0.00045116	0.0093875	DOWN	UD
c46629_g1	135.041	122.738	0.13781	0.77192	1	FALSE	27.5763	132.471	-2.2642	6.3703e-13	6.155e-11	DOWN	29.2482	154.268	-2.399	1.3896e-06	5.5534e-05	DOWN	UD
c46741_g1	1158.7	983.182	0.23697	0.33148	1	FALSE	682.597	1060.97	-0.63628	5.6879e-07	2.4322e-05	DOWN	723.812	1322.31	-0.86937	6.9497e-05	0.0018429	DOWN	UD
c46893_g1	146.309	125.992	0.21569	0.60156	1	FALSE	26.003	135.977	-2.3866	1.5788e-15	1.9143e-13	DOWN	27.5517	167.156	-2.601	2.3691e-06	9.0268e-05	DOWN	UD
c46996_g1	211.861	127.483	0.73281	0.056186	0.57142	FALSE	63.0573	137.591	-1.1257	2.365e-05	0.00070615	DOWN	66.8834	242.037	-1.8555	0.00010492	0.0026413	DOWN	UD
c47242_g1	41.4802	398.5	-3.2641	1.72e-25	1.2899e-22	DOWN	10.3933	430.083	-5.3709	2.2565e-51	2.1604e-48	DOWN	11.0192	47.3237	-2.1025	7.2381e-05	0.0019113	DOWN	UD
c4754_g1	316.676	145.675	1.1203	0.075469	0.68807	FALSE	25.4459	157.241	-2.6275	1.9088e-07	8.8336e-06	DOWN	26.9888	362.011	-3.7456	3.6431e-05	0.0010405	DOWN	UD
c47631_g1	689.277	609.762	0.17684	0.5082	1	FALSE	439.646	657.94	-0.58161	3.0464e-05	0.00088524	DOWN	466.121	786.908	-0.75549	0.00092621	0.017502	DOWN	UD
c47695_g1	54.1366	40.0452	0.43498	0.3322	1	FALSE	2.74762	43.2199	-3.9754	4.6094e-10	3.1817e-08	DOWN	2.91018	61.8185	-4.4089	1.7078e-12	1.7053e-10	DOWN	UD
c47697_g1	741.65	453.864	0.70848	0.0040096	0.082763	FALSE	322.034	489.741	-0.60481	6.0753e-05	0.00164	DOWN	341.414	846.133	-1.3094	6.4862e-09	3.9473e-07	DOWN	UD
c47721_g1	1368.45	387.384	1.8207	4.3792e-13	9.2838e-11	UP	61.1056	418.027	-2.7742	2.6153e-43	1.5675e-40	DOWN	64.7847	1562.22	-4.5918	3.5616e-65	1.1054e-61	DOWN	UD
c48168_g1	108.54	33.8907	1.6793	0.00091576	0.025233	UP	6.2719	36.5676	-2.5436	1.7878e-05	0.00055032	DOWN	6.65398	124.022	-4.2202	1.5031e-08	8.6593e-07	DOWN	UD
c48504_g1	920.109	120.108	2.9375	1.642e-18	6.5444e-16	UP	60.1101	129.632	-1.1087	2.6101e-05	0.00077214	DOWN	63.7317	1050.7	-4.0432	1.63e-24	4.4969e-22	DOWN	UD
c48557_g2	70.2508	24.2386	1.5352	0.00038938	0.012384	UP	6.01302	26.1601	-2.1212	0.0012477	0.023111	DOWN	6.3761	80.2244	-3.6533	1.5633e-12	1.5673e-10	DOWN	UD
c48754_g1	1853.37	1079.02	0.78042	0.0062348	0.11565	FALSE	548.359	1164.42	-1.0864	3.6821e-17	5.0737e-15	DOWN	581.491	2116.85	-1.8641	6.8302e-07	2.9057e-05	DOWN	UD
c48792_g3	22.7494	22.5576	0.012217	1	1	FALSE	3.26539	24.3518	-2.8987	0.00091043	0.017663	DOWN	3.46593	25.9848	-2.9064	0.00031129	0.00681	DOWN	UD
c48909_g1	15.4199	9.05562	0.76791	0.3156	1	FALSE	0	9.76775	#NAME?	0.0009379	0.018105	DOWN	0	17.6025	#NAME?	7.9483e-06	0.00026839	DOWN	UD
c48925_g1	25.7399	26.4619	-0.039906	0.92021	1	FALSE	0	28.5529	#NAME?	6.7071e-10	4.528e-08	DOWN	0	29.4077	#NAME?	4.799e-09	2.984e-07	DOWN	UD
c48962_g1	624.167	348.667	0.84008	0.019855	0.27892	FALSE	20.8861	376.286	-4.1712	1.2724e-65	2.0844e-62	DOWN	22.1335	713.047	-5.0097	5.1521e-15	6.4938e-13	DOWN	UD
c48987_g1	806.95	253.15	1.6725	0.0031123	0.067352	FALSE	175.314	273.205	-0.64005	0.00069774	0.014166	DOWN	185.924	922.224	-2.3104	0.00039845	0.0084463	DOWN	UD
c49118_g2	42.8687	25.2417	0.76411	0.11243	0.87049	FALSE	5.39584	27.2458	-2.3361	0.00050084	0.01064	DOWN	5.72535	48.9306	-3.0953	2.6439e-07	1.2279e-05	DOWN	UD
c49268_g1	95.4433	28.0615	1.7661	9.0058e-06	0.00047694	UP	5.11693	30.2782	-2.5649	4.3915e-05	0.0012296	DOWN	5.41818	109.003	-4.3304	4.6364e-17	6.977e-15	DOWN	UD
c49298_g1	70.2908	33.1043	1.0863	0.0099308	0.1663	FALSE	4.75864	35.7342	-2.9087	5.9984e-06	0.000208	DOWN	5.04531	80.2946	-3.9923	3.9056e-11	3.3249e-09	DOWN	UD
c49302_g1	373.616	419.214	-0.16613	0.48649	1	FALSE	197.694	452.368	-1.1942	1.7021e-12	1.5511e-10	DOWN	209.688	426.511	-1.0243	6.0994e-05	0.001639	DOWN	UD
c49361_g1	24.6853	23.6963	0.058987	1	1	FALSE	4.14146	25.5758	-2.6266	0.00026499	0.006105	DOWN	4.39456	28.2204	-2.683	0.0027697	0.044122	DOWN	UD
c49382_g1	30.1857	23.0727	0.38768	0.51734	1	FALSE	3.00651	24.9084	-3.0505	0.00082015	0.01621	DOWN	3.18805	34.4717	-3.4347	2.8826e-06	0.00010768	DOWN	UD
c49390_g1	74.8168	51.8935	0.52781	0.2507	1	FALSE	22.5388	55.9924	-1.3128	0.0010885	0.020518	DOWN	23.8957	85.499	-1.8392	0.0016906	0.029088	DOWN	UD
c49390_g2	152.343	138.735	0.135	0.71055	1	FALSE	38.5468	149.724	-1.9576	9.9016e-13	9.3106e-11	DOWN	40.8596	173.929	-2.0898	1.83e-10	1.414e-08	DOWN	UD
c49513_g5	630.561	202.016	1.6422	1.6335e-06	0.0001053	UP	106.422	217.988	-1.0344	8.7432e-07	3.6029e-05	DOWN	112.825	720.205	-2.6743	2.7273e-10	2.0315e-08	DOWN	UD
c49744_g1	111.064	64.121	0.79252	0.1942	1	FALSE	8.52178	69.214	-3.0218	8.3851e-07	3.467e-05	DOWN	9.0377	126.957	-3.8122	2.5082e-05	0.00074586	DOWN	UD
c49793_g1	125.028	64.1481	0.96277	0.0043258	0.08771	FALSE	25.3265	69.2416	-1.451	0.0010429	0.01979	DOWN	26.8645	142.67	-2.4089	3.3722e-11	2.8906e-09	DOWN	UD
c49942_g1	181.742	140.145	0.37497	0.27177	1	FALSE	4.002	151.256	-5.2401	2.1571e-31	7.6087e-29	DOWN	4.24097	207.599	-5.6133	1.2662e-17	2.0154e-15	DOWN	UD
c49975_g1	1214.02	1079.02	0.17007	0.5308	1	FALSE	818.586	1164.42	-0.5084	3.823e-05	0.001084	DOWN	867.991	1386.13	-0.67531	0.0024533	0.039805	DOWN	UD
c50012_g1	153.425	104.004	0.5609	0.20379	1	FALSE	38.5668	112.237	-1.5411	2.3037e-07	1.0509e-05	DOWN	40.8889	175.329	-2.1003	0.00048054	0.0098909	DOWN	UD
c50045_g1	120.075	62.0336	0.95281	0.0049499	0.097252	FALSE	9.03955	66.9288	-2.8883	3.7765e-10	2.629e-08	DOWN	9.59345	137.047	-3.8365	5.1251e-19	9.1333e-17	DOWN	UD
c50054_g1	148.045	116.15	0.35004	0.28715	1	FALSE	6.88908	125.345	-4.1854	3.2776e-26	8.5381e-24	DOWN	7.30473	169.04	-4.5324	4.2739e-26	1.3605e-23	DOWN	UD
c50179_g1	1292.03	880.018	0.55403	0.057705	0.58069	FALSE	487.79	949.78	-0.96133	2.7355e-06	0.00010144	DOWN	517.188	1475.65	-1.5126	6.7934e-06	0.00023363	DOWN	UD
c50220_g1	426.671	187.348	1.1874	1.3689e-05	0.00068988	UP	129.4	202.183	-0.64382	0.0030473	0.048678	DOWN	137.262	487.178	-1.8275	8.1062e-11	6.5993e-09	DOWN	UD
c50324_g1	165.774	71.1432	1.2204	0.0012075	0.031626	UP	26.1825	76.7827	-1.5522	1.4103e-05	0.00044449	DOWN	27.7638	189.368	-2.7699	2.7226e-08	1.5079e-06	DOWN	UD
c50546_g1	163.318	99.476	0.71526	0.023104	0.31163	FALSE	41.9717	107.338	-1.3547	6.577e-06	0.00022604	DOWN	44.5084	186.468	-2.0668	2.0104e-10	1.5375e-08	DOWN	UD
c50551_g2	830.259	613.801	0.43579	0.088919	0.76292	FALSE	324.264	662.372	-1.0305	1.5363e-12	1.4034e-10	DOWN	343.82	947.951	-1.4632	2.3634e-10	1.7836e-08	DOWN	UD
c50746_g1	132.598	82.9101	0.67744	0.046891	0.50785	FALSE	14.7737	89.4722	-2.5984	6.6445e-12	5.6433e-10	DOWN	15.6624	151.474	-3.2737	1.8661e-09	1.2323e-07	DOWN	UD
c50821_g1	120.849	122.033	-0.014065	0.90438	1	FALSE	40.7173	131.72	-1.6938	3.2559e-05	0.00093726	DOWN	43.1776	137.991	-1.6762	1.1559e-06	4.6947e-05	DOWN	UD
c50833_g1	667.889	513.322	0.37975	0.14699	1	FALSE	238.151	553.948	-1.2179	8.059e-15	9.3269e-13	DOWN	252.536	762.566	-1.5944	2.3027e-11	2.0085e-09	DOWN	UD
c51128_g1	114.508	64.6906	0.82382	0.017596	0.25659	FALSE	8.40235	69.7952	-3.0543	2.4749e-11	1.9767e-09	DOWN	8.91341	130.762	-3.8748	1.3166e-18	2.265e-16	DOWN	UD
c51234_g1	674.737	477.669	0.49831	0.043351	0.48156	FALSE	315.306	515.428	-0.70902	5.085e-06	0.00017945	DOWN	334.395	769.858	-1.203	2.0439e-07	9.6606e-06	DOWN	UD
c51280_g2	407.7	197.406	1.0463	0.00011608	0.0044265	UP	62.8978	213.036	-1.76	5.675e-14	6.1075e-12	DOWN	66.7005	465.418	-2.8028	3.4777e-24	9.3861e-22	DOWN	UD
c51305_g1	276.117	200.796	0.45955	0.1128	0.87213	FALSE	44.381	216.681	-2.2876	3.8656e-20	6.6429e-18	DOWN	47.075	315.309	-2.7437	1.5357e-14	1.8451e-12	DOWN	UD
c51414_g1	18.1167	129.544	-2.838	6.0267e-13	1.2548e-10	DOWN	0.995494	139.787	-7.1336	1.0597e-40	5.6202e-38	DOWN	1.05292	20.6758	-4.2955	2.8261e-05	0.00083372	DOWN	UD
c51740_g1	313.872	275.707	0.18704	0.52657	1	FALSE	161.754	297.526	-0.87921	2.5476e-06	9.4904e-05	DOWN	171.533	358.336	-1.0628	4.5237e-05	0.0012607	DOWN	UD
c51747_g1	194.798	86.0281	1.1791	0.0031971	0.068846	FALSE	32.4544	92.8399	-1.5163	3.653e-06	0.00013227	DOWN	34.4178	222.548	-2.6929	6.3311e-07	2.7088e-05	DOWN	UD
c51818_g1	275.195	194.478	0.50085	0.08138	0.72122	FALSE	115.721	209.893	-0.85901	4.0166e-05	0.0011324	DOWN	122.696	314.191	-1.3566	4.5434e-07	2.0121e-05	DOWN	UD
c51883_g2	78.1276	63.4434	0.30036	0.46393	1	FALSE	28.1535	68.4604	-1.282	0.00033657	0.0075189	DOWN	29.8404	89.2354	-1.5804	5.477e-05	0.0014928	DOWN	UD
c51925_g1	129.941	105.088	0.30626	0.4396	1	FALSE	49.2191	113.406	-1.2042	2.3508e-05	0.00070222	DOWN	52.186	148.47	-1.5084	0.0020553	0.034273	DOWN	UD
c52047_g1	55.2309	48.8027	0.17852	0.7273	1	FALSE	0	52.6524	#NAME?	1.4983e-17	2.1283e-15	DOWN	0	62.8277	#NAME?	0.00016127	0.0038444	DOWN	UD
c52064_g1	412.506	174.93	1.2376	5.5423e-05	0.0023571	UP	73.7889	188.798	-1.3554	7.9848e-09	4.606e-07	DOWN	78.2462	471.114	-2.59	2.9005e-11	2.5007e-09	DOWN	UD
c52116_g1	181.1	172.815	0.067559	0.85551	1	FALSE	68.3931	186.485	-1.4471	1.1693e-09	7.6153e-08	DOWN	72.5209	206.724	-1.5112	4.3928e-07	1.9489e-05	DOWN	UD
c52119_g1	189.578	74.5595	1.3463	8.6612e-05	0.0034441	UP	34.5849	80.4548	-1.218	0.00031708	0.0071616	DOWN	36.6772	216.54	-2.5617	9.2674e-09	5.4875e-07	DOWN	UD
c52182_g1	681.868	369.625	0.88343	0.0082008	0.14448	FALSE	139.952	398.913	-1.5111	6.7819e-17	9.1907e-15	DOWN	148.413	778.881	-2.3918	9.9872e-08	5.0199e-06	DOWN	UD
c52189_g1	47.3545	44.5189	0.089084	0.88268	1	FALSE	11.2494	48.033	-2.0942	8.9598e-06	0.00029727	DOWN	11.9186	54.0648	-2.1815	1.389e-05	0.00044293	DOWN	UD
c52365_g1	44.5775	55.8247	-0.32459	0.43689	1	FALSE	14.1565	60.252	-2.0895	1.1861e-06	4.778e-05	DOWN	15.0116	50.851	-1.7602	0.0003681	0.0078951	DOWN	UD
c52431_g1	29.7185	14.2341	1.062	0.15177	1	FALSE	0.497747	15.3621	-4.9478	7.7787e-05	0.002048	DOWN	0.52646	33.9834	-6.0124	4.2873e-05	0.0012015	DOWN	UD
c52446_g1	160.314	468.45	-1.547	3.8995e-09	4.4225e-07	DOWN	0.378317	505.525	-10.384	6.9665e-130	3.4239e-126	DOWN	0.402168	183.187	-8.8313	1.8647e-14	2.2296e-12	DOWN	UD
c52536_g1	688.356	268.332	1.3591	1.7452e-06	0.00011177	UP	62.6589	289.628	-2.2086	1.6965e-07	7.9055e-06	DOWN	66.4519	786.037	-3.5642	4.1479e-22	9.3629e-20	DOWN	UD
c52554_g1	458.753	209.932	1.1278	0.0023959	0.055059	FALSE	108.811	226.562	-1.0581	3.3951e-07	1.5096e-05	DOWN	115.362	524.063	-2.1836	2.5607e-06	9.668e-05	DOWN	UD
c52610_g1	684.911	575.898	0.2501	0.32279	1	FALSE	453.465	621.4	-0.45453	0.0014457	0.026135	DOWN	480.84	781.736	-0.70112	0.0021411	0.035497	DOWN	UD
c52640_g1	355.713	135.237	1.3952	0.013683	0.2117	FALSE	16.2869	145.969	-3.1639	2.7567e-11	2.1871e-09	DOWN	17.2711	406.54	-4.557	7.1739e-08	3.7007e-06	DOWN	UD
c52679_g1	566.946	460.262	0.30075	0.26461	1	FALSE	279.108	496.704	-0.83157	9.7511e-08	4.7294e-06	DOWN	295.962	647.311	-1.129	2.2767e-06	8.7373e-05	DOWN	UD
c52682_g1	544.837	568.252	-0.060706	0.76703	1	FALSE	248.883	613.225	-1.3009	1.7361e-17	2.4566e-15	DOWN	263.899	621.954	-1.2368	2.2041e-07	1.0378e-05	DOWN	UD
c52727_g1	735.617	448.55	0.71369	0.03444	0.41061	FALSE	258.64	484.039	-0.90418	1.5681e-08	8.6205e-07	DOWN	274.29	840.352	-1.6153	0.00017612	0.0041503	DOWN	UD
c52765_g1	1041.89	817.307	0.35026	0.16711	1	FALSE	609.924	882.036	-0.53221	6.5325e-05	0.0017499	DOWN	646.846	1189.42	-0.87877	0.00010279	0.002592	DOWN	UD
c52857_g1	546.599	169.074	1.6928	3.7244e-10	5.0244e-08	UP	22.6382	182.45	-3.0107	7.4945e-26	1.8921e-23	DOWN	23.9907	624.05	-4.7011	2.0289e-47	2.6058e-44	DOWN	UD
c52894_g1	65.4311	58.4274	0.16333	0.69993	1	FALSE	18.2979	63.063	-1.7851	1.1259e-05	0.00036524	DOWN	19.4062	74.6704	-1.944	8.6692e-06	0.00028984	DOWN	UD
c52920_g1	311.336	186.209	0.74155	0.10507	0.84159	FALSE	75.4416	200.928	-1.4132	1.0832e-09	7.1166e-08	DOWN	80.0085	355.792	-2.1528	0.00050487	0.010323	DOWN	UD
c52937_g1	47.8217	71.9567	-0.58947	0.12911	0.9483	FALSE	15.152	77.6438	-2.3574	2.1228e-09	1.3341e-07	DOWN	16.0646	54.5531	-1.7638	0.00021883	0.0050126	DOWN	UD
c53024_g1	308.225	279.828	0.13944	0.65742	1	FALSE	178.857	301.979	-0.75564	3.0718e-05	0.00089116	DOWN	189.645	351.91	-0.89191	0.00054365	0.010975	DOWN	UD
c53025_g1	328.678	154.569	1.0884	0.0087257	0.15049	FALSE	45.3165	166.812	-1.8801	4.9401e-13	4.8365e-11	DOWN	48.0401	375.524	-2.9666	3.3207e-07	1.5138e-05	DOWN	UD
c53031_g1	1530.24	795.048	0.94465	0.013071	0.20449	FALSE	609.786	857.988	-0.49266	0.00027631	0.0063319	DOWN	646.744	1748.25	-1.4346	0.0014895	0.0261	DOWN	UD
c53049_g1	59.4234	18.9788	1.6466	0.0004049	0.012796	UP	2.01101	20.4828	-3.3484	0.00017904	0.0043022	DOWN	2.13513	67.8607	-4.9902	2.6325e-14	3.1077e-12	DOWN	UD
c53097_g1	161.569	91.5047	0.82023	0.010623	0.17483	FALSE	36.357	98.7694	-1.4418	0.00066311	0.013587	DOWN	38.5638	184.477	-2.2581	1.3592e-11	1.2243e-09	DOWN	UD
c53140_g1	525.291	225.278	1.2214	3.718e-06	0.00021995	UP	113.292	243.09	-1.1014	1.1645e-07	5.5784e-06	DOWN	120.152	599.601	-2.3191	1.2801e-19	2.3959e-17	DOWN	UD
c53185_g2	228.655	189.733	0.2692	0.39954	1	FALSE	115.959	204.772	-0.8204	9.0156e-05	0.0023362	DOWN	122.945	261.14	-1.0868	0.00024479	0.0055442	DOWN	UD
c53342_g1	518.963	402.838	0.36543	0.16974	1	FALSE	132.884	434.727	-1.7099	4.6778e-22	9.2952e-20	DOWN	140.896	592.477	-2.0721	1.6869e-16	2.4258e-14	DOWN	UD
c53342_g2	425.749	377.922	0.17191	0.45533	1	FALSE	159.325	407.752	-1.3557	3.8559e-07	1.6991e-05	DOWN	168.937	485.563	-1.5232	5.0795e-10	3.6417e-08	DOWN	UD
c53462_g1	36.5272	29.6069	0.30304	0.56194	1	FALSE	2.50876	31.9482	-3.6707	4.9567e-07	2.1407e-05	DOWN	2.66159	41.7011	-3.9697	3.1643e-08	1.7331e-06	DOWN	UD
c53464_g2	70.8783	65.3412	0.11735	0.87829	1	FALSE	0	70.521	#NAME?	3.4109e-23	7.2466e-21	DOWN	0	80.9935	#NAME?	3.9628e-12	3.8138e-10	DOWN	UD
c53585_g1	283.233	205.35	0.4639	0.13959	0.98115	FALSE	104.929	221.638	-1.0788	9.2444e-05	0.0023854	DOWN	111.245	323.483	-1.5399	5.2266e-06	0.00018531	DOWN	UD
c53733_g1	75.6043	124.067	-0.71458	0.026473	0.34409	FALSE	25.4259	133.888	-2.3967	6.5293e-15	7.6283e-13	DOWN	26.9595	86.3009	-1.6786	2.8188e-05	0.00083224	DOWN	UD
c53803_g1	2441.82	650.24	1.9089	5.4176e-15	1.5115e-12	UP	374.262	701.695	-0.9068	3.9123e-10	2.7209e-08	DOWN	396.942	2786.24	-2.8113	3.5547e-35	2.1884e-32	DOWN	UD
c53831_g1	56.6865	41.4009	0.45334	0.28277	1	FALSE	0.378317	44.6653	-6.8834	1.8109e-13	1.8672e-11	DOWN	0.402168	64.7171	-7.3302	6.931e-17	1.0264e-14	DOWN	UD
c53890_g1	605.409	586.2	0.046517	0.95827	1	FALSE	292.11	632.595	-1.1148	1.32e-13	1.3803e-11	DOWN	309.79	691.496	-1.1584	0.00079831	0.015351	DOWN	UD
c53942_g1	453.626	452.915	0.0022642	0.91693	1	FALSE	229.311	488.803	-1.092	6.5293e-11	4.9675e-09	DOWN	243.133	518.054	-1.0914	0.00011982	0.0029716	DOWN	UD
c53950_g1	792.996	642.079	0.30456	0.20362	1	FALSE	517.617	692.902	-0.42077	0.0022163	0.037474	DOWN	548.871	904.632	-0.72086	0.0010286	0.019122	DOWN	UD
c54019_g1	54.9241	58.9426	-0.10187	0.85379	1	FALSE	6.61017	63.6196	-3.2667	2.3375e-10	1.6617e-08	DOWN	6.99756	62.6203	-3.1617	9.1306e-10	6.3136e-08	DOWN	UD
c54063_g1	2048.3	244.067	3.0691	6.2386e-32	6.5928e-29	UP	123.068	263.379	-1.0977	4.9088e-08	2.5131e-06	DOWN	130.52	2338.23	-4.1631	4.0952e-63	1.2202e-59	DOWN	UD
c54079_g1	52.8815	48.1519	0.13517	0.69288	1	FALSE	21.165	51.9573	-1.2956	0.0018828	0.032606	DOWN	22.4407	60.2802	-1.4256	0.0009489	0.017869	DOWN	UD
c54178_g1	119.942	399.043	-1.7342	2.9668e-10	4.0975e-08	DOWN	38.8257	430.606	-3.4713	1.474e-58	1.7527e-55	DOWN	41.1668	136.979	-1.7344	5.8132e-07	2.5055e-05	DOWN	UD
c54200_g3	126.256	122.494	0.043637	0.86483	1	FALSE	69.8069	132.191	-0.92118	0.00042645	0.0092793	DOWN	74.0345	143.996	-0.95976	0.0019987	0.033479	DOWN	UD
c54220_g1	241.952	199.521	0.27818	0.35082	1	FALSE	137.543	215.287	-0.64638	0.0016391	0.028971	DOWN	145.846	276.262	-0.92159	0.00071237	0.013888	DOWN	UD
c54426_g1	65.3378	21.7443	1.5873	0.0063504	0.11724	FALSE	2.62819	23.4598	-3.1581	7.136e-05	0.0018944	DOWN	2.78588	74.672	-4.7444	1.7119e-07	8.2218e-06	DOWN	UD
c54448_g1	113.667	141.365	-0.31461	0.2845	1	FALSE	53.5994	152.532	-1.5088	6.8826e-09	4.0015e-07	DOWN	56.8292	129.784	-1.1914	0.00036652	0.0078657	DOWN	UD
c54482_g1	2957.54	1397.49	1.0816	7.0481e-06	0.00038495	UP	589.274	1508.15	-1.3558	6.0116e-28	1.7045e-25	DOWN	624.755	3376.75	-2.4343	5.3794e-21	1.1224e-18	DOWN	UD
c54533_g2	494.319	358.59	0.46311	0.096806	0.80088	FALSE	162.829	387.001	-1.249	1.0796e-12	1.01e-10	DOWN	172.652	564.575	-1.7093	1.2812e-06	5.1589e-05	DOWN	UD
c54568_g1	131.103	129.896	0.013342	0.94785	1	FALSE	10.5328	140.209	-3.7346	2.1932e-10	1.5667e-08	DOWN	11.1728	149.762	-3.7446	6.3663e-11	5.2691e-09	DOWN	UD
c54674_g1	279.841	289.86	-0.05075	0.84834	1	FALSE	22.6582	312.774	-3.787	5.2978e-51	4.8217e-48	DOWN	24.02	319.358	-3.7329	6.5982e-31	2.8247e-28	DOWN	UD
c54706_g1	58.449	99.259	-0.76402	0.018747	0.26745	FALSE	6.61017	107.116	-4.0183	1.023e-22	2.1365e-20	DOWN	6.99756	66.8139	-3.2552	0.00018019	0.0042315	DOWN	UD
c54759_g1	215.265	102.404	1.0718	0.059098	0.59038	FALSE	32.4544	110.542	-1.7681	0.0018582	0.032241	DOWN	34.4178	246.02	-2.8375	6.4924e-05	0.0017321	DOWN	UD
c54769_g2	583.432	426.372	0.45245	0.056071	0.57059	FALSE	264.134	460.044	-0.8005	9.1707e-06	0.00030276	DOWN	280.059	665.215	-1.2481	4.3392e-08	2.3354e-06	DOWN	UD
c54809_g1	21.8416	35.9512	-0.71896	0.11923	0.9024	FALSE	1.6327	38.7942	-4.5705	7.5233e-10	5.0513e-08	DOWN	1.73296	24.9723	-3.849	0.00058432	0.011687	DOWN	UD
c54845_g2	1704.07	367.592	2.2128	1.9311e-06	0.00012156	UP	58.1191	396.683	-2.7709	1.6544e-41	9.2398e-39	DOWN	61.6259	1946.77	-4.9814	1.1484e-14	1.4046e-12	DOWN	UD
c54851_g1	12.5361	9.54363	0.39348	0.60223	1	FALSE	0	10.2967	#NAME?	0.00061405	0.012723	DOWN	0	14.2841	#NAME?	5.5937e-05	0.0015213	DOWN	UD
c54871_g1	3307.58	2614.14	0.33944	0.17633	1	FALSE	1937.15	2820.94	-0.54224	9.4878e-07	3.8966e-05	DOWN	2054.2	3777.15	-0.87872	0.00061578	0.012245	DOWN	UD
c55082_g1	890.242	529.833	0.74866	0.0020871	0.049113	UP	6.53079	571.758	-6.452	6.9584e-124	3.0175e-120	DOWN	6.93186	1015.55	-7.1948	1.1568e-93	1.4362e-89	DOWN	UD
c55144_g1	4538.17	2016.04	1.1706	0.00069009	0.020047	UP	1025.12	2175.27	-1.0854	1.058e-09	6.9642e-08	DOWN	1086.98	5172.49	-2.2505	3.0076e-08	1.6546e-06	DOWN	UD
c55185_g2	409.729	144.916	1.4995	1.8999e-07	1.5553e-05	UP	34.2266	156.404	-2.1921	8.2617e-15	9.5464e-13	DOWN	36.3044	467.9	-3.688	1.317e-19	2.4588e-17	DOWN	UD
c55281_g1	977.956	786.182	0.3149	0.20572	1	FALSE	603.552	848.383	-0.49124	0.00023537	0.0055049	DOWN	640.046	1116.22	-0.80237	0.00033993	0.0073544	DOWN	UD
c55294_g1	71.4257	23.615	1.5967	0.0059313	0.11136	FALSE	3.64371	25.4928	-2.8066	0.00072798	0.014658	DOWN	3.8681	81.6222	-4.3993	1.5706e-07	7.5724e-06	DOWN	UD
c55343_g1	1422.61	951.515	0.58024	0.01793	0.26027	FALSE	746.926	1026.83	-0.45916	0.00020058	0.0047608	DOWN	791.901	1624	-1.0362	1.7886e-06	7.016e-05	DOWN	UD
c55428_g1	9645.27	5325.58	0.85688	0.0016347	0.04053	UP	4274.06	5747.4	-0.4273	9.8442e-05	0.0025129	DOWN	4532.42	11015.6	-1.2812	3.6109e-05	0.0010329	DOWN	UD
c55564_g2	953.698	726.779	0.39202	0.11821	0.89779	FALSE	524.407	784.293	-0.58071	1.8275e-05	0.00056089	DOWN	556.081	1088.66	-0.96919	1.6248e-05	0.0005081	DOWN	UD
c55605_g1	1519.66	802.747	0.92073	0.0053683	0.1034	FALSE	565.781	866.372	-0.61474	0.0003184	0.0071848	DOWN	599.968	1735.81	-1.5327	4.9614e-05	0.0013683	DOWN	UD
c55699_g2	877.439	980.417	-0.1601	0.49698	1	FALSE	557.4	1057.94	-0.92447	1.9392e-12	1.752e-10	DOWN	591.135	1001.38	-0.76043	0.00075377	0.014633	DOWN	UD
c55773_g1	37.435	31.2608	0.26003	0.58729	1	FALSE	8.14346	33.7289	-2.0503	0.00035855	0.0079664	DOWN	8.63553	42.7136	-2.3063	5.6381e-05	0.0015311	DOWN	UD
c55794_g1	40.3187	47.0674	-0.22328	0.58866	1	FALSE	13.161	50.7887	-1.9482	2.6506e-05	0.00078225	DOWN	13.9587	46.0319	-1.7215	0.0011092	0.020351	DOWN	UD
c55833_g1	227.948	80.4159	1.5032	9.1973e-07	6.3702e-05	UP	20.1294	86.7719	-2.1079	3.099e-09	1.8975e-07	DOWN	21.3291	260.23	-3.6089	6.8991e-27	2.3903e-24	DOWN	UD
c55906_g1	7.68991	19.6566	-1.354	0.063739	0.61642	FALSE	0	21.2055	#NAME?	1.6835e-07	7.85e-06	DOWN	0	8.76612	#NAME?	0.0027953	0.044502	DOWN	UD
c55919_g1	46.2998	43.7867	0.080513	0.93445	1	FALSE	12.5438	47.2549	-1.9135	7.1473e-05	0.0018967	DOWN	13.308	52.8776	-1.9904	0.00012857	0.0031607	DOWN	UD
c55941_g1	601.844	542.169	0.15065	0.61243	1	FALSE	334.439	585.091	-0.80692	4.8828e-08	2.5015e-06	DOWN	354.62	687.232	-0.95453	5.4661e-05	0.0014908	DOWN	UD
c55997_g1	1231.12	758.609	0.69855	0.042266	0.47356	FALSE	111.698	818.665	-2.8737	1.0536e-69	1.8063e-66	DOWN	118.426	1406.43	-3.57	2.0965e-10	1.5968e-08	DOWN	UD
c56015_g1	654.885	688.577	-0.072376	0.75969	1	FALSE	442.216	743.109	-0.74882	6.5756e-08	3.2843e-06	DOWN	468.922	747.297	-0.67234	0.0030399	0.047823	DOWN	UD
c56093_g1	4868.64	4248.83	0.19645	0.46623	1	FALSE	2969.91	4585.15	-0.62655	2.8552e-09	1.757e-07	DOWN	3149.14	5560.14	-0.82017	0.0022356	0.036745	DOWN	UD
c56111_g1	837.562	800.985	0.064421	0.9003	1	FALSE	484.107	864.45	-0.83646	1.3493e-08	7.5242e-07	DOWN	513.313	956.617	-0.8981	0.0031241	0.048992	DOWN	UD
c56139_g1	101.424	63.9314	0.66581	0.067382	0.63855	FALSE	20.3089	68.9894	-1.7643	6.4957e-06	0.00022356	DOWN	21.5413	115.849	-2.4271	6.1652e-08	3.2387e-06	DOWN	UD
c56224_g1	262.713	116.747	1.1701	0.00049637	0.015184	UP	32.9522	125.984	-1.9348	1.1043e-10	8.1493e-09	DOWN	34.9443	300.083	-3.1022	1.7625e-10	1.3662e-08	DOWN	UD
c56224_g2	32.5221	30.5016	0.092536	0.97069	1	FALSE	9.91561	32.9231	-1.7313	0.0023241	0.039007	DOWN	10.5221	37.1613	-1.8204	0.0028475	0.045245	DOWN	UD
c56239_g1	40.5057	21.7714	0.89569	0.07802	0.70369	FALSE	3.50426	23.4875	-2.7447	0.00026652	0.0061284	DOWN	3.71451	46.2769	-3.639	4.1297e-08	2.2308e-06	DOWN	UD
c56341_g1	374.577	219.829	0.76888	0.0040495	0.083401	FALSE	109.867	237.219	-1.1105	9.367e-08	4.5701e-06	DOWN	116.503	427.451	-1.8754	6.1278e-13	6.3574e-11	DOWN	UD
c56376_g3	424.855	267.086	0.66967	0.013688	0.21173	FALSE	165.557	288.232	-0.7999	1.429e-05	0.00044982	DOWN	175.533	485.153	-1.4667	1.0273e-07	5.1494e-06	DOWN	UD
c56397_g1	981.041	647.882	0.59858	0.018428	0.26496	FALSE	463.938	699.102	-0.59157	2.5462e-05	0.00075447	DOWN	491.977	1120.38	-1.1873	5.3049e-05	0.0014512	DOWN	UD
c56399_g1	123.8	45.4678	1.4451	4.6444e-05	0.0020145	UP	13.0416	49.0633	-1.9115	5.1275e-05	0.0014112	DOWN	13.8344	141.344	-3.3529	1.0602e-16	1.5335e-14	DOWN	UD
c56401_g1	466.509	1069.89	-1.1975	8.8837e-07	6.1714e-05	DOWN	64.0328	1154.51	-4.1723	3.9839e-135	2.0978e-131	DOWN	67.907	532.615	-2.9715	1.7123e-27	6.1027e-25	DOWN	UD
c56406_g3	28.5836	36.9273	-0.3695	0.39666	1	FALSE	7.88457	39.8522	-2.3376	1.5214e-05	0.00047586	DOWN	8.35765	32.6558	-1.9662	0.0018263	0.031038	DOWN	UD
c56506_g1	56.8334	54.713	0.054855	0.96891	1	FALSE	24.9281	59.0556	-1.2443	0.0013384	0.024495	DOWN	26.433	64.8918	-1.2957	0.0028737	0.045583	DOWN	UD
c56513_g1	147.11	133.285	0.14237	0.62126	1	FALSE	77.7709	143.822	-0.88699	0.00032337	0.0072662	DOWN	82.4579	167.815	-1.0251	0.00053149	0.010782	DOWN	UD
c56515_g1	413.454	520.615	-0.33249	0.15082	1	FALSE	215.015	561.855	-1.3858	2.8085e-18	4.2254e-16	DOWN	228.019	472.196	-1.0502	0.00047848	0.0098512	DOWN	UD
c56529_g1	173.344	129.734	0.41808	0.17866	1	FALSE	80.2203	139.981	-0.80319	0.0016046	0.02849	DOWN	85.0831	197.924	-1.218	5.7926e-05	0.0015679	DOWN	UD
c56577_g1	91.2512	81.3919	0.16496	0.70315	1	FALSE	28.5518	87.8299	-1.6211	1.5821e-06	6.1709e-05	DOWN	30.2718	104.219	-1.7836	3.0389e-06	0.00011301	DOWN	UD
c56677_g1	9153.07	6176.89	0.56738	0.068665	0.64596	FALSE	4208.04	6665.84	-0.66364	1.558e-10	1.1282e-08	DOWN	4462.1	10455.6	-1.2285	0.0010358	0.019215	DOWN	UD
c56679_g1	1593.35	1179.61	0.43375	0.09123	0.7735	FALSE	755.349	1273.11	-0.75314	1.8512e-05	0.00056793	DOWN	800.895	1819.6	-1.1839	2.1016e-05	0.00063792	DOWN	UD
c56687_g1	806.333	651.596	0.3074	0.19442	1	FALSE	284.981	703.109	-1.3029	1.1178e-18	1.724e-16	DOWN	302.185	919.824	-1.6059	2.1933e-12	2.1611e-10	DOWN	UD
c56707_g1	80.3437	82.8288	-0.043947	0.88198	1	FALSE	20.7867	89.3892	-2.1044	3.3105e-09	2.0187e-07	DOWN	22.0385	91.7144	-2.0571	4.3034e-07	1.9104e-05	DOWN	UD
c56755_g1	1601.82	613.421	1.3848	2.4498e-05	0.0011522	UP	241.496	661.984	-1.4548	8.7685e-22	1.7011e-19	DOWN	256.068	1829.55	-2.8369	6.8288e-11	5.6394e-09	DOWN	UD
c56759_g1	139.127	88.3327	0.65538	0.073343	0.67486	FALSE	39.184	95.3156	-1.2824	3.4104e-05	0.00097638	DOWN	41.5397	158.948	-1.936	6.9289e-05	0.0018381	DOWN	UD
c56776_g1	538.47	246.127	1.1295	0.011263	0.18329	FALSE	84.6406	265.636	-1.65	1.0887e-10	8.0501e-09	DOWN	89.7848	615.256	-2.7766	4.4129e-06	0.00015934	DOWN	UD
c56800_g1	58.1818	49.4261	0.2353	0.61205	1	FALSE	18.9151	53.3506	-1.496	0.00045846	0.0098709	DOWN	20.0569	66.4285	-1.7277	0.00011988	0.0029716	DOWN	UD
c56805_g1	65.4311	77.1894	-0.23843	0.51198	1	FALSE	22.5388	83.2935	-1.8858	1.3781e-07	6.5207e-06	DOWN	23.8957	74.6704	-1.6438	8.3211e-05	0.002153	DOWN	UD
c56822_g1	116.364	65.043	0.83917	0.014989	0.22741	FALSE	14.1565	70.1858	-2.3097	2.1065e-08	1.1352e-06	DOWN	15.0116	132.857	-3.1457	4.9874e-15	6.2968e-13	DOWN	UD
c56828_g1	287.678	165.332	0.79909	0.0041633	0.085404	FALSE	57.2631	178.415	-1.6396	4.5583e-11	3.5336e-09	DOWN	60.7266	328.298	-2.4346	2.5084e-17	3.8846e-15	DOWN	UD
c56866_g1	446.03	97.2525	2.1973	2.2723e-06	0.00013988	UP	32.036	104.976	-1.7123	0.0002632	0.0060731	DOWN	33.9571	509.534	-3.9074	1.2706e-11	1.1486e-09	DOWN	UD
c56921_g1	985.084	659.404	0.57908	0.017248	0.25289	FALSE	528.906	711.604	-0.42806	0.0015087	0.027067	DOWN	560.797	1124	-1.0031	4.7062e-06	0.00016862	DOWN	UD
c56931_g1	514.344	468.667	0.13417	0.65358	1	FALSE	250.496	505.746	-1.0136	1.1667e-10	8.5751e-09	DOWN	265.603	587.275	-1.1448	2.0357e-06	7.8895e-05	DOWN	UD
c56962_g1	363.764	273.863	0.40955	0.38184	1	FALSE	114.526	295.582	-1.3679	7.2088e-07	3.0264e-05	DOWN	121.453	415.69	-1.7751	0.0017204	0.029525	DOWN	UD
c56972_g1	1237.81	443.127	1.482	4.0576e-09	4.5943e-07	UP	58.4774	478.227	-3.0317	1.6285e-53	1.6674e-50	DOWN	61.9988	1413.44	-4.5108	5.8406e-31	2.5295e-28	DOWN	UD
c56981_g1	5266.83	3391.18	0.63515	0.026262	0.34185	FALSE	2270.45	3659.59	-0.6887	1.7779e-10	1.2812e-08	DOWN	2407.56	6015.76	-1.3212	0.0001502	0.0036198	DOWN	UD
c56998_g1	88.8482	47.474	0.9042	0.018556	0.26586	FALSE	5.37581	51.2346	-3.2526	1.163e-09	7.5874e-08	DOWN	5.69606	101.495	-4.1553	1.1737e-11	1.0662e-09	DOWN	UD
c57006_g1	119.461	127.293	-0.091619	0.73641	1	FALSE	60.1302	137.367	-1.1919	5.7294e-06	0.0001998	DOWN	63.761	136.384	-1.0969	0.00082581	0.015809	DOWN	UD
c57030_g1	78.8485	83.2356	-0.078119	0.82466	1	FALSE	33.2311	89.8043	-1.4343	1.8846e-05	0.00057577	DOWN	35.2515	90.003	-1.3523	0.00053553	0.010855	DOWN	UD
c57077_g1	34.0173	29.0918	0.22566	0.73713	1	FALSE	9.6367	31.3915	-1.7038	0.0023834	0.039807	DOWN	10.2149	38.8727	-1.9281	0.0011354	0.020769	DOWN	UD
c57088_g1	15661.5	5484.32	1.5138	5.4951e-06	0.00031134	UP	1686.73	5918.91	-1.8111	1.1496e-19	1.8833e-17	DOWN	1788.77	17887.7	-3.3219	1.2787e-13	1.4028e-11	DOWN	UD
c57111_g1	10.0263	15.8066	-0.65674	0.34249	1	FALSE	0	17.0598	#NAME?	3.5214e-06	0.00012813	DOWN	0	11.4557	#NAME?	0.00055938	0.011247	DOWN	UD
c57113_g1	1185.85	894.849	0.40621	0.11413	0.87899	FALSE	616.771	965.658	-0.64678	4.5402e-07	1.9735e-05	DOWN	653.938	1354.28	-1.0503	0.00020044	0.0046601	DOWN	UD
c57199_g2	2491.14	2161.41	0.20483	0.42626	1	FALSE	1005.41	2332.64	-1.2142	2.927e-17	4.0714e-15	DOWN	1066.06	2843.99	-1.4156	4.9278e-11	4.129e-09	DOWN	UD
c57291_g1	46.1129	19.0601	1.2746	0.0087129	0.15035	FALSE	3.50426	20.5658	-2.5531	0.0011602	0.021686	DOWN	3.71451	52.6327	-3.8247	1.0001e-09	6.8664e-08	DOWN	UD
c57297_g2	2275.65	1129.4	1.0107	0.01673	0.24708	FALSE	299.595	1218.83	-2.0244	8.5298e-50	7.4861e-47	DOWN	317.664	2600.14	-3.033	5.6999e-07	2.4614e-05	DOWN	UD
c57338_g2	555.451	331.234	0.74581	0.051886	0.54354	FALSE	221.307	357.474	-0.69179	4.2906e-05	0.0012032	DOWN	234.651	634.605	-1.4353	0.001438	0.025297	DOWN	UD
c57354_g1	144.36	83.6423	0.78736	0.015108	0.22863	FALSE	20.7867	90.2503	-2.1183	2.6166e-09	1.621e-07	DOWN	22.0385	164.814	-2.9027	1.2836e-15	1.6983e-13	DOWN	UD
c57392_g1	26.8347	26.4076	0.023146	1	1	FALSE	6.88908	28.4975	-2.0485	0.0010098	0.019279	DOWN	7.30473	30.6651	-2.0697	0.0019332	0.032566	DOWN	UD
c57463_g1	123.947	104.953	0.23998	0.49902	1	FALSE	54.1171	113.267	-1.0656	0.000149	0.0036578	DOWN	57.3849	141.519	-1.3022	8.1126e-05	0.0021078	DOWN	UD
c57488_g1	136.75	81.5817	0.74522	0.025303	0.33324	FALSE	40.359	88.0236	-1.125	0.00050542	0.010726	DOWN	42.8048	156.188	-1.8674	9.219e-07	3.8236e-05	DOWN	UD
c57505_g1	545.291	1635.02	-1.5842	6.8464e-11	1.0225e-08	DOWN	87.6665	1764.3	-4.3309	1.114e-174	1.6425e-170	DOWN	92.9507	622.584	-2.7437	2.0672e-23	5.2917e-21	DOWN	UD
c57519_g1	1534.3	1226.3	0.32327	0.21748	1	FALSE	823.404	1323.48	-0.68466	9.1703e-06	0.00030276	DOWN	873.073	1752.22	-1.005	0.00032005	0.0069771	DOWN	UD
c57535_g1	2171.67	963.634	1.1722	1.1007e-06	7.4151e-05	UP	769.487	1039.88	-0.43445	0.00054546	0.011483	DOWN	815.929	2478.66	-1.603	1.3513e-13	1.4803e-11	DOWN	UD
c57601_g1	39.5443	31.5589	0.32542	0.46847	1	FALSE	5.89359	34.0642	-2.531	3.2501e-05	0.00093593	DOWN	6.25181	45.0881	-2.8504	1.6144e-06	6.3764e-05	DOWN	UD
c57606_g2	1264.9	855.536	0.56412	0.022944	0.31023	FALSE	542.128	923.247	-0.76808	9.4721e-09	5.399e-07	DOWN	574.947	1444.14	-1.3287	3.4082e-09	2.1662e-07	DOWN	UD
c57654_g1	91.6517	40.6417	1.1732	0.0022118	0.051492	FALSE	11.7872	43.8596	-1.8957	0.00013705	0.0033859	DOWN	12.5036	104.672	-3.0655	2.9372e-12	2.8563e-10	DOWN	UD
c57656_g2	780.341	639.639	0.28685	0.25764	1	FALSE	437.934	690.288	-0.65648	2.083e-06	7.9276e-05	DOWN	464.322	890.633	-0.93971	2.8686e-05	0.00084325	DOWN	UD
c57658_g1	1252	896.177	0.48238	0.094405	0.78714	FALSE	422.544	967.199	-1.1947	8.5309e-11	6.3784e-09	DOWN	448.06	1429.97	-1.6742	2.4217e-06	9.202e-05	DOWN	UD
c57659_g1	2421.59	1759.96	0.46042	0.054975	0.56329	FALSE	1467.85	1899.14	-0.37164	0.0012157	0.022569	DOWN	1556.51	2764.18	-0.82854	0.00010653	0.0026736	DOWN	UD
c57674_g1	252.339	440.958	-0.80528	0.0015628	0.039138	DOWN	125.537	475.92	-1.9226	2.784e-12	2.4757e-10	DOWN	133.123	288.101	-1.1138	4.3615e-05	0.0012196	DOWN	UD
c57686_g2	220.738	162.702	0.4401	0.14317	0.99343	FALSE	87.3682	175.577	-1.0069	1.8682e-05	0.0005717	DOWN	92.6657	252.059	-1.4437	6.3102e-07	2.703e-05	DOWN	UD
c57798_g2	430.235	272.888	0.65682	0.011799	0.18985	FALSE	159.484	294.463	-0.88467	2.4195e-06	9.0864e-05	DOWN	169.12	490.945	-1.5375	6.654e-10	4.6982e-08	DOWN	UD
c57843_g1	4441.74	914.667	2.2798	2.22e-05	0.0010533	UP	269.969	987.245	-1.8706	4.0485e-07	1.7797e-05	DOWN	286.274	5075.13	-4.148	1.0075e-09	6.9028e-08	DOWN	UD
c57861_g2	353.951	296.584	0.25511	0.38631	1	FALSE	219.376	320.069	-0.54498	0.0019026	0.032901	DOWN	232.633	404.195	-0.797	0.0018769	0.031783	DOWN	UD
c57870_g1	2581.96	1719.18	0.58675	0.033356	0.40071	FALSE	1167.4	1855.26	-0.66832	6.1464e-09	3.6105e-07	DOWN	1237.79	2949.03	-1.2525	0.00017113	0.0040493	DOWN	UD
c57889_g2	543.663	287.745	0.91792	0.011204	0.18245	FALSE	144.452	310.554	-1.1043	7.4331e-08	3.6901e-06	DOWN	153.18	621.052	-2.0195	6.7413e-06	0.00023205	DOWN	UD
c57910_g1	47.7284	34.7582	0.45749	0.42032	1	FALSE	6.90911	37.5149	-2.4409	2.8324e-05	0.00082937	DOWN	7.33403	54.5547	-2.895	0.00054084	0.010942	DOWN	UD
c57976_g1	1158.1	566.733	1.031	3.8515e-05	0.0017132	UP	249.261	611.614	-1.295	2.3241e-17	3.2573e-15	DOWN	264.301	1322.5	-2.323	1.9377e-12	1.9168e-10	DOWN	UD
c58006_g1	247.239	120.488	1.037	0.00030173	0.009955	UP	11.8866	130.019	-3.4513	1.4396e-22	2.9645e-20	DOWN	12.5986	282.056	-4.4846	6.8234e-36	4.4198e-33	DOWN	UD
c58018_g1	984.992	870.963	0.1775	0.53114	1	FALSE	637.717	939.981	-0.55971	0.00021204	0.0050038	DOWN	676.159	1124.75	-0.73417	0.0011203	0.020534	DOWN	UD
c58026_g1	343.15	261.853	0.39008	0.16755	1	FALSE	187.777	282.613	-0.58981	0.0025137	0.041522	DOWN	199.114	391.796	-0.9765	0.00013044	0.0032015	DOWN	UD
c58039_g2	14870.2	12031.2	0.30565	0.21767	1	FALSE	9281.53	12983.1	-0.4842	1.7688e-06	6.8056e-05	DOWN	9842.06	16980.1	-0.78681	0.00052492	0.010672	DOWN	UD
c58104_g1	47.4212	20.0633	1.241	0.00881	0.15132	FALSE	3.38482	21.6515	-2.6773	0.00066043	0.013539	DOWN	3.59022	54.0991	-3.9135	4.0829e-10	2.9701e-08	DOWN	UD
c58107_g1	2381.9	1106.57	1.106	3.2332e-05	0.001471	UP	869.856	1194.2	-0.4572	0.00016617	0.0040309	DOWN	922.319	2720.16	-1.5604	3.1764e-07	1.4552e-05	DOWN	UD
c58169_g1	17.8631	24.7808	-0.47225	0.39592	1	FALSE	3.74312	26.7445	-2.8369	4.2848e-05	0.0012024	DOWN	3.96309	20.3966	-2.3636	0.0031705	0.049621	DOWN	UD
c58173_g1	227.427	170.429	0.41623	0.22325	1	FALSE	84.1822	183.927	-1.1275	9.5368e-07	3.9146e-05	DOWN	89.2655	259.814	-1.5413	0.00034829	0.0075157	DOWN	UD
c58240_g1	5109.6	1680.79	1.6041	2.8505e-07	2.2288e-05	UP	359.406	1814.13	-2.3356	4.6334e-10	3.1953e-08	DOWN	381.06	5835.25	-3.9367	6.9788e-21	1.4481e-18	DOWN	UD
c58267_g1	837.442	697.415	0.26397	0.33987	1	FALSE	311.064	752.687	-1.2748	2.2449e-11	1.7988e-09	DOWN	329.854	956.407	-1.5358	1.6447e-06	6.4924e-05	DOWN	UD
c58328_g1	2607.37	962.413	1.4379	2.9774e-05	0.0013698	UP	153.711	1038.76	-2.7566	1.3424e-12	1.2386e-10	DOWN	163.044	2978.02	-4.191	1.7956e-17	2.8041e-15	DOWN	UD
c58328_g2	6059.5	2603.75	1.2186	0.00084958	0.023731	UP	541.689	2809.97	-2.375	7.4727e-60	9.3372e-57	DOWN	574.405	6921.96	-3.591	2.0884e-11	1.8324e-09	DOWN	UD
c58332_g2	207.709	121.681	0.77145	0.054398	0.55903	FALSE	75.501	131.299	-0.79829	0.0015378	0.027529	DOWN	80.0449	237.322	-1.568	0.0012539	0.022627	DOWN	UD
c58345_g1	384.964	96.9003	1.9901	5.1257e-12	9.3586e-10	UP	56.9842	104.554	-0.87562	0.0020668	0.035371	DOWN	60.4194	439.539	-2.8629	4.4068e-23	1.0979e-20	DOWN	UD
c58370_g1	86.3514	79.3856	0.12134	0.72774	1	FALSE	41.3545	85.6586	-1.0506	0.0011445	0.021431	DOWN	43.8577	98.5242	-1.1676	0.0012597	0.022709	DOWN	UD
c58373_g2	5347.28	4687.74	0.18992	0.395	1	FALSE	3356.77	5058.17	-0.59154	8.0446e-08	3.9643e-06	DOWN	3559.37	6100.74	-0.77736	0.00014198	0.0034415	DOWN	UD
c58391_g1	865.263	582.242	0.57152	0.018797	0.268	FALSE	441.996	628.277	-0.50737	0.00032765	0.0073418	DOWN	468.651	987.232	-1.0749	1.2594e-06	5.0765e-05	DOWN	UD
c58408_g1	2159.55	1368.64	0.65799	0.086729	0.75005	FALSE	848.612	1476.97	-0.79947	3.9389e-11	3.0728e-09	DOWN	899.864	2467.42	-1.4552	0.0020094	0.033636	DOWN	UD
c58432_g1	322.79	274.189	0.23542	0.39634	1	FALSE	95.1334	295.884	-1.637	1.0909e-15	1.3448e-13	DOWN	100.899	368.429	-1.8685	5.267e-12	5.0043e-10	DOWN	UD
c58456_g1	563.581	573.186	-0.024382	0.90902	1	FALSE	357.934	618.571	-0.78924	6.8819e-08	3.4326e-06	DOWN	379.561	643.15	-0.76082	0.0010633	0.019624	DOWN	UD
c58469_g1	185.947	193.394	-0.056652	0.82422	1	FALSE	104.252	208.694	-1.0013	4.045e-06	0.00014546	DOWN	110.558	212.242	-0.9409	0.0010602	0.019582	DOWN	UD
c58480_g1	260.696	110.213	1.2421	1.7077e-05	0.00083936	UP	31.3195	118.914	-1.9248	3.9928e-10	2.7743e-08	DOWN	33.2113	297.459	-3.1629	4.3016e-24	1.1485e-21	DOWN	UD
c58546_g1	143.599	57.6142	1.3175	0.00010025	0.0038976	UP	13.7581	62.1711	-2.176	2.5778e-07	1.1666e-05	DOWN	14.5802	163.976	-3.4914	1.263e-19	2.3698e-17	DOWN	UD
c58579_g2	89.5289	60.5151	0.56506	0.12361	0.92521	FALSE	26.5809	65.3173	-1.2971	0.00061853	0.012809	DOWN	28.1953	102.192	-1.8578	1.7794e-06	6.9835e-05	DOWN	UD
c58610_g1	2174.43	1833.46	0.24607	0.27669	1	FALSE	1433.31	1978.64	-0.46516	3.8041e-05	0.001079	DOWN	1519.79	2480.28	-0.70663	0.00058317	0.011671	DOWN	UD
c58610_g3	496.508	431.333	0.20301	0.47482	1	FALSE	279.784	465.54	-0.73459	0.0015795	0.028132	DOWN	296.65	566.842	-0.93419	9.2321e-05	0.002356	DOWN	UD
c58655_g1	1135.75	2107.76	-0.89207	0.00012833	0.0047992	DOWN	765.802	2274.51	-1.5705	2.071e-40	1.0752e-37	DOWN	811.951	1296.72	-0.6754	0.0022756	0.037304	DOWN	UD
c58675_g1	115.856	113.357	0.031458	1	1	FALSE	43.9426	122.34	-1.4772	1.775e-07	8.2331e-06	DOWN	46.585	132.299	-1.5059	9.8279e-06	0.00032393	DOWN	UD
c58679_g1	508.483	507.764	0.0020416	0.98465	1	FALSE	264.613	547.905	-1.05	1.5231e-11	1.2462e-09	DOWN	280.607	580.391	-1.0485	1.2269e-05	0.00039513	DOWN	UD
c58689_g2	956.488	496.539	0.94584	0.00013911	0.0051472	UP	9.65673	535.8	-5.794	6.8158e-111	2.5123e-107	DOWN	10.2442	1091.73	-6.7357	1.5616e-91	1.2925e-87	DOWN	UD
c58690_g2	828.898	361.681	1.1965	0.0005186	0.015774	UP	216.826	390.341	-0.8482	3.4709e-06	0.00012655	DOWN	229.861	946.805	-2.0423	7.945e-07	3.3399e-05	DOWN	UD
c58690_g3	940.158	428.487	1.1337	0.00054055	0.016342	UP	309.969	462.326	-0.57679	0.00085926	0.016825	DOWN	328.706	1071.63	-1.7049	1.105e-06	4.5076e-05	DOWN	UD
c58699_g1	724.282	318.518	1.1852	3.1446e-05	0.0014391	UP	193.85	343.723	-0.8263	3.1666e-06	0.00011655	DOWN	205.578	827.182	-2.0085	1.6086e-08	9.2172e-07	DOWN	UD
c58720_g1	1051.42	577.551	0.86432	0.00054663	0.016469	UP	174.218	623.304	-1.839	1.5557e-29	4.7788e-27	DOWN	184.724	1200.43	-2.7001	2.9986e-25	8.5582e-23	DOWN	UD
c58746_g1	74.3225	96.3852	-0.37501	0.28404	1	FALSE	23.6737	103.998	-2.1352	1.8423e-10	1.3251e-08	DOWN	25.1022	84.7985	-1.7562	1.3024e-05	0.00041781	DOWN	UD
c58778_g1	815.159	614.289	0.40816	0.1047	0.83956	FALSE	498.98	662.931	-0.40988	0.0027624	0.044865	DOWN	529.07	930.414	-0.81441	0.00028048	0.0062351	DOWN	UD
c58788_g1	3837.72	3259.3	0.23568	0.36564	1	FALSE	1894.93	3517.74	-0.8925	7.1772e-05	0.0019033	DOWN	2009.09	4382.02	-1.1251	1.0646e-06	4.355e-05	DOWN	UD
c58848_g1	2107.4	2025.85	0.056939	0.86505	1	FALSE	1339.31	2186.31	-0.707	1.6208e-09	1.0381e-07	DOWN	1420.3	2405.78	-0.76031	0.00047114	0.0097299	DOWN	UD
c58850_g1	761.076	391.668	0.95841	0.00018297	0.0064943	UP	276.22	422.677	-0.61374	0.00013015	0.0032229	DOWN	292.899	869.02	-1.569	4.4183e-10	3.2016e-08	DOWN	UD
c58850_g6	897.16	535.879	0.74346	0.025485	0.33463	FALSE	333.961	578.3	-0.79214	9.6892e-08	4.7055e-06	DOWN	354.122	1024.87	-1.5331	0.00017986	0.0042278	DOWN	UD
c58886_g1	1138.54	481.763	1.2408	5.074e-07	3.7359e-05	UP	219.554	519.884	-1.2436	6.2471e-15	7.3103e-13	DOWN	232.794	1299.29	-2.4806	2.3398e-26	7.6445e-24	DOWN	UD
c58887_g2	425.697	279.476	0.6071	0.024849	0.3293	FALSE	204.004	301.558	-0.56384	0.0014897	0.026787	DOWN	216.297	486.131	-1.1683	1.6384e-05	0.00051194	DOWN	UD
c58949_g1	27218.6	21998	0.30723	0.20907	1	FALSE	13740.2	23738.2	-0.7888	4.2506e-15	5.0541e-13	DOWN	14569.8	31077.4	-1.0929	2.0839e-07	9.8372e-06	DOWN	UD
c59013_g1	619.24	369.408	0.74528	0.027231	0.35049	FALSE	121.873	398.661	-1.7098	7.7658e-21	1.4066e-18	DOWN	129.226	707.389	-2.4526	2.8505e-07	1.3172e-05	DOWN	UD
c59017_g1	2818.41	2113.86	0.41501	0.096379	0.79893	FALSE	1432.17	2281.23	-0.67161	2.2241e-09	1.3919e-07	DOWN	1518.58	3218.54	-1.0837	4.6012e-05	0.0012796	DOWN	UD
c59037_g1	544.584	231.08	1.2368	8.1962e-06	0.00044076	UP	58.9158	249.382	-2.0816	1.0053e-19	1.6618e-17	DOWN	62.4888	621.923	-3.3151	2.4353e-16	3.4554e-14	DOWN	UD
c59045_g1	155.374	129.76	0.2599	0.52021	1	FALSE	49.8563	140.07	-1.4903	0.0027986	0.045346	DOWN	52.8661	177.422	-1.7468	5.3118e-08	2.8218e-06	DOWN	UD
c59059_g1	3674.28	2424.4	0.59983	0.013624	0.21101	FALSE	1965.84	2616.1	-0.41228	0.00018078	0.0043426	DOWN	2084.47	4196.08	-1.0094	0.00023484	0.0053356	DOWN	UD
c59086_g2	28.2498	30.7728	-0.12342	0.84374	1	FALSE	5.75413	33.1999	-2.5285	3.2167e-05	0.00092704	DOWN	6.09823	32.2361	-2.4022	0.00022638	0.0051664	DOWN	UD
c59121_g3	1392.84	488.053	1.5129	3.9855e-08	3.7975e-06	UP	153.093	526.644	-1.7824	3.5736e-26	9.2765e-24	DOWN	162.342	1590.59	-3.2925	5.2264e-18	8.4268e-16	DOWN	UD
c59128_g1	547.293	238.645	1.1974	4.5528e-06	0.0002644	UP	51.6484	257.505	-2.3178	2.3244e-23	5.0399e-21	DOWN	54.7819	624.606	-3.5112	6.2692e-37	4.5339e-34	DOWN	UD
c59173_g1	49.8377	32.1283	0.63339	0.17641	1	FALSE	8.5418	34.6762	-2.0213	0.00047527	0.010179	DOWN	9.06699	56.9292	-2.6505	1.2575e-06	5.0717e-05	DOWN	UD
c59176_g1	483.918	390.313	0.31013	0.23549	1	FALSE	250.873	421.139	-0.74734	0.00012071	0.0030134	DOWN	265.953	552.382	-1.0545	8.4104e-06	0.00028233	DOWN	UD
c59211_g1	56.3928	22.6661	1.315	0.0037377	0.078474	FALSE	2.13044	24.4625	-3.5213	1.6979e-05	0.00052525	DOWN	2.25942	64.3676	-4.8323	1.0859e-13	1.2037e-11	DOWN	UD
c59211_g2	678.13	234.117	1.5343	0.0042032	0.086047	FALSE	50.7123	252.636	-2.3167	1.5414e-23	3.3921e-21	DOWN	53.7654	774.975	-3.8494	3.4693e-07	1.5758e-05	DOWN	UD
c59224_g1	809.605	730.927	0.14749	0.59181	1	FALSE	272.895	788.805	-1.5313	5.3034e-26	1.3575e-23	DOWN	289.345	924.235	-1.6755	5.7402e-13	5.9886e-11	DOWN	UD
c59231_g1	608.413	289.481	1.0716	4.3655e-05	0.001909	UP	19.0546	312.387	-4.0351	6.6191e-54	6.971e-51	DOWN	20.2105	694.777	-5.1034	7.3932e-30	2.945e-27	DOWN	UD
c59352_g2	3226.84	2534.29	0.34854	0.11987	0.90559	FALSE	2033	2734.99	-0.42793	7.993e-05	0.0020992	DOWN	2155.64	3680.12	-0.77164	0.00013403	0.0032745	DOWN	UD
c59380_g1	1058.23	586.146	0.85233	0.00069498	0.020164	UP	475.844	632.57	-0.41074	0.0026758	0.043671	DOWN	504.502	1208.39	-1.2602	9.5511e-07	3.9438e-05	DOWN	UD
c59381_g1	1986.56	1145.67	0.79409	0.00095858	0.026301	UP	850.92	1236.27	-0.53889	9.9782e-06	0.00032679	DOWN	902.233	2267.64	-1.3296	7.1342e-10	5.0087e-08	DOWN	UD
c59397_g1	2240.6	1464.32	0.61365	0.009384	0.15917	FALSE	359.745	1580.16	-2.135	5.4094e-60	6.8756e-57	DOWN	381.455	2556.81	-2.7448	7.4976e-34	4.137e-31	DOWN	UD
c59408_g1	1089.54	965.667	0.17412	0.49324	1	FALSE	730.662	1042.08	-0.51219	5.8101e-05	0.0015747	DOWN	774.814	1243.59	-0.68259	0.0020864	0.034745	DOWN	UD
c59562_g1	9904.37	3792.77	1.3848	4.4918e-08	4.2222e-06	UP	672.999	4093.08	-2.6045	2.1353e-109	7.496e-106	DOWN	713.604	11310	-3.9863	1.1377e-25	3.4875e-23	DOWN	UD
c59611_g1	106.524	98.6625	0.11061	0.81194	1	FALSE	7.14797	106.477	-3.8969	4.1932e-21	7.7281e-19	DOWN	7.58261	121.646	-4.0039	2.4408e-18	4.0767e-16	DOWN	UD
c59612_g5	54.1366	48.4501	0.16011	0.76404	1	FALSE	19.9106	52.2926	-1.3931	0.00085485	0.016765	DOWN	21.1099	61.8185	-1.5501	0.00062369	0.012382	DOWN	UD
c59612_g6	2718.6	1765.22	0.62302	0.010777	0.17686	FALSE	1102.47	1905.03	-0.78907	8.5704e-12	7.2208e-10	DOWN	1168.92	3104.37	-1.4091	8.7034e-08	4.4284e-06	DOWN	UD
c59614_g3	161.168	64.5819	1.3194	6.6081e-05	0.0027451	UP	16.5458	69.7153	-2.075	0.00094145	0.018159	DOWN	17.5489	184.023	-3.3904	6.1301e-20	1.1619e-17	DOWN	UD
c59614_g5	302.097	118.048	1.3556	0.0050454	0.098524	FALSE	28.7907	127.436	-2.1461	0.0020357	0.034917	DOWN	30.5204	345.138	-3.4993	4.517e-09	2.8275e-07	DOWN	UD
c59626_g1	401.652	310.98	0.36912	0.18218	1	FALSE	128.443	335.659	-1.3859	8.3915e-05	0.0021945	DOWN	136.165	458.538	-1.7517	6.3705e-12	6.0068e-10	DOWN	UD
c59667_g1	437.204	148.387	1.5589	9.0081e-09	9.6068e-07	UP	19.0546	160.132	-3.071	3.8971e-23	8.2557e-21	DOWN	20.2105	498.696	-4.625	2.2952e-48	3.2258e-45	DOWN	UD
c59674_g3	1288.41	887.692	0.53746	0.071429	0.66444	FALSE	584.279	957.951	-0.71329	6.0362e-08	3.0313e-06	DOWN	619.616	1471.71	-1.248	0.00068149	0.013349	DOWN	UD
c59692_g1	19.2115	22.6118	-0.23511	0.68116	1	FALSE	0	24.4071	#NAME?	1.3673e-08	7.5961e-07	DOWN	0	21.9333	#NAME?	4.7024e-07	2.0702e-05	DOWN	UD
c59695_g1	260.269	241.356	0.10884	0.69477	1	FALSE	132.107	260.396	-0.979	0.0014183	0.025728	DOWN	140.062	297.041	-1.0846	3.768e-05	0.0010717	DOWN	UD
c59700_g1	1259.09	1014.04	0.31228	0.23615	1	FALSE	748.522	1094.35	-0.54796	1.4827e-05	0.00046512	DOWN	793.781	1437.93	-0.85718	0.0019723	0.033104	DOWN	UD
c59711_g1	47.1008	17.9485	1.3919	0.0049556	0.097308	FALSE	3.62369	19.3694	-2.4183	0.002041	0.034992	DOWN	3.8388	53.7856	-3.8085	7.0531e-10	4.9611e-08	DOWN	UD
c5977_g1	51.4398	46.3353	0.15077	0.79412	1	FALSE	17.5413	50.0106	-1.5115	0.0005577	0.011717	DOWN	18.6019	58.7451	-1.659	0.00045738	0.009493	DOWN	UD
c59770_g3	128.606	144.456	-0.16767	0.57145	1	FALSE	51.7278	155.872	-1.5913	1.0841e-09	7.1166e-08	DOWN	54.8476	146.792	-1.4203	1.3072e-05	0.00041917	DOWN	UD
c59834_g1	333.617	294.985	0.17755	0.4756	1	FALSE	85.5961	318.313	-1.8948	1.5089e-20	2.674e-18	DOWN	90.7791	380.544	-2.0676	1.5522e-14	1.8588e-12	DOWN	UD
c59842_g1	655.445	1313.11	-1.0024	3.9939e-05	0.0017653	DOWN	250.197	1417	-2.5017	1.1446e-73	2.344e-70	DOWN	265.318	747.784	-1.4949	1.588e-10	1.2395e-08	DOWN	UD
c59848_g2	16.2209	62.874	-1.9546	2.0777e-05	0.00099462	DOWN	0	67.8484	#NAME?	2.4853e-22	5.0196e-20	DOWN	0	18.5104	#NAME?	4.0726e-06	0.00014791	DOWN	UD
c59874_g1	2377.14	872.075	1.4467	2.4348e-09	2.8541e-07	UP	162.491	941.023	-2.5339	5.0973e-62	7.3682e-59	DOWN	172.308	2713.79	-3.9772	3.6915e-53	6.8744e-50	DOWN	UD
c59885_g2	63.4285	56.3127	0.17167	0.70128	1	FALSE	10.8711	60.781	-2.4831	3.8778e-08	2.0089e-06	DOWN	11.5164	72.4005	-2.6523	1.4717e-08	8.498e-07	DOWN	UD
c59885_g4	262.431	201.799	0.37902	0.19137	1	FALSE	95.9494	217.735	-1.1822	5.1022e-08	2.603e-06	DOWN	101.74	299.095	-1.5557	3.5544e-05	0.0010179	DOWN	UD
c59913_g1	409.355	383.154	0.095428	0.78178	1	FALSE	242.989	413.494	-0.76697	2.5869e-06	9.6317e-05	DOWN	257.647	467.41	-0.85929	0.00050785	0.010367	DOWN	UD
c59944_g1	15460.5	11221.1	0.46238	0.098873	0.81074	FALSE	7931.46	12110.3	-0.61057	5.9022e-05	0.0015985	DOWN	8409.9	17657.7	-1.0701	0.00049179	0.0101	DOWN	UD
c59952_g2	180.046	55.2824	1.7035	0.0056337	0.10754	FALSE	14.1164	59.6676	-2.0796	6.6273e-07	2.7966e-05	DOWN	14.953	205.785	-3.7826	3.8962e-06	0.00014213	DOWN	UD
c59961_g1	2341.09	1428.23	0.71295	0.0052612	0.10173	FALSE	415.038	1541.29	-1.8928	1.1316e-48	9.0678e-46	DOWN	440.105	2673.67	-2.6029	8.504e-12	7.8986e-10	DOWN	UD
c59967_g2	432.866	152.969	1.5007	0.00012468	0.0046852	UP	84.2216	165.086	-0.97096	2.3695e-05	0.00070665	DOWN	89.2726	494.481	-2.4696	2.307e-07	1.0842e-05	DOWN	UD
c59981_g1	346.701	256.756	0.43329	0.10649	0.84655	FALSE	149.669	277.04	-0.88832	5.4648e-06	0.00019175	DOWN	158.745	395.705	-1.3177	3.6562e-07	1.6556e-05	DOWN	UD
c60002_g1	360.439	84.2117	2.0977	7.8296e-05	0.003181	UP	16.3863	90.8623	-2.4712	1.7661e-11	1.4323e-09	DOWN	17.3661	411.848	-4.5678	2.9925e-10	2.2114e-08	DOWN	UD
c60008_g1	231.779	187.239	0.30787	0.30084	1	FALSE	102.241	202.041	-0.98267	7.6816e-06	0.00025906	DOWN	108.423	264.631	-1.2873	4.5047e-06	0.00016226	DOWN	UD
c60043_g1	823.357	884.817	-0.10386	0.60911	1	FALSE	414.478	954.956	-1.2041	9.5867e-08	4.665e-06	DOWN	439.387	939.987	-1.0971	1.0613e-06	4.3436e-05	DOWN	UD
c60055_g1	335.446	259.874	0.36827	0.17857	1	FALSE	149.967	280.408	-0.90288	2.5099e-06	9.3877e-05	DOWN	159.03	382.923	-1.2678	9.3613e-07	3.874e-05	DOWN	UD
c60058_g2	1366.24	1262.33	0.11412	0.67039	1	FALSE	281.476	1362.2	-2.2749	3.7174e-63	5.7095e-60	DOWN	298.419	1559.6	-2.3858	2.3863e-25	6.8898e-23	DOWN	UD
c60064_g1	207.308	136.837	0.59931	0.042125	0.47282	FALSE	74.9038	147.664	-0.9792	7.6211e-05	0.0020101	DOWN	79.4234	236.62	-1.5749	5.4756e-08	2.901e-06	DOWN	UD
c60066_g1	1286.61	884.736	0.54025	0.032793	0.39647	FALSE	608.967	954.842	-0.6489	1.1396e-05	0.00036913	DOWN	645.749	1469.29	-1.1861	1.9997e-05	0.00061072	DOWN	UD
c60073_g1	50.7856	50.7005	0.0024219	0.96202	1	FALSE	14.017	54.713	-1.9647	7.7894e-06	0.00026209	DOWN	14.858	58.0119	-1.9651	5.3958e-05	0.0014744	DOWN	UD
c60097_g1	939.881	259.629	1.856	9.5346e-09	1.0137e-06	UP	13.0015	280.22	-4.4298	7.8249e-24	1.7481e-21	DOWN	13.7758	1073.37	-6.2839	1.7389e-33	9.3862e-31	DOWN	UD
c60097_g2	372.628	229.67	0.69817	0.010021	0.16753	FALSE	5.6347	247.851	-5.459	3.4105e-58	3.9908e-55	DOWN	5.97394	425.358	-6.1539	7.8521e-58	1.7203e-54	DOWN	UD
c60128_g1	1706.98	695.464	1.2954	1.8608e-05	0.00090377	UP	369.362	750.509	-1.0228	3.9589e-13	3.9228e-11	DOWN	391.64	1949.56	-2.3155	1.3704e-09	9.2967e-08	DOWN	UD
c60134_g1	1799.87	1023.63	0.81419	0.00066514	0.019378	UP	559.708	1104.67	-0.98087	2.0557e-14	2.2961e-12	DOWN	593.453	2053.92	-1.7912	2.5439e-16	3.5897e-14	DOWN	UD
c60158_g1	447.244	407.691	0.13359	0.635	1	FALSE	254.696	439.958	-0.78859	7.2547e-07	3.044e-05	DOWN	270.034	510.506	-0.91879	0.000122	0.0030202	DOWN	UD
c60236_g1	531.953	112.056	2.2471	7.4802e-16	2.3395e-13	UP	68.8307	120.919	-0.81292	0.0015764	0.028091	DOWN	72.9594	607.144	-3.0569	1.103e-30	4.6421e-28	DOWN	UD
c60242_g1	2991.93	3271.97	-0.12908	0.55675	1	FALSE	1697.98	3530.75	-1.0562	6.9596e-22	1.3573e-19	DOWN	1800.48	3414.87	-0.92345	1.2219e-05	0.00039385	DOWN	UD
c60258_g3	254.368	301.058	-0.24312	0.34685	1	FALSE	119.284	324.883	-1.4455	1.8934e-14	2.131e-12	DOWN	126.447	290.335	-1.1992	6.0181e-06	0.00021027	DOWN	UD
c60376_g1	759.647	821.645	-0.11319	0.60958	1	FALSE	365.48	886.68	-1.2786	2.2452e-20	3.9316e-18	DOWN	387.524	867.095	-1.1619	3.7234e-07	1.682e-05	DOWN	UD
c60380_g1	691.012	632.454	0.12775	0.64056	1	FALSE	406.953	682.491	-0.74595	9.4338e-08	4.5966e-06	DOWN	431.454	788.792	-0.87044	0.00012745	0.0031414	DOWN	UD
c60529_g1	99.1146	85.2688	0.21708	0.55211	1	FALSE	34.1272	92.0341	-1.4312	0.00028786	0.006564	DOWN	36.2094	113.123	-1.6435	9.5465e-06	0.00031563	DOWN	UD
c60537_g1	470.714	295.201	0.67315	0.010201	0.16973	FALSE	205.697	318.566	-0.63107	0.00035658	0.0079274	DOWN	218.118	537.258	-1.3005	9.4466e-08	4.7675e-06	DOWN	UD
c60544_g1	263.353	238.482	0.14312	0.66699	1	FALSE	141.425	257.369	-0.8638	9.5778e-06	0.00031522	DOWN	149.963	300.71	-1.0038	0.00018896	0.0044148	DOWN	UD
c60562_g1	34.4845	27.3023	0.33693	0.53109	1	FALSE	8.14346	29.4725	-1.8557	0.0023639	0.039566	DOWN	8.63553	39.361	-2.1884	0.0002069	0.0047878	DOWN	UD
c60568_g1	241.472	181.491	0.41195	0.15874	1	FALSE	80.9569	195.866	-1.2746	2.9658e-08	1.5573e-06	DOWN	85.8581	275.667	-1.6829	3.6265e-09	2.2932e-07	DOWN	UD
c60588_g1	53.696	29.7154	0.8536	0.051487	0.54082	FALSE	4.40034	32.0589	-2.865	1.9545e-05	0.00059492	DOWN	4.67243	61.2943	-3.7135	3.1321e-10	2.2986e-08	DOWN	UD
c60631_g1	45935.4	18279.3	1.3294	1.7982e-08	1.8283e-06	UP	5841.49	19726.8	-1.7557	5.2384e-58	5.9413e-55	DOWN	6194.51	52447.8	-3.0818	6.9072e-26	2.1438e-23	DOWN	UD
c60647_g1	525.812	310.628	0.75936	0.003143	0.06791	FALSE	184.691	335.207	-0.85994	9.5839e-07	3.9295e-05	DOWN	195.809	600.017	-1.6156	1.9733e-11	1.7354e-09	DOWN	UD
c60671_g2	10.5737	111.351	-3.3966	5.8278e-15	1.6063e-12	DOWN	0	120.169	#NAME?	4.4966e-38	2.1387e-35	DOWN	0	12.0844	#NAME?	0.00037951	0.0081025	DOWN	UD
c60671_g3	142.357	295.635	-1.0543	0.00012271	0.0046343	DOWN	0.378317	319.039	-9.7199	1.016e-88	2.6749e-85	DOWN	0.402168	162.544	-8.6588	2.4163e-36	1.6513e-33	DOWN	UD
c60678_g2	2716.13	1006.58	1.4321	3.6503e-09	4.1601e-07	UP	350.965	1086.25	-1.63	3.4144e-33	1.2908e-30	DOWN	372.139	3101.36	-3.059	1.7995e-22	4.2285e-20	DOWN	UD
c60681_g1	340.253	181.898	0.90348	0.0010049	0.027346	UP	26.8991	196.281	-2.8673	9.3567e-26	2.3382e-23	DOWN	28.5096	388.371	-3.7679	2.5258e-34	1.4254e-31	DOWN	UD
c60701_g1	612.697	399.585	0.61667	0.011882	0.19094	FALSE	236.579	431.159	-0.8659	1.7242e-07	8.0145e-06	DOWN	250.891	698.816	-1.4779	2.8441e-10	2.1122e-08	DOWN	UD
c60714_g3	1604.95	1749.93	-0.12477	0.66848	1	FALSE	974.367	1888.13	-0.95442	2.0336e-07	9.3524e-06	DOWN	1033.16	1830.17	-0.82492	6.4625e-05	0.001726	DOWN	UD
c60755_g1	141.369	193.529	-0.45308	0.10545	0.84258	FALSE	13.6788	208.863	-3.9325	1.2018e-37	5.5028e-35	DOWN	14.5145	161.391	-3.475	8.0364e-19	1.4052e-16	DOWN	UD
c60765_g1	142.704	53.4931	1.4156	2.3677e-05	0.0011188	UP	6.88908	57.7177	-3.0666	7.7448e-10	5.1905e-08	DOWN	7.30473	162.822	-4.4783	1.6507e-25	4.9781e-23	DOWN	UD
c60765_g3	217.601	62.1147	1.8087	1.3802e-08	1.4198e-06	UP	8.52178	67.0427	-2.9759	8.178e-11	6.1645e-09	DOWN	9.0377	248.461	-4.7809	2.33e-32	1.1649e-29	DOWN	UD
c60770_g1	502.222	240.407	1.0628	5.8008e-05	0.002452	UP	46.8497	259.427	-2.4692	5.3688e-26	1.3695e-23	DOWN	49.678	573.302	-3.5286	2.9824e-36	2.0196e-33	DOWN	UD
c60788_g1	709.076	514.406	0.46303	0.072051	0.66756	FALSE	277.476	555.117	-1.0004	1.1562e-10	8.5067e-09	DOWN	294.281	809.54	-1.4599	7.2871e-10	5.1017e-08	DOWN	UD
c60818_g1	4423.46	3945.5	0.16497	0.55292	1	FALSE	2421.93	4257.79	-0.81395	3.4422e-14	3.7483e-12	DOWN	2568.25	5051.69	-0.97598	0.00042168	0.0088749	DOWN	UD
c60901_g1	49.5039	17.4334	1.5057	0.0019935	0.047292	UP	1.37381	18.8128	-3.7755	8.5748e-05	0.0022353	DOWN	1.45509	56.5095	-5.2793	2.9176e-13	3.1316e-11	DOWN	UD
c60913_g1	2213.18	1245.82	0.82902	0.00064024	0.018747	UP	730.901	1344.48	-0.8793	1.5e-12	1.3719e-10	DOWN	775.114	2526.94	-1.7049	1.7595e-12	1.7546e-10	DOWN	UD
c60985_g2	4742.07	3594.15	0.39987	0.094546	0.78804	FALSE	2342.81	3878.46	-0.72725	1.5914e-11	1.2963e-09	DOWN	2484.32	5413.21	-1.1236	1.0146e-07	5.0893e-06	DOWN	UD
c60995_g2	136.883	101.699	0.42864	0.19081	1	FALSE	61.9817	109.761	-0.82445	0.0024408	0.040554	DOWN	65.7133	156.257	-1.2497	7.0623e-05	0.0018701	DOWN	UD
c61010_g3	2150.46	1823.62	0.23784	0.49454	1	FALSE	974.328	1968.03	-1.0143	5.2859e-18	7.7781e-16	DOWN	1033.2	2456.69	-1.2496	0.0020969	0.034886	DOWN	UD
c61019_g1	412.386	259.467	0.66845	0.016068	0.23982	FALSE	105.068	280.054	-1.4144	2.1747e-05	0.00065465	DOWN	111.399	470.903	-2.0797	3.9026e-12	3.7656e-10	DOWN	UD
c61026_g1	1440.85	1121.54	0.36144	0.14661	1	FALSE	841.124	1210.31	-0.52499	1.6003e-05	0.00049925	DOWN	891.835	1644.89	-0.88314	5.0056e-05	0.0013779	DOWN	UD
c61033_g1	3205.94	2843.05	0.17331	0.45467	1	FALSE	2150.53	3067.95	-0.51259	2.4507e-06	9.185e-05	DOWN	2280.33	3658.11	-0.68185	0.0010035	0.01872	DOWN	UD
c61034_g1	791.634	644.601	0.29643	0.20777	1	FALSE	508.616	695.568	-0.45161	0.00080992	0.016042	DOWN	539.234	902.989	-0.7438	0.00054887	0.011068	DOWN	UD
c61040_g2	1899.69	901.112	1.076	9.2564e-06	0.00048799	UP	483.351	972.421	-1.0085	2.6999e-14	2.9619e-12	DOWN	512.508	2168.7	-2.0812	8.8285e-21	1.8217e-18	DOWN	UD
c61040_g3	265.822	159.557	0.73639	0.015022	0.22772	FALSE	42.2306	172.181	-2.0276	1.9443e-14	2.1817e-12	DOWN	44.7863	302.972	-2.7581	1.3577e-09	9.2277e-08	DOWN	UD
c61084_g1	18.2636	21.5002	-0.23538	0.6848	1	FALSE	0	23.2108	#NAME?	2.8719e-06	0.00010618	DOWN	0	20.8506	#NAME?	9.4876e-07	3.9198e-05	DOWN	UD
c61130_g4	49.1435	67.9982	-0.4685	0.19374	1	FALSE	7.14797	73.3874	-3.3599	3.5096e-13	3.5058e-11	DOWN	7.58261	56.1257	-2.8879	1.9936e-07	9.4527e-06	DOWN	UD
c61164_g1	112.065	171.216	-0.61148	0.033916	0.40589	FALSE	60.8668	184.791	-1.6022	8.8669e-10	5.8996e-08	DOWN	64.5361	127.968	-0.9876	0.0029829	0.047125	DOWN	UD
c61166_g2	1665.67	808.279	1.0432	0.00053755	0.016266	UP	439.626	872.203	-0.98839	2.1571e-13	2.2025e-11	DOWN	466.091	1898.65	-2.0263	1.7892e-08	1.019e-06	DOWN	UD
c61191_g1	609.534	651.948	-0.09705	0.62738	1	FALSE	334.659	703.562	-1.072	1.4806e-13	1.5374e-11	DOWN	354.89	695.999	-0.97171	4.4529e-05	0.0012437	DOWN	UD
c61194_g4	2227.2	1201.38	0.89053	0.00066455	0.019369	UP	951.869	1296.47	-0.44575	0.00027347	0.0062766	DOWN	1009.42	2543.57	-1.3333	1.509e-05	0.00047608	DOWN	UD
c61208_g1	777.605	329.498	1.2388	0.00086977	0.024227	UP	117.473	355.641	-1.5981	6.8023e-06	0.00023281	DOWN	124.605	888.234	-2.8336	3.1841e-09	2.0359e-07	DOWN	UD
c61223_g1	350.118	263.913	0.40778	0.12798	0.94446	FALSE	166.453	284.809	-0.77488	2.8876e-05	0.00084407	DOWN	176.491	399.546	-1.1788	2.6554e-06	9.9898e-05	DOWN	UD
c61225_g2	509.178	189.625	1.425	1.3298e-07	1.1297e-05	UP	86.5515	204.631	-1.2414	2.6061e-08	1.3764e-06	DOWN	91.7735	581.443	-2.6635	2.6604e-15	3.4405e-13	DOWN	UD
c61286_g1	259.802	306.697	-0.2394	0.34278	1	FALSE	51.0906	331.009	-2.6957	4.3146e-21	7.9321e-19	DOWN	54.1676	296.552	-2.4528	7.3852e-17	1.0894e-14	DOWN	UD
c61287_g2	61.613	52.4086	0.23343	0.61414	1	FALSE	22.021	56.549	-1.3606	0.00060518	0.012564	DOWN	23.34	70.3755	-1.5923	0.0002091	0.0048313	DOWN	UD
c61295_g1	3295.5	2618.53	0.33174	0.14758	1	FALSE	1941.27	2825.36	-0.54144	0.00035945	0.007984	DOWN	2058.52	3760.12	-0.86918	2.9348e-05	0.00085777	DOWN	UD
c61305_g2	345.485	198.654	0.79837	0.014461	0.22138	FALSE	91.3895	214.371	-1.23	1.3119e-08	7.3323e-07	DOWN	96.8845	393.741	-2.0229	1.8583e-06	7.2625e-05	DOWN	UD
c61318_g1	5418.87	3485.1	0.63679	0.031012	0.38141	FALSE	2618.83	3761.1	-0.52224	9.6832e-07	3.9659e-05	DOWN	2776.92	6189.48	-1.1563	0.00067641	0.013262	DOWN	UD
c61324_g1	58829.2	49225.6	0.25712	0.30536	1	FALSE	38601	53121.5	-0.46066	3.0146e-06	0.00011117	DOWN	40930.4	67174.2	-0.71473	0.00084743	0.016161	DOWN	UD
c61337_g1	3047.79	2684.66	0.18303	0.49854	1	FALSE	1556.49	2897.12	-0.89632	5.5096e-16	6.9194e-14	DOWN	1650.38	3480.45	-1.0765	4.0928e-05	0.0011535	DOWN	UD
c6135_g1	546.346	418.943	0.38306	0.15032	1	FALSE	220.67	452.122	-1.0348	3.4671e-10	2.4273e-08	DOWN	234.022	623.771	-1.4144	6.3297e-09	3.8553e-07	DOWN	UD
c61356_g1	147.471	85.7571	0.7821	0.017482	0.25545	FALSE	2.24987	92.5323	-5.362	2.3193e-24	5.3432e-22	DOWN	2.38372	168.447	-6.1429	5.3086e-19	9.4377e-17	DOWN	UD
c61358_g1	277.639	342.811	-0.30421	0.22578	1	FALSE	111.4	369.908	-1.7314	6.5832e-20	1.1005e-17	DOWN	118.141	316.985	-1.4239	1.7467e-07	8.3835e-06	DOWN	UD
c61367_g1	3084.49	2368.77	0.38089	0.11854	0.89933	FALSE	1878.33	2556.14	-0.44451	6.5386e-05	0.0017507	DOWN	1991.81	3521.55	-0.82213	0.00012813	0.0031533	DOWN	UD
c61376_g1	741.103	605.342	0.29192	0.24024	1	FALSE	437.417	653.213	-0.57854	4.2897e-05	0.0012032	DOWN	463.818	845.753	-0.86668	0.00012314	0.0030443	DOWN	UD
c61410_g1	165.4	124.962	0.40448	0.21081	1	FALSE	34.1865	134.863	-1.98	8.8747e-12	7.4601e-10	DOWN	36.2458	188.878	-2.3816	1.4178e-12	1.4253e-10	DOWN	UD
c61413_g1	28125.5	21958.6	0.35709	0.14337	0.994	FALSE	9880.37	23695.7	-1.262	2.7733e-35	1.0992e-32	DOWN	10477.3	32115.3	-1.616	6.4966e-10	4.5914e-08	DOWN	UD
c61418_g2	294.647	120.109	1.2946	6.0997e-06	0.00033792	UP	4.38032	129.601	-4.8869	9.3585e-31	3.1647e-28	DOWN	4.64314	336.297	-6.1785	2.6077e-51	4.3167e-48	DOWN	UD
c61455_g2	11577	5517.59	1.0692	1.4667e-05	0.00073224	UP	1700.93	5954.22	-1.8076	4.7081e-62	6.9417e-59	DOWN	1803.53	13220.5	-2.8739	6.5818e-16	8.9466e-14	DOWN	UD
c61498_g2	36.6605	29.9593	0.29122	0.49784	1	FALSE	3.76314	32.3388	-3.1033	4.0524e-06	0.00014566	DOWN	3.99239	41.7697	-3.3871	1.0892e-06	4.448e-05	DOWN	UD
c61543_g2	491.555	285.116	0.78581	0.010273	0.17061	FALSE	173.342	307.654	-0.82769	5.492e-06	0.00019261	DOWN	183.796	561.468	-1.6111	1.9916e-05	0.0006085	DOWN	UD
c61544_g3	265.436	223.109	0.25062	0.41767	1	FALSE	142.301	240.783	-0.75879	0.00012234	0.0030502	DOWN	150.891	303.12	-1.0064	0.000189	0.0044148	DOWN	UD
c61561_g1	675.792	1296.33	-0.93978	0.00011225	0.0043093	DOWN	257.365	1398.88	-2.4424	4.4181e-71	8.1426e-68	DOWN	272.878	771.045	-1.4986	1.0013e-10	8.0459e-09	DOWN	UD
c61604_g1	2144.85	1399.68	0.61578	0.011681	0.18854	FALSE	890.166	1510.57	-0.76295	2.8419e-08	1.4965e-06	DOWN	943.963	2448.84	-1.3753	2.8299e-10	2.1038e-08	DOWN	UD
c61604_g2	661.427	424.582	0.63954	0.013118	0.2051	FALSE	304.573	458.218	-0.58925	0.00012855	0.0031908	DOWN	322.929	755.126	-1.2255	1.481e-07	7.1776e-06	DOWN	UD
c61628_g1	950.321	784.176	0.27724	0.29019	1	FALSE	543.878	846.181	-0.63768	1.3878e-06	5.4797e-05	DOWN	576.649	1085.14	-0.91212	7.5165e-05	0.001975	DOWN	UD
c61665_g1	729.701	590.295	0.30587	0.20696	1	FALSE	461.35	636.959	-0.46534	0.0009995	0.019099	DOWN	489.198	832.548	-0.76712	0.00057925	0.011602	DOWN	UD
c61676_g1	976.686	226.119	2.1108	2.0954e-16	6.8292e-14	UP	33.5493	244.009	-2.8626	2.4135e-30	7.838e-28	DOWN	35.5657	1113.83	-4.9689	4.2799e-70	1.7712e-66	DOWN	UD
c61684_g1	106.03	92.508	0.19682	0.53351	1	FALSE	41.0956	99.8243	-1.2804	3.1452e-05	0.00091035	DOWN	43.5798	120.946	-1.4726	1.8814e-05	0.00057864	DOWN	UD
c61692_g1	795.466	726.291	0.13125	0.58641	1	FALSE	274.607	783.734	-1.513	1.8612e-25	4.5433e-23	DOWN	291.143	907.638	-1.6404	8.4347e-13	8.6543e-11	DOWN	UD
c61738_g1	1798.52	409.127	2.1362	3.7364e-06	0.00022066	UP	96.8254	441.61	-2.1893	2.7658e-06	0.00010251	DOWN	102.668	2054.62	-4.3228	5.5516e-13	5.8e-11	DOWN	UD
c61738_g3	7708.43	2172.88	1.8268	1.5059e-14	3.9046e-12	UP	645.801	2344.68	-1.8602	1.8384e-54	1.9642e-51	DOWN	684.707	8795.58	-3.6832	4.6457e-59	1.1535e-55	DOWN	UD
c61738_g4	1774.21	370.439	2.2599	1.9421e-19	8.6276e-17	UP	38.4674	399.681	-3.3771	1.8231e-21	3.4551e-19	DOWN	40.7939	2024.41	-5.633	6.8655e-92	6.3926e-88	DOWN	UD
c61748_g1	848.615	834.389	0.024391	0.92014	1	FALSE	416.151	900.396	-1.1135	1.3402e-16	1.7612e-14	DOWN	441.179	968.304	-1.1341	2.9234e-07	1.3476e-05	DOWN	UD
c61766_g1	1623.89	963.063	0.75375	0.025527	0.33492	FALSE	502.086	1039.45	-1.0498	8.8532e-05	0.0023005	DOWN	532.353	1854.84	-1.8008	3.644e-06	0.00013372	DOWN	UD
c61769_g2	3901.83	2421.39	0.68831	0.0042775	0.087235	FALSE	1869.63	2613.16	-0.48304	1.1294e-05	0.00036597	DOWN	1982.51	4455.11	-1.1681	1.6621e-07	7.988e-06	DOWN	UD
c61839_g1	150.822	180.786	-0.26144	0.32287	1	FALSE	35.5403	195.085	-2.4566	4.7276e-21	8.6697e-19	DOWN	37.6716	172.254	-2.193	1.2428e-08	7.2607e-07	DOWN	UD
c61864_g4	888.721	794.072	0.16246	0.55774	1	FALSE	559.389	856.992	-0.61543	4.5566e-05	0.0012724	DOWN	593.087	1014.62	-0.77463	0.00054234	0.01096	DOWN	UD
c61880_g1	10420.8	3183.2	1.7109	8.7818e-06	0.00046756	UP	1429.07	3435.27	-1.2654	5.202e-30	1.653e-27	DOWN	1515.4	11903.5	-2.9736	8.7841e-10	6.0981e-08	DOWN	UD
c61883_g1	92.1324	41.6177	1.1465	0.010209	0.16977	FALSE	2.50876	44.9176	-4.1622	1.6571e-10	1.1976e-08	DOWN	2.66159	105.267	-5.3056	4.9109e-11	4.1196e-09	DOWN	UD
c61886_g3	264.247	127.266	1.054	0.00018294	0.0064943	UP	37.8703	137.339	-1.8586	1.2449e-10	9.1231e-09	DOWN	40.1725	301.368	-2.9072	1.3473e-21	2.9344e-19	DOWN	UD
c61886_g4	690.105	343.732	1.0055	0.0050458	0.098524	FALSE	70.4241	371.003	-2.3973	5.0904e-10	3.4844e-08	DOWN	74.6853	788.276	-3.3998	1.1059e-11	1.0137e-09	DOWN	UD
c61887_g1	254.315	239.675	0.085539	0.83189	1	FALSE	153.093	258.649	-0.75659	9.1614e-05	0.0023681	DOWN	162.342	290.407	-0.83904	0.0019746	0.033135	DOWN	UD
c61898_g1	528.589	507.411	0.058991	0.83366	1	FALSE	327.809	547.576	-0.7402	7.9512e-07	3.3042e-05	DOWN	347.593	603.231	-0.79531	0.00064902	0.012813	DOWN	UD
c61910_g1	1399.1	619.956	1.1743	0.003158	0.068193	FALSE	255.234	668.962	-1.3901	2.2293e-20	3.913e-18	DOWN	270.619	1598.42	-2.5623	1.0348e-06	4.2491e-05	DOWN	UD
c61910_g2	1911.7	905.911	1.0774	0.0096304	0.16248	FALSE	653.309	977.659	-0.58157	7.392e-06	0.00025124	DOWN	692.817	2184.2	-1.6566	0.00066064	0.012995	DOWN	UD
c61920_g1	964.125	776.963	0.31137	0.2231	1	FALSE	577.668	838.542	-0.53764	0.00094344	0.018181	DOWN	612.567	1100.57	-0.84532	0.00016785	0.0039827	DOWN	UD
c61967_g1	2238.65	1448.38	0.62819	0.007824	0.13899	FALSE	1166.44	1563.02	-0.42222	0.00027663	0.0063374	DOWN	1236.8	2554.47	-1.0464	6.8434e-07	2.9096e-05	DOWN	UD
c61981_g1	148.699	85.6214	0.79635	0.013777	0.21281	FALSE	47.8452	92.3939	-0.94942	0.0017398	0.030458	DOWN	50.731	169.773	-1.7427	7.0086e-08	3.628e-06	DOWN	UD
c62008_g1	4450.41	5155.59	-0.2122	0.32933	1	FALSE	2683.72	5563.49	-1.0518	6.4266e-23	1.3498e-20	DOWN	2845.99	5080.34	-0.83599	8.3337e-05	0.0021547	DOWN	UD
c62011_g1	2846.02	1466	0.95706	5.7695e-05	0.0024433	UP	586.846	1581.97	-1.4307	1.1704e-30	3.922e-28	DOWN	622.262	3248.42	-2.3841	3.6915e-27	1.3032e-24	DOWN	UD
c62012_g1	418.046	139.196	1.5865	1.081e-08	1.1338e-06	UP	11.17	150.225	-3.7494	3.8601e-27	1.0501e-24	DOWN	11.8529	477.187	-5.3312	7.1996e-54	1.4113e-50	DOWN	UD
c62012_g2	441.85	390.502	0.17823	0.4823	1	FALSE	243.308	421.425	-0.7925	8.9857e-07	3.7008e-05	DOWN	257.961	504.111	-0.96659	4.1555e-05	0.001169	DOWN	UD
c62030_g1	396.405	340.181	0.22067	0.39595	1	FALSE	221.885	367.1	-0.72636	3.1351e-05	0.00090777	DOWN	235.346	452.318	-0.94255	0.00014391	0.0034839	DOWN	UD
c62035_g1	3426.93	1066.5	1.684	3.5721e-12	6.6617e-10	UP	333.863	1150.98	-1.7855	1.6095e-26	4.2227e-24	DOWN	354.079	3912.19	-3.4658	9.4985e-48	1.2864e-44	DOWN	UD
c62044_g1	79.4359	28.441	1.4818	0.00031605	0.010344	UP	4.49975	30.6965	-2.7702	1.8728e-05	0.00057287	DOWN	4.76743	90.7019	-4.2498	3.724e-16	5.2144e-14	DOWN	UD
c62047_g1	689.744	259.413	1.4108	1.354e-07	1.1475e-05	UP	156.398	279.968	-0.84004	6.4457e-06	0.00022215	DOWN	165.815	787.644	-2.248	2.136e-12	2.1074e-10	DOWN	UD
c62066_g1	93.0934	143.723	-0.62654	0.045861	0.50096	FALSE	49.8162	155.125	-1.6387	7.8956e-07	3.2867e-05	DOWN	52.8075	106.208	-1.0081	0.0026986	0.043146	DOWN	UD
c62089_g1	3202.66	1099.55	1.5424	5.9704e-10	7.7835e-08	UP	148.533	1186.51	-2.9979	1.253e-89	3.5529e-86	DOWN	157.487	3657.07	-4.5374	5.2623e-32	2.5454e-29	DOWN	UD
c62148_g1	666.394	375.048	0.8293	0.0010825	0.028927	UP	88.0648	404.695	-2.2002	2.1644e-30	7.1233e-28	DOWN	93.3821	760.606	-3.0259	7.9741e-32	3.8076e-29	DOWN	UD
c62169_g1	3435.45	2510.13	0.45274	0.11696	0.89284	FALSE	1598.63	2708.89	-0.76087	8.9858e-12	7.5449e-10	DOWN	1695.23	3924.06	-1.2109	0.00054442	0.010984	DOWN	UD
c62169_g3	3898.45	1831.21	1.0901	0.010481	0.17295	FALSE	1422.11	1976.15	-0.47466	2.0392e-05	0.00061788	DOWN	1507.75	4454.32	-1.5628	0.0013351	0.023781	DOWN	UD
c62170_g1	2570.4	1003.03	1.3576	2.197e-08	2.1985e-06	UP	135.771	1082.34	-2.9949	2.7586e-84	6.5603e-81	DOWN	144.011	2935.05	-4.3491	2.4901e-31	1.138e-28	DOWN	UD
c62193_g1	353.309	343.76	0.039527	0.80531	1	FALSE	191.679	370.938	-0.95248	2.6064e-08	1.3764e-06	DOWN	203.209	402.824	-0.98719	3.1334e-05	0.00091067	DOWN	UD
c62244_g1	470.074	259.033	0.85975	0.0012146	0.031736	UP	105.168	279.55	-1.4104	4.3882e-12	3.7837e-10	DOWN	111.545	536.631	-2.2663	3.5039e-18	5.7144e-16	DOWN	UD
c62263_g1	393.307	446.083	-0.18165	0.47507	1	FALSE	245.498	481.397	-0.97152	9.9799e-10	6.5985e-08	DOWN	260.309	448.79	-0.78582	0.0010837	0.019948	DOWN	UD
c62363_g2	429.021	265.052	0.69477	0.092924	0.77954	FALSE	135.87	286.033	-1.074	1.8488e-08	1.0089e-06	DOWN	144.055	490.222	-1.7668	0.00081322	0.015589	DOWN	UD
c62369_g2	3096.7	2450.89	0.33742	0.28668	1	FALSE	1552.61	2645.15	-0.76865	1.6641e-05	0.00051653	DOWN	1646.21	3537.15	-1.1034	0.0012824	0.023058	DOWN	UD
c62388_g13	265.89	118.048	1.1715	5.7747e-05	0.002444	UP	19.7712	127.405	-2.688	9.1324e-17	1.2241e-14	DOWN	20.9563	303.502	-3.8563	2.6114e-31	1.1789e-28	DOWN	UD
c62398_g1	38.5031	30.5016	0.33609	0.59094	1	FALSE	8.9995	32.9231	-1.8712	0.0006435	0.013251	DOWN	9.53486	44.007	-2.2064	0.0017457	0.029887	DOWN	UD
c62399_g6	466.522	198.572	1.2323	4.1314e-06	0.00024134	UP	72.8728	214.288	-1.5561	5.6951e-12	4.8763e-10	DOWN	77.259	532.473	-2.7849	1.8042e-25	5.3758e-23	DOWN	UD
c62464_g2	285.889	202.069	0.50061	0.10545	0.84258	FALSE	106.94	218.105	-1.0282	0.0011692	0.021833	DOWN	113.38	326.486	-1.5258	4.8464e-07	2.1275e-05	DOWN	UD
c62482_g3	2052.65	1742.23	0.23656	0.33044	1	FALSE	1391.67	1880.05	-0.43395	0.00013577	0.0033565	DOWN	1475.62	2342.8	-0.66691	0.0016908	0.029088	DOWN	UD
c62511_g1	1596.13	1148.84	0.4744	0.047602	0.51244	FALSE	741.492	1239.69	-0.74148	2.1581e-09	1.3529e-07	DOWN	786.22	1821.57	-1.2122	2.0134e-08	1.1371e-06	DOWN	UD
c62516_g1	845.212	568.685	0.57168	0.094447	0.7874	FALSE	406.953	613.73	-0.59274	3.2696e-05	0.00094045	DOWN	431.506	965.562	-1.162	0.0031271	0.049029	DOWN	UD
c62559_g3	298.132	202.043	0.56129	0.048693	0.5208	FALSE	110.165	218.046	-0.98497	2.0697e-06	7.8893e-05	DOWN	116.788	340.42	-1.5434	7.2337e-09	4.3514e-07	DOWN	UD
c62565_g1	956.434	416.611	1.199	1.3963e-06	9.127e-05	UP	146.781	449.588	-1.6149	1.1849e-20	2.1306e-18	DOWN	155.63	1091.31	-2.8099	2.859e-31	1.2753e-28	DOWN	UD
c62567_g1	1988.73	1756	0.17956	0.50148	1	FALSE	1282.84	1895.03	-0.56288	8.1382e-07	3.3724e-05	DOWN	1360.23	2270.69	-0.73928	0.0006591	0.012971	DOWN	UD
c62571_g1	953.806	317.027	1.5891	8.7933e-08	7.7732e-06	UP	103.596	342.139	-1.7236	1.176e-17	1.6866e-15	DOWN	109.9	1089.26	-3.3091	4.2473e-16	5.9136e-14	DOWN	UD
c62618_g5	457.511	347.095	0.39848	0.14333	0.99395	FALSE	263.557	374.589	-0.50719	0.0020196	0.034682	DOWN	279.466	522.383	-0.90243	0.00021764	0.0049883	DOWN	UD
c62624_g1	1735.83	1219.01	0.50992	0.035258	0.41822	FALSE	918.139	1315.48	-0.5188	1.7252e-05	0.00053281	DOWN	973.54	1981.36	-1.0252	2.0192e-06	7.838e-05	DOWN	UD
c62660_g1	1483.58	2674.46	-0.85016	0.00024258	0.0082816	DOWN	808.392	2886	-1.8359	6.7947e-56	7.3664e-53	DOWN	857.162	1693.75	-0.98258	7.0302e-06	0.00024055	DOWN	UD
c62713_g2	5047.44	3197.76	0.65849	0.020001	0.28013	FALSE	920.669	3451	-1.9063	9.2473e-54	9.6017e-51	DOWN	976.334	5764.99	-2.5619	7.1333e-10	5.0087e-08	DOWN	UD
c62718_g6	145.428	83.8862	0.7938	0.01676	0.2474	FALSE	22.9371	90.5302	-1.9807	1.8242e-08	9.9619e-07	DOWN	24.3272	166.107	-2.7715	1.1504e-09	7.8471e-08	DOWN	UD
c62718_g8	361.561	158.825	1.1868	0.003163	0.068259	FALSE	8.90009	171.403	-4.2674	8.7219e-35	3.402e-32	DOWN	9.43986	413.069	-5.4515	1.5151e-14	1.8291e-12	DOWN	UD
c62749_g1	377.741	301.247	0.32645	0.24107	1	FALSE	177.543	325.107	-0.87275	8.0923e-07	3.3553e-05	DOWN	188.226	431.261	-1.1961	1.7038e-06	6.7062e-05	DOWN	UD
c62756_g2	1484.68	854.913	0.7963	0.0010659	0.028539	UP	698.942	922.549	-0.40045	0.0015827	0.028176	DOWN	741.068	1694.76	-1.1934	4.1971e-08	2.2639e-06	DOWN	UD
c62761_g1	252.913	284.98	-0.17222	0.50058	1	FALSE	118.608	307.515	-1.3745	3.1637e-12	2.7898e-10	DOWN	125.811	288.694	-1.1983	1.4241e-05	0.00045276	DOWN	UD
c62763_g2	1129.26	506.463	1.1568	2.1185e-06	0.00013193	UP	302.164	546.484	-0.85485	2.2264e-08	1.1954e-06	DOWN	320.414	1288.32	-2.0075	1.0384e-18	1.7988e-16	DOWN	UD
c62763_g5	306.342	125.613	1.2862	3.7773e-06	0.00022289	UP	53.1417	135.528	-1.3507	9.0263e-07	3.7154e-05	DOWN	56.3613	349.355	-2.6319	3.3677e-20	6.5329e-18	DOWN	UD
c62826_g1	450.568	293.845	0.61669	0.017949	0.26037	FALSE	181.924	317.151	-0.80184	0.0011988	0.022306	DOWN	192.921	514.1	-1.414	8.1315e-09	4.8535e-07	DOWN	UD
c62856_g1	1079.02	851.251	0.34207	0.41018	1	FALSE	333.483	918.874	-1.4623	0.0019438	0.03356	DOWN	353.574	1232.43	-1.8014	1.2892e-06	5.188e-05	DOWN	UD
c62861_g1	1547.23	1206.45	0.35891	0.1601	1	FALSE	700.318	1301.95	-0.8946	6.8856e-13	6.6009e-11	DOWN	742.626	1766.86	-1.2505	4.256e-06	0.0001542	DOWN	UD
c62875_g2	976.754	964.176	0.018698	0.97091	1	FALSE	299.097	1040.46	-1.7985	2.7739e-38	1.3366e-35	DOWN	317.138	1114.86	-1.8137	2.6346e-15	3.4131e-13	DOWN	UD
c62975_g3	298.238	99.2319	1.5876	4.3306e-08	4.0872e-06	UP	18.1785	107.089	-2.5585	2.6968e-13	2.7235e-11	DOWN	19.2819	340.277	-4.1414	1.0422e-35	6.6356e-33	DOWN	UD
c63002_g1	2410.98	1463.24	0.72046	0.0030317	0.065874	FALSE	841.425	1579.18	-0.90826	1.8947e-08	1.0309e-06	DOWN	892.326	2752.77	-1.6252	6.5432e-12	6.1541e-10	DOWN	UD
c63016_g4	373.482	167.881	1.1536	3.2004e-05	0.001458	UP	9.87556	181.171	-4.1973	1.3909e-36	6.0672e-34	DOWN	10.4635	426.442	-5.3489	2.2891e-40	2.006e-37	DOWN	UD
c63018_g2	3464.81	1242.95	1.479	9.0099e-10	1.1467e-07	UP	991.212	1341.39	-0.43647	0.0002893	0.0065928	DOWN	1051.09	3955.92	-1.9121	1.1995e-15	1.5898e-13	DOWN	UD
c63024_g2	11.2679	99.964	-3.1492	5.48e-13	1.1443e-10	DOWN	0.378317	107.867	-8.1554	7.3999e-33	2.7692e-30	DOWN	0.402168	12.8879	-5.0021	0.0026461	0.042434	DOWN	UD
c63030_g1	1573.48	1056.01	0.57534	0.016189	0.24122	FALSE	560.802	1139.5	-1.0228	1.3518e-15	1.6555e-13	DOWN	594.601	1795.69	-1.5945	2.9288e-13	3.1391e-11	DOWN	UD
c63036_g1	3405.09	1807.48	0.91371	0.0019134	0.045741	UP	1220.17	1950.49	-0.67676	6.9844e-09	4.0575e-07	DOWN	1294.01	3889.2	-1.5876	1.2249e-05	0.00039463	DOWN	UD
c63040_g2	174.866	148.007	0.24058	0.44706	1	FALSE	88.9409	159.744	-0.84484	0.0003201	0.0072095	DOWN	94.3108	199.599	-1.0816	0.00021639	0.0049658	DOWN	UD
c63081_g1	677.541	559.251	0.27681	0.25414	1	FALSE	415.675	603.451	-0.53778	0.00021108	0.0049892	DOWN	440.785	773.035	-0.81046	0.00033031	0.0071671	DOWN	UD
c63088_g1	34.8715	15.9151	1.1317	0.073252	0.67432	FALSE	2.13044	17.1705	-3.0107	0.0012111	0.022506	DOWN	2.25942	39.7089	-4.1354	7.2525e-05	0.0019143	DOWN	UD
c63088_g6	592.739	251.387	1.2375	2.2854e-06	0.00014044	UP	59.5924	271.283	-2.1866	5.014e-23	1.0591e-20	DOWN	63.176	676.647	-3.421	6.4867e-37	4.6461e-34	DOWN	UD
c63112_g6	898.627	675.021	0.41279	0.11029	0.86169	FALSE	471.524	728.47	-0.62754	5.3883e-06	0.00018934	DOWN	499.998	1026.12	-1.0372	1.1535e-05	0.00037472	DOWN	UD
c63140_g2	576.691	163.624	1.8174	1.572e-11	2.623e-09	UP	5.13695	176.579	-5.1033	1.7885e-41	9.9136e-39	DOWN	5.44748	658.276	-6.917	9.6325e-77	5.5194e-73	DOWN	UD
c63148_g1	67.0597	145.974	-1.1222	0.00076438	0.021841	DOWN	19.154	157.514	-3.0398	7.0349e-23	1.4734e-20	DOWN	20.3055	76.4505	-1.9127	4.4408e-06	0.00016011	DOWN	UD
c63149_g1	1125.67	1105.3	0.026346	0.95575	1	FALSE	757.381	1192.87	-0.65534	1.6196e-06	6.3008e-05	DOWN	803.111	1284.84	-0.67791	0.0020972	0.034886	DOWN	UD
c63159_g1	936.222	729.707	0.35953	0.15924	1	FALSE	385.63	787.467	-1.03	2.1241e-13	2.1719e-11	DOWN	408.934	1068.86	-1.3861	1.3774e-09	9.3359e-08	DOWN	UD
c63159_g2	978.45	1141.74	-0.22266	0.32489	1	FALSE	499.936	1232.1	-1.3013	6.7785e-24	1.522e-21	DOWN	530.116	1116.92	-1.0751	1.6473e-06	6.4995e-05	DOWN	UD
c63172_g1	584.368	136.43	2.0987	1.3842e-14	3.6158e-12	UP	16.4264	147.218	-3.1639	3.0577e-22	6.1255e-20	DOWN	17.4246	666.936	-5.2583	1.2156e-61	3.3536e-58	DOWN	UD
c63187_g1	380.091	259.142	0.5526	0.046201	0.50295	FALSE	161.555	279.661	-0.79165	2.1548e-05	0.00064971	DOWN	171.292	434.057	-1.3414	2.6001e-06	9.8018e-05	DOWN	UD
c63274_g1	46.4733	44.1391	0.074343	0.88737	1	FALSE	9.13895	47.6455	-2.3822	3.8808e-05	0.0010978	DOWN	9.68845	53.0164	-2.4521	2.9376e-06	0.00010957	DOWN	UD
c63282_g1	130.982	85.0249	0.62342	0.061021	0.60078	FALSE	46.332	91.7542	-0.98577	0.0011598	0.021684	DOWN	49.1223	149.552	-1.6062	1.2132e-06	4.9167e-05	DOWN	UD
c63309_g1	260.95	299.051	-0.19662	0.41188	1	FALSE	68.6319	322.711	-2.2333	1.0907e-26	2.8821e-24	DOWN	72.7694	297.986	-2.0338	3.8293e-11	3.2637e-09	DOWN	UD
c63314_g2	7264.16	4001.43	0.86028	0.00021358	0.0073928	UP	3352.02	4317.82	-0.36527	0.00054651	0.011501	DOWN	3554.33	8289.39	-1.2217	3.6586e-09	2.3076e-07	DOWN	UD
c63327_g1	9474.65	7134.97	0.40917	0.076671	0.69639	FALSE	5927.84	7698.69	-0.37711	0.0018424	0.031993	DOWN	6285.84	10812.6	-0.78254	0.00015	0.003616	DOWN	UD
c63350_g4	691.667	622.748	0.15143	0.60473	1	FALSE	228.893	672.059	-1.5539	2.9137e-24	6.6502e-22	DOWN	242.723	789.774	-1.7021	9.0671e-11	7.3414e-09	DOWN	UD
c63350_g9	188.35	211.315	-0.16598	0.53455	1	FALSE	69.6274	228.066	-1.7117	1.4456e-12	1.3239e-10	DOWN	73.8224	214.966	-1.542	1.6301e-07	7.8443e-06	DOWN	UD
c63363_g1	2931.97	3264.84	-0.15514	0.44838	1	FALSE	1744.27	3523.23	-1.0143	1.6122e-20	2.8502e-18	DOWN	1849.49	3347.73	-0.85605	6.4119e-05	0.0017138	DOWN	UD
c63371_g1	14165.2	9010.42	0.65269	0.0059777	0.11205	FALSE	6358.01	9723.77	-0.61294	1.7729e-09	1.1287e-07	DOWN	6741.82	16172.8	-1.2624	1.6662e-09	1.1112e-07	DOWN	UD
c63379_g1	126.389	97.2798	0.37766	0.19692	1	FALSE	26.5007	104.973	-1.9859	4.9403e-10	3.388e-08	DOWN	28.0781	144.065	-2.3592	1.8736e-08	1.0638e-06	DOWN	UD
c63392_g1	826.828	1941.66	-1.2316	1.6915e-07	1.4028e-05	DOWN	18.8951	2095.38	-6.7931	4.5149e-286	3.3284e-281	DOWN	20.0276	944.252	-5.5591	6.868e-30	2.7505e-27	DOWN	UD
c63396_g4	200.179	88.5495	1.1767	0.00015733	0.0057002	UP	24.2115	95.5678	-1.9808	1.0762e-08	6.084e-07	DOWN	25.6873	228.589	-3.1536	8.1026e-17	1.1881e-14	DOWN	UD
c63404_g1	1927.56	1607.91	0.26159	0.31017	1	FALSE	1214.75	1735.08	-0.51435	9.0492e-06	0.0002996	DOWN	1288.05	2201.09	-0.77303	0.00082812	0.015841	DOWN	UD
c63420_g2	18415.9	11566.7	0.67097	0.02533	0.33342	FALSE	6521.41	12482.9	-0.9367	2.1874e-14	2.425e-12	DOWN	6915.17	21034.8	-1.6049	1.5852e-05	0.00049655	DOWN	UD
c63438_g1	16195.7	9364.19	0.79038	0.00084292	0.023563	UP	7520.97	10104.7	-0.42603	3.1623e-05	0.00091495	DOWN	7975.24	18493	-1.2134	4.0165e-07	1.8013e-05	DOWN	UD
c63464_g4	34.5913	35.9241	-0.054544	0.94609	1	FALSE	5.15698	38.7666	-2.9102	1.9968e-06	7.6353e-05	DOWN	5.47677	39.4655	-2.8492	1.2082e-05	0.00039012	DOWN	UD
c63491_g3	555.531	394.704	0.4931	0.062016	0.60579	FALSE	213.602	425.993	-0.99591	1.0098e-06	4.1219e-05	DOWN	226.505	634.249	-1.4855	9.0808e-10	6.2865e-08	DOWN	UD
c63525_g3	80.5307	63.4976	0.34284	0.37822	1	FALSE	20.0701	68.5158	-1.7714	7.939e-06	0.00026664	DOWN	21.2927	91.9593	-2.1106	4.9525e-07	2.1701e-05	DOWN	UD
c63525_g6	62.3739	22.6389	1.4621	0.001065	0.028525	UP	0.876064	24.4348	-4.8018	6.2611e-07	2.6558e-05	DOWN	0.928628	71.2133	-6.2609	2.3312e-17	3.6252e-15	DOWN	UD
c63544_g1	2610.18	1220.25	1.097	4.6251e-06	0.00026838	UP	762.058	1316.72	-0.78897	9.4859e-11	7.0708e-09	DOWN	807.936	2979.56	-1.8828	3.5058e-18	5.7144e-16	DOWN	UD
c63546_g2	232.927	196.539	0.24507	0.38969	1	FALSE	114.525	212.089	-0.889	1.6663e-05	0.000517	DOWN	121.402	265.817	-1.1306	2.2685e-05	0.00068329	DOWN	UD
c63552_g1	1636.57	1162.34	0.49364	0.039569	0.45534	FALSE	927.973	1254.24	-0.43466	0.00026458	0.0060992	DOWN	983.842	1867.81	-0.92485	1.375e-05	0.00043938	DOWN	UD
c63569_g1	736.044	1272.91	-0.79026	0.0008245	0.023197	DOWN	467.402	1373.73	-1.5554	3.7148e-28	1.0615e-25	DOWN	495.581	840.274	-0.76174	0.00082856	0.015845	DOWN	UD
c63587_g2	1464.3	1151.12	0.34718	0.1531	1	FALSE	787.605	1242.17	-0.65732	9.465e-08	4.6088e-06	DOWN	835.123	1671.29	-1.0009	3.8372e-06	0.00014018	DOWN	UD
c63598_g2	542.314	243.145	1.1573	0.0018153	0.043856	UP	125.457	262.407	-1.0646	1.1231e-07	5.3869e-06	DOWN	133.057	619.515	-2.2191	2.2761e-06	8.7373e-05	DOWN	UD
c63610_g3	58.1417	51.2156	0.18299	0.67334	1	FALSE	22.4194	55.2697	-1.3017	0.0012854	0.02368	DOWN	23.7715	66.3583	-1.481	0.00061783	0.012279	DOWN	UD
c63617_g3	293.62	117.641	1.3196	0.022638	0.30718	FALSE	33.5894	126.99	-1.9186	0.00094973	0.018276	DOWN	35.6243	335.57	-3.2357	1.4227e-05	0.00045251	DOWN	UD
c63655_g2	1285.95	588.748	1.1271	5.463e-06	0.00030978	UP	314.708	635.443	-1.0137	8.775e-05	0.0022832	DOWN	333.722	1468.06	-2.1372	1.1671e-20	2.356e-18	DOWN	UD
c63659_g3	641.588	630.692	0.024711	0.90262	1	FALSE	368.188	680.6	-0.88637	7.0416e-10	4.7451e-08	DOWN	390.427	731.927	-0.90665	6.3066e-05	0.0016886	DOWN	UD
c63663_g1	293.873	273.837	0.10187	0.713	1	FALSE	158.628	295.493	-0.89748	1.0704e-06	4.3454e-05	DOWN	168.17	335.353	-0.99576	8.4275e-05	0.0021737	DOWN	UD
c63673_g2	3828.86	2343.04	0.70853	0.0022697	0.052623	FALSE	1940.69	2528.36	-0.38164	0.00048149	0.01028	DOWN	2057.72	4368.48	-1.0861	1.4977e-07	7.2492e-06	DOWN	UD
c63693_g1	2608.52	2272.9	0.1987	0.48678	1	FALSE	1193.51	2452.79	-1.0392	2.0151e-19	3.2578e-17	DOWN	1265.8	2979.45	-1.235	0.00049793	0.010201	DOWN	UD
c63700_g1	618.611	468.884	0.3998	0.10097	0.82117	FALSE	328.247	505.998	-0.62435	4.4638e-05	0.0012479	DOWN	348.083	705.627	-1.0195	7.8454e-06	0.00026552	DOWN	UD
c63706_g1	3496.45	2690.89	0.37781	0.12323	0.92326	FALSE	2207.45	2903.85	-0.39558	0.00026264	0.0060621	DOWN	2340.67	3992.03	-0.7702	0.00030722	0.0067282	DOWN	UD
c63711_g1	626.315	475.364	0.39786	0.11617	0.88886	FALSE	255.553	513.014	-1.0054	1.469e-10	1.0691e-08	DOWN	270.984	714.748	-1.3992	2.6011e-09	1.6863e-07	DOWN	UD
c63748_g1	682.802	771.786	-0.17673	0.42112	1	FALSE	306.464	832.855	-1.4423	3.6742e-24	8.36e-22	DOWN	324.94	779.61	-1.2626	6.5828e-08	3.4314e-06	DOWN	UD
c63774_g2	467.417	305.829	0.61198	0.039754	0.45724	FALSE	141.306	330.062	-1.2239	4.1486e-11	3.2296e-09	DOWN	149.838	533.876	-1.8331	1.3718e-06	5.4848e-05	DOWN	UD
c63795_g1	2531.27	1680.9	0.59063	0.013626	0.21101	FALSE	821.234	1813.96	-1.1433	6.5292e-22	1.2768e-19	DOWN	870.755	2889.28	-1.7304	1.1625e-15	1.5435e-13	DOWN	UD
c63806_g1	177.189	170.023	0.05956	0.9484	1	FALSE	53.0222	183.45	-1.7907	1.2845e-12	1.1881e-10	DOWN	56.237	202.431	-1.8478	0.00013144	0.0032227	DOWN	UD
c63824_g1	130.021	63.0908	1.0432	0.0018863	0.045257	UP	0.756633	68.1006	-6.4919	6.3523e-13	6.1456e-11	DOWN	0.804337	148.363	-7.5271	6.5908e-33	3.3858e-30	DOWN	UD
c63834_g1	511.407	413.466	0.3067	0.24723	1	FALSE	287.112	446.192	-0.63605	5.7144e-05	0.0015516	DOWN	304.444	583.78	-0.93925	8.1532e-05	0.0021169	DOWN	UD
c63847_g1	2142.1	1740.68	0.29938	0.24196	1	FALSE	1067.31	1878.47	-0.81558	2.6749e-12	2.3845e-10	DOWN	1131.76	2446.09	-1.1119	1.0159e-05	0.00033323	DOWN	UD
c63854_g3	211.874	110.05	0.94505	0.0018012	0.043606	UP	32.2156	118.779	-1.8824	2.0127e-08	1.0902e-06	DOWN	34.1692	241.895	-2.8236	2.8341e-18	4.6809e-16	DOWN	UD
c63860_g1	175.186	164.248	0.093009	0.67156	1	FALSE	67.2381	177.216	-1.3982	6.5733e-09	3.8338e-07	DOWN	71.2851	199.664	-1.4859	4.7321e-05	0.0013123	DOWN	UD
c63875_g5	356.38	167.149	1.0923	8.7261e-05	0.00346	UP	41.5934	180.393	-2.1167	5.3835e-16	6.7726e-14	DOWN	44.1063	406.883	-3.2056	8.8843e-28	3.2126e-25	DOWN	UD
c63881_g1	854.25	722.576	0.24151	0.36657	1	FALSE	480.025	779.788	-0.69997	2.1632e-07	9.9113e-06	DOWN	508.955	975.368	-0.93841	3.472e-05	0.00099742	DOWN	UD
c63892_g1	1063.92	779.865	0.4481	0.11024	0.86166	FALSE	480.245	841.658	-0.80946	5.0172e-08	2.5615e-06	DOWN	509.225	1215.14	-1.2547	0.00010585	0.0026584	DOWN	UD
c63893_g2	231942	160761	0.52885	0.026432	0.34369	FALSE	113513	173485	-0.61195	6.0647e-10	4.1283e-08	DOWN	120368	264824	-1.1376	8.4271e-08	4.2937e-06	DOWN	UD
c63920_g1	12846.4	6748.53	0.92872	0.00086773	0.02418	UP	5753.46	7282.83	-0.34007	0.00085439	0.016761	DOWN	6100.72	14671.9	-1.266	5.7635e-05	0.0015606	DOWN	UD
c63937_g1	1550.35	1318.35	0.23386	0.35554	1	FALSE	1048.99	1422.68	-0.4396	0.00018215	0.0043684	DOWN	1112.22	1769.85	-0.67019	0.0019509	0.032811	DOWN	UD
c63958_g2	252.86	269.607	-0.092522	0.73468	1	FALSE	157.214	290.96	-0.88809	1.2025e-06	4.8335e-05	DOWN	166.656	288.518	-0.79179	0.0017646	0.03014	DOWN	UD
c63980_g1	1206.2	1103.18	0.1288	0.6277	1	FALSE	657.669	1190.56	-0.8562	1.3534e-11	1.1123e-09	DOWN	697.431	1376.8	-0.98119	9.4418e-06	0.000313	DOWN	UD
c63991_g1	3231.96	2432.48	0.40998	0.081084	0.71927	FALSE	1892.74	2624.94	-0.4718	1.6139e-05	0.00050286	DOWN	2006.89	3688.26	-0.87798	2.4943e-05	0.00074242	DOWN	UD
c64004_g2	244.849	271.261	-0.14779	0.578	1	FALSE	139.434	292.71	-1.0699	2.3183e-08	1.2412e-06	DOWN	147.857	279.438	-0.91833	0.0005791	0.011602	DOWN	UD
c64007_g2	515.639	416.15	0.30926	0.22691	1	FALSE	258.4	449.117	-0.79748	5.6016e-07	2.3967e-05	DOWN	273.99	588.387	-1.1026	2.8972e-06	0.00010818	DOWN	UD
c64020_g1	8736.4	7698.28	0.1825	0.64613	1	FALSE	3719.73	8308.08	-1.1593	1.2411e-18	1.9061e-16	DOWN	3944.2	9981.17	-1.3395	0.0020964	0.034886	DOWN	UD
c64027_g2	7848.21	3042.35	1.3672	0.00026585	0.0089706	UP	2028.54	3283.02	-0.69458	1.7892e-10	1.2881e-08	DOWN	2150.98	8965.33	-2.0594	3.9434e-06	0.00014364	DOWN	UD
c64028_g1	1389.98	1131.35	0.29702	0.23338	1	FALSE	915.372	1220.85	-0.41546	0.00070221	0.014222	DOWN	970.652	1586.74	-0.70904	0.0012431	0.022465	DOWN	UD
c64036_g1	29.5581	48.6399	-0.71859	0.11795	0.89695	FALSE	6.63019	52.4863	-2.9848	5.6849e-09	3.3555e-07	DOWN	7.02686	33.7025	-2.2619	0.00025184	0.0056864	DOWN	UD
c64054_g1	4867.78	2694.09	0.85346	0.00029485	0.009779	UP	1882.71	2907.15	-0.62679	9.7833e-09	5.5522e-07	DOWN	1996.25	5556.33	-1.4768	2.4305e-12	2.3822e-10	DOWN	UD
c64072_g1	77.0194	262.341	-1.7681	4.1367e-09	4.6686e-07	DOWN	18.9351	283.111	-3.9022	4.5669e-48	3.5817e-45	DOWN	20.0862	87.8719	-2.1292	3.745e-07	1.6907e-05	DOWN	UD
c64089_g1	13382.4	3752.62	1.8344	1.2746e-14	3.3421e-12	UP	491.515	4049.29	-3.0424	7.6711e-139	4.3502e-135	DOWN	521.276	15275.6	-4.873	4.8795e-91	3.6347e-87	DOWN	UD
c64129_g1	2123.4	1778.26	0.25591	0.31828	1	FALSE	1406.47	1919.05	-0.44832	7.4121e-05	0.0019606	DOWN	1491.31	2424.47	-0.70108	0.0012236	0.02216	DOWN	UD
c64133_g1	324.819	585.197	-0.84929	0.00081261	0.022937	DOWN	125.995	631.54	-2.3255	2.882e-43	1.7134e-40	DOWN	133.642	370.663	-1.4717	2.3615e-08	1.3216e-06	DOWN	UD
c64139_g1	1497.17	1239.1	0.27295	0.38079	1	FALSE	834.157	1337.34	-0.68098	0.00091932	0.017816	DOWN	884.516	1709.97	-0.95101	0.0017288	0.029639	DOWN	UD
c64162_g1	10773.4	8464.89	0.34791	0.14637	1	FALSE	6206.79	9134.72	-0.55751	5.6569e-08	2.8544e-06	DOWN	6581.77	12298.4	-0.90192	1.6356e-05	0.00051126	DOWN	UD
c64184_g1	240.55	159.72	0.59079	0.038429	0.44613	FALSE	104.85	172.347	-0.71699	0.0023929	0.039929	DOWN	111.231	274.549	-1.3035	3.567e-06	0.00013102	DOWN	UD
c64195_g5	784.907	446.029	0.81539	0.0013253	0.034022	UP	112.296	481.311	-2.0997	2.8074e-32	1.0145e-29	DOWN	119.047	896.156	-2.9122	6.7907e-26	2.1165e-23	DOWN	UD
c64196_g1	971.094	676.133	0.5223	0.038295	0.44509	FALSE	430.01	729.574	-0.76268	4.6571e-08	2.3892e-06	DOWN	455.957	1108.82	-1.2821	4.9133e-08	2.6236e-06	DOWN	UD
c64211_g1	97.1386	158.337	-0.70488	0.023367	0.3142	FALSE	42.9872	170.874	-1.991	5.4534e-14	5.8862e-12	DOWN	45.5907	110.818	-1.2814	0.00025922	0.0058214	DOWN	UD
c64212_g2	258.627	204.618	0.33794	0.19614	1	FALSE	107.398	220.83	-1.04	5.2445e-07	2.2544e-05	DOWN	113.848	294.906	-1.3731	1.4072e-07	6.8424e-06	DOWN	UD
c64213_g1	228.228	193.773	0.23611	0.41612	1	FALSE	40.359	209.112	-2.3733	1.0308e-20	1.8581e-18	DOWN	42.8048	260.474	-2.6053	4.0051e-17	6.0761e-15	DOWN	UD
c64218_g1	623.338	651.325	-0.063361	0.74178	1	FALSE	288.126	702.864	-1.2865	1.3168e-18	2.0183e-16	DOWN	305.475	711.679	-1.2202	1.9253e-07	9.1697e-06	DOWN	UD
c64234_g1	1311.61	1163.81	0.17249	0.53936	1	FALSE	799.293	1255.92	-0.65195	1.1149e-07	5.3579e-06	DOWN	847.532	1497.82	-0.82153	0.0010847	0.01996	DOWN	UD
c64283_g1	240.537	125.992	0.93293	0.0011317	0.030058	UP	32.0761	135.946	-2.0835	1.8564e-12	1.6834e-10	DOWN	34.0157	274.443	-3.0122	1.0553e-21	2.319e-19	DOWN	UD
c64299_g1	770.795	821.455	-0.091834	0.64382	1	FALSE	493.288	886.547	-0.84577	1.7212e-06	6.6467e-05	DOWN	523.163	880.02	-0.75028	0.0013318	0.023752	DOWN	UD
c64312_g2	171.929	136.593	0.33193	0.31177	1	FALSE	88.5826	147.414	-0.73478	0.0023787	0.03974	DOWN	93.9379	196.353	-1.0637	0.00040686	0.0085929	DOWN	UD
c64318_g3	1447.26	1173.73	0.30222	0.23736	1	FALSE	919.434	1266.7	-0.46226	0.00014701	0.003615	DOWN	974.981	1652.4	-0.76112	0.00058808	0.011741	DOWN	UD
c64319_g1	891.871	603.688	0.56303	0.024376	0.32483	FALSE	466.446	651.463	-0.48197	0.00054844	0.011535	DOWN	494.587	1018.08	-1.0416	3.7369e-06	0.00013685	DOWN	UD
c64343_g2	1098.12	815.979	0.42844	0.084476	0.73705	FALSE	669.356	880.556	-0.39564	0.0024337	0.040467	DOWN	709.788	1253.51	-0.82052	0.00022207	0.0050711	DOWN	UD
c64398_g1	1367.91	1266.92	0.11065	0.65241	1	FALSE	427.582	1366.82	-1.6765	4.6543e-05	0.0012953	DOWN	453.464	1559.46	-1.782	2.9798e-09	1.9218e-07	DOWN	UD
c64398_g2	157.283	163.326	-0.054391	0.86267	1	FALSE	42.4694	176.275	-2.0533	2.2301e-13	2.2708e-11	DOWN	45.0349	179.446	-1.9944	5.5185e-10	3.9488e-08	DOWN	UD
c64408_g1	1798.21	1419.4	0.34129	0.16049	1	FALSE	933.51	1531.77	-0.71447	1.8537e-09	1.1781e-07	DOWN	989.824	2052.43	-1.0521	9.6456e-07	3.9784e-05	DOWN	UD
c64421_g1	896.797	936.928	-0.063156	0.77473	1	FALSE	353.932	1011.08	-1.5143	2.8061e-28	8.0494e-26	DOWN	375.32	1023.49	-1.4473	2.1548e-10	1.6395e-08	DOWN	UD
c64451_g6	20.9203	10.0588	1.0565	0.10532	0.84239	FALSE	0.497747	10.8534	-4.4466	0.0018367	0.031905	DOWN	0.52646	23.8537	-5.5017	8.0312e-07	3.3723e-05	DOWN	UD
c64464_g2	2718.17	1666.01	0.70624	0.0078042	0.13878	FALSE	1332.81	1797.97	-0.43189	0.00096624	0.018545	DOWN	1413.01	3104.34	-1.1355	0.00017465	0.0041222	DOWN	UD
c64464_g3	16.9152	18.0299	-0.092071	0.91094	1	FALSE	1.99099	19.4525	-3.2884	0.00014614	0.0035948	DOWN	2.10584	19.3139	-3.1972	0.00045566	0.0094625	DOWN	UD
c64465_g4	67.3936	87.0312	-0.36892	0.3108	1	FALSE	31.8372	93.9255	-1.5608	2.0688e-06	7.8893e-05	DOWN	33.7671	76.8701	-1.1868	0.0026285	0.042189	DOWN	UD
c64475_g2	107.539	92.291	0.2206	0.5428	1	FALSE	50.2739	99.6029	-0.98638	0.00047059	0.010092	DOWN	53.2754	122.763	-1.2043	0.00024505	0.0055482	DOWN	UD
c64478_g2	127.685	149.96	-0.23199	0.46716	1	FALSE	47.7651	161.798	-1.7602	3.375e-08	1.7584e-06	DOWN	50.6138	145.673	-1.5251	1.4865e-06	5.9181e-05	DOWN	UD
c64484_g1	481.261	101.672	2.2429	2.163e-15	6.4471e-13	UP	11.17	109.703	-3.2959	5.5497e-18	8.15e-16	DOWN	11.8529	549.378	-5.5345	2.3951e-59	6.152e-56	DOWN	UD
c64503_g2	1534.68	1407.68	0.12461	0.6668	1	FALSE	570.898	1519.23	-1.412	1.9304e-14	2.1694e-12	DOWN	605.386	1752.22	-1.5333	1.1757e-11	1.0667e-09	DOWN	UD
c64543_g2	105.51	98.6896	0.096405	0.87331	1	FALSE	29.3678	106.504	-1.8586	2.0026e-09	1.2661e-07	DOWN	31.1126	120.529	-1.9538	6.5561e-05	0.0017473	DOWN	UD
c64552_g2	1241.99	568.089	1.1285	0.00045636	0.014168	UP	158.41	613.059	-1.9524	9.0708e-33	3.3773e-30	DOWN	168.002	1418.62	-3.0779	3.6474e-11	3.1158e-09	DOWN	UD
c64560_g1	3557.04	1390.74	1.3548	1.3106e-08	1.3562e-06	UP	856.097	1500.82	-0.80991	1.5169e-11	1.2425e-09	DOWN	907.739	4059.55	-2.161	1.9892e-23	5.1094e-21	DOWN	UD
c64583_g1	1280.41	1116.2	0.19802	0.41857	1	FALSE	640.923	1204.52	-0.91023	4.7741e-13	4.6865e-11	DOWN	679.589	1461.24	-1.1045	4.0326e-07	1.8063e-05	DOWN	UD
c64585_g7	652.776	619.359	0.075812	0.77727	1	FALSE	438.532	668.415	-0.60806	1.3968e-05	0.00044062	DOWN	464.995	744.923	-0.67988	0.0026823	0.042923	DOWN	UD
c64606_g1	10202.9	5935.56	0.78153	0.00091617	0.025233	UP	3032.09	6404.95	-1.0789	1.1482e-24	2.6872e-22	DOWN	3215.04	11648.2	-1.8572	1.8008e-18	3.0556e-16	DOWN	UD
c64670_g3	624.233	479.865	0.37946	0.14526	1	FALSE	345.688	517.885	-0.58316	9.0499e-05	0.0023434	DOWN	366.538	712.585	-0.9591	3.6554e-05	0.0010437	DOWN	UD
c64691_g2	350.065	167.366	1.0646	0.00012245	0.0046289	UP	81.7729	180.614	-1.1432	7.1384e-07	2.9986e-05	DOWN	86.6989	399.618	-2.2045	3.7576e-16	5.2515e-14	DOWN	UD
c64719_g1	620.134	161.347	1.9424	6.1635e-13	1.2756e-10	UP	28.8708	174.1	-2.5922	1.2218e-19	1.9972e-17	DOWN	30.6376	708.047	-4.5305	6.6347e-38	4.9422e-35	DOWN	UD
c64725_g1	1058.14	559.386	0.91961	0.00015413	0.0055933	UP	445.162	603.651	-0.43938	0.0019589	0.033756	DOWN	472.022	1207.15	-1.3547	8.3243e-10	5.7951e-08	DOWN	UD
c64730_g1	2687.22	2008.12	0.42027	0.081048	0.71911	FALSE	1623.23	2166.94	-0.41679	0.00018908	0.004517	DOWN	1721.14	3067.54	-0.83372	8.5285e-05	0.0021967	DOWN	UD
c64736_g1	171.261	152.047	0.17168	0.60346	1	FALSE	82.5295	164.084	-0.99145	2.5952e-05	0.00076834	DOWN	87.5032	195.513	-1.1599	8.5135e-05	0.0021943	DOWN	UD
c64824_g1	902.63	1256.34	-0.47702	0.059137	0.59057	FALSE	333.365	1355.71	-2.0239	3.5882e-51	3.3484e-48	DOWN	353.552	1029.17	-1.5415	3.5669e-10	2.6049e-08	DOWN	UD
c64844_g1	2658.5	1757.27	0.59728	0.036979	0.43355	FALSE	1159.04	1896.55	-0.71045	6.027e-05	0.0016293	DOWN	1228.88	3036.31	-1.305	4.8456e-05	0.0013398	DOWN	UD
c64864_g1	6239.37	4584.81	0.44454	0.10354	0.83375	FALSE	3181.92	4948.03	-0.63696	3.8729e-07	1.7056e-05	DOWN	3374.02	7126.12	-1.0786	0.00049103	0.010087	DOWN	UD
c64865_g1	599.814	375.373	0.67619	0.0089339	0.15302	FALSE	238.43	405.088	-0.76467	4.1391e-06	0.00014849	DOWN	252.843	684.75	-1.4373	1.9958e-09	1.3145e-07	DOWN	UD
c64872_g5	2183.13	1597.85	0.45027	0.12135	0.9135	FALSE	1191.73	1724.45	-0.53307	5.0942e-05	0.0014039	DOWN	1263.7	2493.53	-0.98053	0.0022507	0.036952	DOWN	UD
c64894_g1	2245.89	1842.95	0.28527	0.26551	1	FALSE	1520.62	1988.82	-0.38725	0.00062365	0.012907	DOWN	1612.42	2564.59	-0.66951	0.0031848	0.049808	DOWN	UD
c64914_g9	416.03	355.093	0.22849	0.39962	1	FALSE	234.367	383.246	-0.7095	0.0012927	0.023777	DOWN	248.463	474.811	-0.93432	9.3241e-05	0.0023729	DOWN	UD
c64933_g4	1684.4	1723.79	-0.033346	0.81833	1	FALSE	967	1860.24	-0.9439	8.4243e-16	1.0473e-13	DOWN	1025.35	1923.21	-0.9074	3.2744e-05	0.00094538	DOWN	UD
c64938_g2	2554.56	1913.93	0.41654	0.069771	0.6532	FALSE	1093.43	2065.34	-0.91752	1.8081e-15	2.1816e-13	DOWN	1159.38	2914.16	-1.3297	2.4244e-10	1.826e-08	DOWN	UD
c64955_g2	375.365	156.629	1.2609	5.0235e-06	0.00028861	UP	20.7666	169.007	-3.0247	2.6306e-24	6.0414e-22	DOWN	22.0092	428.501	-4.2831	1.158e-41	1.0919e-38	DOWN	UD
c64964_g4	26053.7	8458.84	1.623	5.4271e-12	9.8318e-10	UP	3169.26	9128.15	-1.5262	7.8003e-48	5.9283e-45	DOWN	3360.48	29734.4	-3.1454	1.4352e-46	1.7244e-43	DOWN	UD
c64974_g1	3300.89	3114.42	0.08389	0.70835	1	FALSE	2057.81	3360.77	-0.70768	1.3127e-10	9.6004e-09	DOWN	2182.31	3766.16	-0.78724	0.00016903	0.0040047	DOWN	UD
c64982_g2	249.549	401.781	-0.68709	0.0088082	0.15132	FALSE	115.143	433.555	-1.9128	8.7617e-26	2.197e-23	DOWN	122.104	284.781	-1.2217	6.424e-06	0.00022267	DOWN	UD
c64982_g3	918.012	480.977	0.93255	0.00019122	0.0067564	UP	81.1557	519.02	-2.677	1.2476e-47	9.1066e-45	DOWN	86.0481	1047.94	-3.6063	1.2336e-44	1.3513e-41	DOWN	UD
c65027_g1	1012.85	847.972	0.25634	0.27358	1	FALSE	633.933	915.094	-0.52959	3.0293e-05	0.0008813	DOWN	672.086	1155.39	-0.78167	0.00022899	0.0052196	DOWN	UD
c65033_g3	72.7205	95.897	-0.39912	0.23978	1	FALSE	33.6687	103.5	-1.6201	1.6749e-07	7.8151e-06	DOWN	35.69	82.9826	-1.2173	0.0012939	0.02323	DOWN	UD
c65046_g1	230.39	109.318	1.0756	0.0073785	0.1327	FALSE	60.8668	117.97	-0.95469	0.00042427	0.0092373	DOWN	64.5361	262.528	-2.0243	2.6185e-05	0.00077618	DOWN	UD
c65056_g1	1470.99	892.301	0.72119	0.0035417	0.075198	FALSE	279.864	962.872	-1.7826	3.4157e-36	1.4472e-33	DOWN	296.767	1679.79	-2.5009	5.4694e-14	6.2487e-12	DOWN	UD
c65102_g2	1013.28	553.366	0.87273	0.01702	0.25039	FALSE	319.169	597.23	-0.90397	8.3393e-05	0.0021832	DOWN	338.534	1157.55	-1.7737	8.182e-05	0.0021199	DOWN	UD
c65118_g5	1303.95	1258.86	0.050768	0.8608	1	FALSE	832.783	1358.47	-0.70597	7.0853e-09	4.1096e-07	DOWN	883.061	1488.28	-0.75306	0.0005511	0.011104	DOWN	UD
c65124_g2	255.837	215.409	0.24815	0.40503	1	FALSE	148.334	232.461	-0.64814	0.00076091	0.015243	DOWN	157.245	292.083	-0.89336	0.00064167	0.012689	DOWN	UD
c65140_g1	950.092	603.742	0.65414	0.0072104	0.13035	FALSE	467.263	651.487	-0.4795	0.00066842	0.013673	DOWN	495.479	1084.08	-1.1296	3.6699e-07	1.6608e-05	DOWN	UD
c65141_g1	78.8485	116.286	-0.56052	0.079387	0.70997	FALSE	26.322	125.514	-2.2535	1.182e-07	5.6509e-06	DOWN	27.9174	90.003	-1.6888	2.3406e-05	0.00070247	DOWN	UD
c65147_g1	180.353	359.431	-0.99489	0.00015279	0.005556	DOWN	36.0981	387.89	-3.4257	4.6735e-53	4.7196e-50	DOWN	38.2859	205.992	-2.4277	7.3362e-09	4.4035e-07	DOWN	UD
c65152_g3	3217.74	2920.67	0.13975	0.62735	1	FALSE	2011.07	3151.75	-0.64819	2.0344e-09	1.284e-07	DOWN	2132.29	3674.75	-0.78524	0.0030383	0.047818	DOWN	UD
c65191_g1	925.033	679.955	0.44407	0.06603	0.63062	FALSE	549.276	733.785	-0.41782	0.0026266	0.043079	DOWN	582.529	1055.37	-0.85735	0.00011283	0.0028175	DOWN	UD
c65196_g1	1208.15	303.85	1.9914	5.8904e-05	0.0024824	UP	227.738	327.918	-0.52596	0.0022747	0.038301	DOWN	241.488	1380.38	-2.515	6.5307e-06	0.00022574	DOWN	UD
c65213_g4	686.166	595.472	0.20452	0.44432	1	FALSE	379.816	642.646	-0.75872	1.2896e-07	6.1217e-06	DOWN	402.747	783.274	-0.95964	3.2577e-05	0.00094276	DOWN	UD
c65268_g1	715.804	623.697	0.19872	0.4564	1	FALSE	452.15	673.09	-0.574	2.8482e-05	0.00083323	DOWN	479.37	817.117	-0.7694	0.00066194	0.013013	DOWN	UD
c65301_g3	4428.57	3261.72	0.44121	0.064835	0.62287	FALSE	2668.06	3519.77	-0.39969	0.00016952	0.0041002	DOWN	2828.99	5055.36	-0.83753	6.5466e-05	0.0017454	DOWN	UD
c65316_g1	99.3151	70.0045	0.50457	0.25046	1	FALSE	15.0325	75.5587	-2.3295	5.02e-09	2.9749e-07	DOWN	15.9403	113.475	-2.8316	2.5925e-06	9.7831e-05	DOWN	UD
c65316_g2	868	597.127	0.53966	0.026426	0.34368	FALSE	180.809	644.334	-1.8333	1.3281e-30	4.4251e-28	DOWN	191.744	990.376	-2.3688	3.1431e-23	7.9077e-21	DOWN	UD
c65346_g2	70339.6	47669.1	0.56128	0.01969	0.27716	FALSE	24896.3	51442.2	-1.047	9.7665e-26	2.4324e-23	DOWN	26398.5	80327.4	-1.6054	1.1489e-07	5.6866e-06	DOWN	UD
c65362_g1	1110.86	648.721	0.77601	0.001772	0.043163	UP	496.253	700.114	-0.49651	0.00033051	0.0073969	DOWN	526.241	1268.15	-1.2689	1.5938e-08	9.1465e-07	DOWN	UD
c65368_g1	723.174	550.9	0.39255	0.12618	0.93783	FALSE	400.184	594.496	-0.571	7.3353e-05	0.001941	DOWN	424.325	825.57	-0.96022	2.8743e-05	0.0008446	DOWN	UD
c65375_g3	1547.56	1208.3	0.35702	0.14015	0.98236	FALSE	992.705	1303.87	-0.39336	0.0012121	0.022519	DOWN	1052.67	1766.28	-0.74666	0.00056297	0.011313	DOWN	UD
c65408_g1	310.627	233.059	0.41449	0.12172	0.91562	FALSE	20.6672	251.526	-3.6053	1.356e-40	7.1404e-38	DOWN	21.9142	354.386	-4.0154	1.8932e-35	1.1851e-32	DOWN	UD
c65426_g1	558.08	230.267	1.2772	1.0265e-06	6.9783e-05	UP	120.181	248.46	-1.0478	3.2691e-07	1.4597e-05	DOWN	127.456	636.899	-2.3211	4.1472e-20	7.962e-18	DOWN	UD
c65455_g1	480.82	399.124	0.26866	0.28609	1	FALSE	260.69	430.689	-0.72431	7.584e-06	0.00025623	DOWN	276.432	548.606	-0.98885	2.9037e-05	0.00085155	DOWN	UD
c65469_g4	455.802	2544.32	-2.4808	1.8493e-15	5.5596e-13	DOWN	175.791	2746.07	-3.9654	3.5363e-27	9.6556e-25	DOWN	186.369	520.71	-1.4823	0.00047795	0.0098459	DOWN	UD
c65490_g1	1453.22	1226.76	0.2444	0.36773	1	FALSE	217.146	1323.98	-2.6081	2.5942e-28	7.4998e-26	DOWN	230.278	1659.64	-2.8494	1.5198e-13	1.66e-11	DOWN	UD
c65507_g1	3012.65	2699.87	0.15815	0.5536	1	FALSE	2013.98	2913.66	-0.53278	9.9908e-07	4.0828e-05	DOWN	2135.54	3439.61	-0.68764	0.0013604	0.024127	DOWN	UD
c65512_g1	144.827	81.6086	0.82754	0.010682	0.17571	FALSE	10.2739	88.0821	-3.0999	1.4016e-13	1.4594e-11	DOWN	10.895	165.302	-3.9234	2.3528e-22	5.4941e-20	DOWN	UD
c65524_g1	2733.9	2006.11	0.44656	0.063833	0.61699	FALSE	1156.41	2164.71	-0.90452	3.0882e-15	3.6959e-13	DOWN	1226.15	3121.02	-1.3479	2.9609e-10	2.1924e-08	DOWN	UD
c65524_g4	1658.81	1405.24	0.23933	0.36242	1	FALSE	987.27	1516.43	-0.61917	2.1201e-07	9.7261e-06	DOWN	1046.89	1894.23	-0.8555	0.00038472	0.008202	DOWN	UD
c65532_g6	937.103	484.637	0.9513	0.00013524	0.0050336	UP	381.388	522.972	-0.45547	0.0020379	0.034947	DOWN	404.393	1069.66	-1.4033	5.7779e-10	4.1186e-08	DOWN	UD
c65536_g1	1311.97	438.41	1.5814	1.441e-10	2.0511e-08	UP	97.562	473.103	-2.2778	1.0947e-35	4.4343e-33	DOWN	103.443	1496.72	-3.8549	1.5645e-53	2.9882e-50	DOWN	UD
c65562_g2	404.402	248.215	0.7042	0.010113	0.16862	FALSE	167.508	267.891	-0.67741	0.00033542	0.0075	DOWN	177.632	461.787	-1.3783	2.0341e-07	9.6202e-06	DOWN	UD
c65599_g1	2703.12	1890.12	0.51615	0.088461	0.76021	FALSE	1235.02	2039.75	-0.72386	4.2943e-10	2.9726e-08	DOWN	1309.73	3087.73	-1.2373	0.00091405	0.017303	DOWN	UD
c65626_g3	619.413	500.579	0.30731	0.25654	1	FALSE	396.78	540.232	-0.44524	0.0030673	0.048944	DOWN	420.809	707.28	-0.74912	0.0018238	0.031011	DOWN	UD
c65629_g5	468.085	472.246	-0.01277	0.89671	1	FALSE	224.851	509.615	-1.1804	1.6007e-13	1.6574e-11	DOWN	238.424	534.467	-1.1646	2.044e-06	7.9163e-05	DOWN	UD
c65647_g2	10535.5	4503.21	1.2262	1.8678e-06	0.00011854	UP	3202.67	4859.14	-0.60143	1.5325e-08	8.4372e-07	DOWN	3396.15	12031.1	-1.8248	2.0876e-09	1.3713e-07	DOWN	UD
c65649_g3	1370.65	1471.34	-0.10227	0.5916	1	FALSE	736.993	1587.91	-1.1074	1.8779e-13	1.9336e-11	DOWN	781.504	1565.09	-1.0019	1.5158e-05	0.00047762	DOWN	UD
c65672_g1	8731.6	4428.13	0.97955	3.8043e-05	0.0016998	UP	1714.37	4778.53	-1.4789	9.7288e-42	5.517e-39	DOWN	1817.95	9970.62	-2.4554	7.4031e-15	9.2217e-13	DOWN	UD
c65679_g4	2437.07	1499.38	0.70078	0.0041967	0.085963	FALSE	1174.77	1618.19	-0.46201	0.0014273	0.025853	DOWN	1245.64	2782.95	-1.1597	6.6349e-06	0.00022871	DOWN	UD
c65683_g3	293.298	141.256	1.0541	0.00013713	0.0050954	UP	76.7153	152.421	-0.99048	3.5629e-05	0.0010153	DOWN	81.3171	334.512	-2.0404	4.6158e-14	5.3307e-12	DOWN	UD
c65698_g1	337.623	70.2755	2.2643	2.019e-09	2.3867e-07	UP	11.2694	75.8663	-2.751	0.00077621	0.015478	DOWN	11.9479	385.58	-5.0122	7.4279e-24	1.9691e-21	DOWN	UD
c65698_g2	2142.39	636.873	1.7501	8.4097e-13	1.7151e-10	UP	96.4872	687.311	-2.8326	4.281e-61	5.8444e-58	DOWN	102.325	2444.95	-4.5786	5.3499e-73	2.6568e-69	DOWN	UD
c65709_g1	254.315	216.711	0.23085	0.45297	1	FALSE	133.302	233.851	-0.81089	6.3581e-05	0.0017094	DOWN	141.357	290.407	-1.0387	0.00014034	0.0034086	DOWN	UD
c65718_g2	3428.31	2527.16	0.43998	0.065182	0.62534	FALSE	1516.87	2727.13	-0.84628	3.36e-14	3.6643e-12	DOWN	1608.45	3913.19	-1.2827	1.4713e-09	9.9456e-08	DOWN	UD
c65718_g3	51.6533	53.9269	-0.062143	0.88616	1	FALSE	20.5478	58.1914	-1.5018	0.00023126	0.0054226	DOWN	21.7899	58.9541	-1.4359	0.0015831	0.027565	DOWN	UD
c65760_g2	5263.48	2959.96	0.83044	0.00033794	0.010927	UP	2395.47	3194.01	-0.41506	0.00014995	0.0036749	DOWN	2540.23	6005.36	-1.2413	2.3993e-09	1.5623e-07	DOWN	UD
c65779_g3	2808.34	2195.9	0.3549	0.10521	0.84189	FALSE	1856.72	2369.41	-0.35177	0.0027259	0.044377	DOWN	1968.62	3202.3	-0.70192	0.00042264	0.0088909	DOWN	UD
c65782_g1	863.636	505.161	0.77368	0.0024162	0.055325	FALSE	354.649	545.186	-0.62036	2.9647e-05	0.00086455	DOWN	376.066	986.197	-1.3909	2.019e-07	9.5669e-06	DOWN	UD
c65810_g1	542.754	464.112	0.22583	0.42612	1	FALSE	351.442	500.85	-0.51109	0.00063702	0.013136	DOWN	372.636	619.791	-0.73401	0.0021348	0.035409	DOWN	UD
c65835_g2	275.916	77.8402	1.8256	1.3196e-09	1.6319e-07	UP	14.6542	83.9886	-2.5189	8.5253e-11	6.3784e-09	DOWN	15.5381	314.958	-4.3413	3.6851e-36	2.473e-33	DOWN	UD
c65842_g4	2753.95	1851.24	0.57301	0.12087	0.91107	FALSE	1217.44	1997.93	-0.71466	1.2895e-06	5.1358e-05	DOWN	1290.92	3146.3	-1.2853	0.0026775	0.042855	DOWN	UD
c65845_g2	411.905	204.998	1.0067	0.00017758	0.0063223	UP	141.126	221.248	-0.64868	0.00107	0.020217	DOWN	149.626	470.06	-1.6515	4.7632e-11	4.0092e-09	DOWN	UD
c65850_g4	321.335	255.481	0.33086	0.23315	1	FALSE	149.788	275.709	-0.88023	3.4364e-06	0.00012543	DOWN	158.818	366.787	-1.2076	2.6168e-06	9.8548e-05	DOWN	UD
c65856_g4	95.4834	116.774	-0.29039	0.31527	1	FALSE	24.4304	126.012	-2.3668	6.7195e-14	7.1897e-12	DOWN	25.9066	109.074	-2.0739	4.9382e-06	0.00017609	DOWN	UD
c65880_g1	1456.99	973.042	0.58241	0.018079	0.26185	FALSE	674.672	1050.01	-0.63814	5.4573e-07	2.3404e-05	DOWN	715.396	1663.51	-1.2174	3.4344e-08	1.8714e-06	DOWN	UD
c65885_g1	6881.04	4896.28	0.49094	0.031233	0.38312	FALSE	3559.27	5283.35	-0.56987	5.5216e-08	2.7919e-06	DOWN	3774.06	7850.35	-1.0566	2.4531e-07	1.1485e-05	DOWN	UD
c65891_g1	46816.7	26940.6	0.79724	0.00052904	0.01605	UP	20861.2	29073.2	-0.47886	1.2855e-06	5.1253e-05	DOWN	22119.8	53418	-1.272	4.6932e-10	3.3909e-08	DOWN	UD
c65914_g1	3234.16	1306.74	1.3074	8.6332e-07	6.0154e-05	UP	940.66	1410.09	-0.58404	1.7298e-06	6.6767e-05	DOWN	997.561	3693.36	-1.8885	3.0516e-09	1.9613e-07	DOWN	UD
c65919_g1	1421.53	1125.31	0.33712	0.15814	1	FALSE	911.728	1214.34	-0.4135	0.00066303	0.013587	DOWN	966.733	1622.11	-0.74668	0.00047285	0.009757	DOWN	UD
c65928_g4	2468.27	1019.73	1.2753	1.4297e-07	1.2014e-05	UP	231.342	1100.5	-2.2501	5.6761e-44	3.4582e-41	DOWN	245.349	2818.04	-3.5218	2.0671e-35	1.2831e-32	DOWN	UD
c65928_g5	489.884	200.579	1.2883	0.00016505	0.0059339	UP	47.1687	216.428	-2.198	8.8879e-19	1.3882e-16	DOWN	50.0438	558.377	-3.48	3.5217e-13	3.7583e-11	DOWN	UD
c65954_g5	496.547	375.048	0.40486	0.11201	0.86898	FALSE	183.118	404.664	-1.1439	3.0432e-08	1.5945e-06	DOWN	194.164	566.664	-1.5452	2.1681e-10	1.648e-08	DOWN	UD
c65956_g1	184.692	161.862	0.19036	0.5969	1	FALSE	88.2643	174.688	-0.98488	2.949e-05	0.00086031	DOWN	93.6236	210.952	-1.172	0.0013584	0.024113	DOWN	UD
c65961_g1	127.124	188.812	-0.57071	0.041132	0.46509	FALSE	66.9592	203.77	-1.6056	3.0753e-12	2.7184e-10	DOWN	70.9779	145.186	-1.0325	0.0011421	0.020868	DOWN	UD
c65989_g1	8.09042	8.92	-0.14083	0.97222	1	FALSE	0	9.62937	#NAME?	0.00096973	0.018602	DOWN	0	9.22011	#NAME?	0.0019758	0.033141	DOWN	UD
c65989_g6	258.507	126.317	1.0331	0.00029609	0.0098153	UP	2.50876	136.309	-5.7638	1.3159e-35	5.301e-33	DOWN	2.66159	294.944	-6.792	3.2118e-50	5.0904e-47	DOWN	UD
c65997_g1	1415.17	1080.19	0.38969	0.11354	0.87538	FALSE	868.364	1165.61	-0.42471	0.00066426	0.013603	DOWN	920.843	1615.52	-0.81097	0.00022982	0.0052289	DOWN	UD
c66000_g11	6168.15	5168.98	0.25496	0.23564	1	FALSE	4257.22	5577.53	-0.38972	0.00022018	0.0051876	DOWN	4514.44	7034.39	-0.63988	0.0013635	0.024172	DOWN	UD
c66000_g4	53.8028	21.0935	1.3509	0.0033834	0.072344	FALSE	2.50876	22.7648	-3.1818	0.00010144	0.0025841	DOWN	2.66159	61.3988	-4.5278	1.5725e-12	1.5744e-10	DOWN	UD
c66000_g6	1230.72	821.266	0.58358	0.01561	0.23454	FALSE	337.445	886.2	-1.393	2.5095e-23	5.4253e-21	DOWN	357.808	1404.49	-1.9728	2.797e-18	4.63e-16	DOWN	UD
c66000_g7	6484.31	5912.05	0.13329	0.6057	1	FALSE	3924.11	6380.03	-0.7012	1.5425e-11	1.2607e-09	DOWN	4161.01	7402.08	-0.831	7.3544e-05	0.0019378	DOWN	UD
c66002_g1	385.311	313.882	0.2958	0.27492	1	FALSE	223.696	338.713	-0.59852	0.000481	0.01028	DOWN	237.188	439.817	-0.89087	0.00029216	0.0064579	DOWN	UD
c66008_g1	224.73	74.5053	1.5928	2.3166e-07	1.8658e-05	UP	15.7892	80.3995	-2.3483	1.5637e-09	1.0024e-07	DOWN	16.7446	256.492	-3.9371	4.7189e-29	1.7934e-26	DOWN	UD
c66010_g1	3576.45	1598.34	1.162	8.0278e-05	0.0032384	UP	773.29	1724.82	-1.1574	1.0599e-21	2.0401e-19	DOWN	820.032	4084.71	-2.3165	1.7573e-09	1.1687e-07	DOWN	UD
c66047_g3	1844.41	1646.38	0.16386	0.59585	1	FALSE	388.615	1776.88	-2.1929	3.7135e-18	5.5417e-16	DOWN	412.041	2106.44	-2.3539	1.9215e-10	1.4756e-08	DOWN	UD
c66060_g2	205.105	156.846	0.38701	0.21418	1	FALSE	104.65	169.26	-0.69367	0.0016371	0.028963	DOWN	110.938	234.247	-1.0783	0.00051566	0.010509	DOWN	UD
c66075_g1	1834.65	1296.77	0.50059	0.043926	0.48607	FALSE	976.299	1399.32	-0.51933	1.724e-05	0.00053281	DOWN	1035.28	2095.12	-1.017	0.00012672	0.0031256	DOWN	UD
c66109_g2	293.846	114.523	1.3594	2.4433e-06	0.00014962	UP	34.3059	123.592	-1.8491	4.391e-10	3.0367e-08	DOWN	36.3701	335.389	-3.205	6.319e-26	1.9938e-23	DOWN	UD
c66141_g1	1022.52	362.142	1.4975	8.5125e-08	7.5827e-06	UP	118.091	390.812	-1.7266	2.0914e-20	3.6886e-18	DOWN	125.256	1167.71	-3.2207	9.2456e-17	1.3504e-14	DOWN	UD
c66155_g1	489.512	444.239	0.14001	0.62267	1	FALSE	62.7984	479.331	-2.9322	6.8286e-34	2.6083e-31	DOWN	66.6055	558.879	-3.0688	1.7146e-28	6.3542e-26	DOWN	UD
c66166_g3	644.806	529.834	0.28333	0.27881	1	FALSE	376.77	571.697	-0.60157	5.4482e-05	0.0014887	DOWN	399.552	736.161	-0.88164	0.00017754	0.0041786	DOWN	UD
c66172_g1	100.276	81.9341	0.29144	0.38687	1	FALSE	25.2271	88.4142	-1.8093	3.5368e-07	1.5688e-05	DOWN	26.7695	114.415	-2.0956	4.7014e-08	2.5158e-06	DOWN	UD
c66173_g4	450.702	212.047	1.0878	4.7447e-05	0.0020529	UP	107.398	228.844	-1.0914	2.5018e-07	1.1357e-05	DOWN	113.9	514.417	-2.1752	5.0591e-17	7.5978e-15	DOWN	UD
c66175_g1	132.371	52.4086	1.3367	0.00011325	0.0043423	UP	15.152	56.549	-1.9	1.1204e-05	0.00036386	DOWN	16.0646	151.158	-3.2341	7.2376e-17	1.0697e-14	DOWN	UD
c66188_g1	2302.77	1620.11	0.50728	0.031305	0.3836	FALSE	1097.35	1748.31	-0.67193	6.8325e-09	3.9755e-07	DOWN	1163.51	2627.68	-1.1753	2.5728e-08	1.4302e-06	DOWN	UD
c66197_g4	1976.9	775.148	1.3507	2.3196e-08	2.3079e-06	UP	401.08	836.38	-1.0603	9.9922e-11	7.4183e-09	DOWN	425.283	2256.32	-2.4075	8.4961e-27	2.9031e-24	DOWN	UD
c66205_g1	1105.51	945.306	0.22586	0.38283	1	FALSE	565.244	1020.12	-0.8518	6.1025e-11	4.662e-09	DOWN	599.383	1262.07	-1.0742	1.543e-06	6.1233e-05	DOWN	UD
c66215_g2	563.741	619.901	-0.137	0.52064	1	FALSE	251.511	668.999	-1.4114	6.6078e-21	1.2028e-18	DOWN	266.685	643.679	-1.2712	1.1316e-07	5.61e-06	DOWN	UD
c66226_g3	538.108	2449.62	-2.1866	6.2205e-19	2.598e-16	DOWN	215.095	2643.32	-3.6193	2.5603e-161	2.6964e-157	DOWN	228.085	614.376	-1.4296	4.0007e-09	2.5149e-07	DOWN	UD
c66240_g1	231.352	163.868	0.49756	0.099597	0.81494	FALSE	97.0242	176.859	-0.86618	9.4107e-05	0.0024165	DOWN	102.858	264.213	-1.361	1.104e-05	0.00035944	DOWN	UD
c66242_g2	5963.96	5015.85	0.24978	0.2787	1	FALSE	4198.46	5412.49	-0.36643	0.00042854	0.0093193	DOWN	4451.82	6805.37	-0.61228	0.0028199	0.044883	DOWN	UD
c66249_g1	1764.11	67.5916	4.706	3.7923e-59	1.2595e-55	UP	27.8152	72.9414	-1.3909	0.00011423	0.0028654	DOWN	29.4968	2011.93	-6.0919	2.355e-100	3.5085e-96	DOWN	UD
c66258_g1	632.003	623.697	0.019087	0.97535	1	FALSE	210.654	673.09	-1.6759	1.1394e-27	3.1939e-25	DOWN	223.354	721.74	-1.6921	3.5606e-08	1.936e-06	DOWN	UD
c66262_g1	2159.45	969.465	1.1554	0.0013505	0.034506	UP	141.326	1045.98	-2.8878	1.0976e-16	1.4554e-14	DOWN	149.868	2461.21	-4.0376	9.7718e-15	1.1992e-12	DOWN	UD
c66279_g1	462.29	172.3	1.4239	1.7902e-07	1.4759e-05	UP	48.9802	185.929	-1.9245	2.387e-14	2.6382e-12	DOWN	51.9375	527.866	-3.3453	6.8467e-23	1.6722e-20	DOWN	UD
c66293_g3	5770.48	4592.97	0.32926	0.18969	1	FALSE	2932.78	4956.54	-0.75707	6.2553e-13	6.0598e-11	DOWN	3109.69	6589.75	-1.0835	5.115e-05	0.0014049	DOWN	UD
c66366_g2	2362.05	800.118	1.5618	1.4682e-10	2.0856e-08	UP	182.462	863.441	-2.2425	4.4931e-49	3.8073e-46	DOWN	193.506	2696.6	-3.8007	1.4337e-47	1.8736e-44	DOWN	UD
c66372_g1	1250.68	778.672	0.68363	0.0085218	0.14811	FALSE	361.837	840.286	-1.2155	4.6008e-18	6.797e-16	DOWN	383.707	1428.39	-1.8963	8.3341e-08	4.2543e-06	DOWN	UD
c66375_g1	8564.11	3592.52	1.2533	0.00028066	0.0093684	UP	3010.57	3876.95	-0.36489	0.00059656	0.012409	DOWN	3192.38	9782.45	-1.6156	3.2725e-05	0.00094519	DOWN	UD
c66375_g2	1151.86	220.696	2.3838	6.1042e-20	2.8825e-17	UP	71.5791	238.166	-1.7344	1.2182e-14	1.3902e-12	DOWN	75.9211	1314.88	-4.1143	5.1637e-56	1.099e-52	DOWN	UD
c66385_g1	413.841	308.134	0.42552	0.10522	0.84189	FALSE	222.263	332.507	-0.58112	0.00088266	0.017224	DOWN	235.697	472.296	-1.0028	4.2052e-05	0.0011811	DOWN	UD
c66390_g1	3502.94	2568.91	0.44741	0.047976	0.51535	FALSE	2129.4	2772	-0.38048	0.00050523	0.010724	DOWN	2257.9	3995.57	-0.82342	5.3186e-05	0.0014544	DOWN	UD
c66460_g3	61.4661	45.4135	0.43667	0.31085	1	FALSE	13.7782	49.008	-1.8306	6.9863e-05	0.0018587	DOWN	14.6095	70.2008	-2.2646	1.2927e-06	5.1995e-05	DOWN	UD
c66464_g2	674.564	642.025	0.071326	0.78223	1	FALSE	431.563	692.878	-0.68303	8.3817e-07	3.467e-05	DOWN	457.573	769.719	-0.75033	0.00079707	0.015342	DOWN	UD
c66470_g1	2477.88	2181.56	0.18375	0.47394	1	FALSE	1507.33	2354.09	-0.64317	9.8001e-09	5.5575e-07	DOWN	1598.28	2828.94	-0.82374	0.00012186	0.0030177	DOWN	UD
c66488_g3	5436.17	3096.98	0.81173	0.0010767	0.028785	UP	2507.13	3342.18	-0.41475	0.00013744	0.0033944	DOWN	2658.7	6208.15	-1.2234	2.3119e-05	0.00069469	DOWN	UD
c66491_g1	983.898	376.241	1.3869	4.8588e-08	4.5185e-06	UP	179.475	406.036	-1.1778	1.2199e-11	1.0082e-09	DOWN	190.347	1123.49	-2.5613	5.9066e-16	8.0879e-14	DOWN	UD
c66505_g1	4297.88	3340.89	0.3634	0.14337	0.994	FALSE	1882.33	3605.42	-0.93765	7.6694e-18	1.1152e-15	DOWN	1996	4907.65	-1.2979	2.3725e-07	1.1129e-05	DOWN	UD
c66508_g1	721.691	633.485	0.18807	0.44279	1	FALSE	449.683	683.605	-0.60426	1.9212e-05	0.00058578	DOWN	476.87	823.468	-0.78812	0.00048754	0.010024	DOWN	UD
c66524_g2	1309.22	1026.4	0.35112	0.16968	1	FALSE	770.641	1107.65	-0.52337	2.3856e-05	0.00071115	DOWN	817.113	1494.96	-0.8715	0.00011485	0.0028602	DOWN	UD
c66529_g1	2883.28	944.004	1.6108	2.7068e-11	4.3803e-09	UP	333.144	1018.82	-1.6127	3.892e-13	3.8617e-11	DOWN	353.179	3290.74	-3.2199	5.2402e-45	5.9143e-42	DOWN	UD
c66544_g1	2702.48	1688.27	0.67874	0.0048887	0.096647	FALSE	1256.9	1821.92	-0.53559	3.2617e-06	0.00011975	DOWN	1332.77	3085.36	-1.211	1.6532e-08	9.4438e-07	DOWN	UD
c66554_g1	1708.2	1078.13	0.66395	0.0038283	0.080035	FALSE	685.982	1163.26	-0.76193	0.00015299	0.0037409	DOWN	727.454	1947.91	-1.421	2.8646e-11	2.4726e-09	DOWN	UD
c66569_g1	634.687	469.426	0.43515	0.14528	1	FALSE	338.5	506.613	-0.58173	9.4812e-05	0.0024337	DOWN	358.897	724.955	-1.0143	0.002461	0.039895	DOWN	UD
c66571_g1	314.553	149.498	1.0732	0.00014046	0.0051915	UP	51.7879	161.359	-1.6396	4.6838e-06	0.00016649	DOWN	54.9355	359.034	-2.7083	1.2098e-20	2.4356e-18	DOWN	UD
c66626_g2	4676.93	3736.13	0.32402	0.1751	1	FALSE	2774.17	4031.9	-0.53941	3.6993e-07	1.636e-05	DOWN	2941.6	5338.14	-0.85974	3.8804e-05	0.0010978	DOWN	UD
c66627_g2	61.7062	24.1843	1.3513	0.0017783	0.043248	UP	3.00651	26.1048	-3.1182	3.0699e-05	0.00089101	DOWN	3.18805	70.3739	-4.4643	5.059e-14	5.8155e-12	DOWN	UD
c66633_g6	18.4105	21.0122	-0.1907	0.73479	1	FALSE	0	22.6818	#NAME?	4.9377e-08	2.5243e-06	DOWN	0	21.0253	#NAME?	9.0953e-07	3.7765e-05	DOWN	UD
c66648_g1	219.163	114.198	0.94046	0.0011225	0.029872	UP	17.9196	123.229	-2.7817	1.3291e-16	1.7507e-14	DOWN	19.004	249.959	-3.7173	3.5827e-27	1.2708e-24	DOWN	UD
c66691_g1	927.316	672.879	0.46271	0.053826	0.55532	FALSE	485.54	726.13	-0.58064	1.9774e-05	0.0006009	DOWN	514.804	1057.88	-1.0391	2.0025e-06	7.7883e-05	DOWN	UD
c66696_g3	123.88	72.2278	0.77832	0.024013	0.32078	FALSE	12.006	77.9514	-2.6988	2.7897e-11	2.2043e-09	DOWN	12.7229	141.484	-3.4751	8.1621e-14	9.0881e-12	DOWN	UD
c66698_g1	8.38416	10.0588	-0.26272	0.8092	1	FALSE	0	10.8534	#NAME?	0.00039947	0.0087936	DOWN	0	9.56957	#NAME?	0.0018033	0.030739	DOWN	UD
c66702_g1	2027.72	1108.36	0.87143	0.00026983	0.0090742	UP	788.741	1196.09	-0.6007	1.3116e-06	5.2123e-05	DOWN	836.381	2314.16	-1.4683	1.1229e-11	1.0263e-09	DOWN	UD
c66719_g1	633.162	336.169	0.91339	0.0009225	0.025371	UP	134.477	362.726	-1.4315	1.2908e-14	1.4686e-12	DOWN	142.622	721.791	-2.3394	2.5355e-11	2.2006e-09	DOWN	UD
c66748_g1	3491.88	1897.06	0.88024	0.0002184	0.0075411	UP	402.673	2047.26	-2.346	2.33e-76	5.0521e-73	DOWN	427.009	3986.01	-3.2226	4.1519e-45	4.758e-42	DOWN	UD
c66752_g1	905.875	770.512	0.2335	0.32831	1	FALSE	268.674	831.4	-1.6297	3.1158e-29	9.3756e-27	DOWN	284.885	1033.61	-1.8592	6.4182e-16	8.7402e-14	DOWN	UD
c66768_g1	881.551	948.803	-0.10607	0.67011	1	FALSE	551.644	1023.91	-0.89228	6.6224e-12	5.631e-10	DOWN	584.934	1005.78	-0.78196	0.00035634	0.0076738	DOWN	UD
c66797_g3	354.07	324.077	0.1277	0.5975	1	FALSE	141.863	349.674	-1.3015	1.0231e-11	8.5324e-10	DOWN	150.401	403.91	-1.4252	1.3145e-08	7.6556e-07	DOWN	UD
c66803_g1	2660.39	992.346	1.4227	3.2428e-09	3.7385e-07	UP	787.925	1070.88	-0.44267	0.00045499	0.0098135	DOWN	835.54	3036.24	-1.8615	9.8587e-18	1.5759e-15	DOWN	UD
c66842_g1	1229.77	547.484	1.1675	1.6776e-06	0.00010804	UP	174.875	590.762	-1.7563	2.0822e-27	5.7492e-25	DOWN	185.433	1403.16	-2.9197	1.1731e-34	6.9351e-32	DOWN	UD
c66843_g1	561.551	467.773	0.26361	0.28431	1	FALSE	294.578	504.771	-0.77698	4.3481e-07	1.8978e-05	DOWN	312.341	640.668	-1.0365	6.9861e-06	0.00023926	DOWN	UD
c66844_g2	1189.18	457.849	1.377	0.0002022	0.0070656	UP	204.621	494.149	-1.272	6.3222e-08	3.1641e-06	DOWN	216.948	1358.37	-2.6465	1.0552e-08	6.2134e-07	DOWN	UD
c66870_g5	829.484	518.337	0.67832	0.007387	0.13279	FALSE	359.945	559.377	-0.63604	1.8799e-05	0.00057457	DOWN	381.696	947.007	-1.311	1.3377e-08	7.7787e-07	DOWN	UD
c66896_g1	325.26	532.463	-0.71109	0.0038958	0.080941	FALSE	133.282	574.628	-2.1081	7.2171e-36	2.9559e-33	DOWN	141.327	371.435	-1.3941	8.3658e-07	3.497e-05	DOWN	UD
c66909_g1	4687.69	3943.11	0.24954	0.26929	1	FALSE	2590.91	4254.96	-0.71568	2.0023e-11	1.6114e-09	DOWN	2747.28	5347.99	-0.96099	2.8748e-06	0.00010745	DOWN	UD
c66911_g1	2977.71	2509.48	0.24681	0.28745	1	FALSE	2013.1	2708.22	-0.42793	0.00037035	0.0082064	DOWN	2134.25	3397.39	-0.6707	0.00094901	0.017869	DOWN	UD
c66939_g2	106.898	95.9786	0.15545	0.58187	1	FALSE	37.8302	103.552	-1.4527	3.2676e-06	0.00011991	DOWN	40.1139	121.888	-1.6034	3.0632e-06	0.0001138	DOWN	UD
c66939_g6	88.2607	93.7551	-0.087125	0.73649	1	FALSE	24.1715	101.19	-2.0657	6.4545e-10	4.3655e-08	DOWN	25.6287	100.796	-1.9756	5.307e-07	2.3091e-05	DOWN	UD
c66956_g1	5478.51	4416.66	0.31083	0.2057	1	FALSE	3471.7	4766.33	-0.45724	1.308e-05	0.00041562	DOWN	3681.31	6254.68	-0.76472	0.00030289	0.0066458	DOWN	UD
c66964_g3	512.502	377.352	0.44165	0.10377	0.83483	FALSE	258.779	407.232	-0.65413	7.6055e-05	0.0020067	DOWN	274.443	585.285	-1.0926	0.00016682	0.0039649	DOWN	UD
c66974_g1	1158.6	872.969	0.40838	0.11305	0.87289	FALSE	360.602	942.152	-1.3856	1.7831e-12	1.6209e-10	DOWN	382.406	1323.06	-1.7907	2.1525e-09	1.4101e-07	DOWN	UD
c66995_g12	3619.72	2865.31	0.33719	0.23441	1	FALSE	1916.18	3092.28	-0.69044	4.3766e-09	2.614e-07	DOWN	2031.85	4134.34	-1.0249	0.0013816	0.024428	DOWN	UD
c67038_g1	829.737	600.299	0.46697	0.05738	0.57893	FALSE	405.919	647.818	-0.6744	2.5232e-06	9.4184e-05	DOWN	430.446	946.79	-1.1372	4.5923e-07	2.0301e-05	DOWN	UD
c67061_g1	673.376	725.369	-0.1073	0.61766	1	FALSE	156.717	782.793	-2.3205	1.9496e-49	1.6712e-46	DOWN	166.181	768.711	-2.2097	1.8597e-19	3.4037e-17	DOWN	UD
c67062_g1	236.666	153.403	0.62553	0.033827	0.40525	FALSE	76.7954	165.56	-1.1083	3.7925e-06	0.00013699	DOWN	81.4343	270.22	-1.7304	1.644e-09	1.0973e-07	DOWN	UD
c67076_g1	218.095	215.87	0.014791	0.9806	1	FALSE	116.537	232.932	-0.99911	1.69e-06	6.5366e-05	DOWN	123.588	248.913	-1.0101	0.00026924	0.0060228	DOWN	UD
c67093_g1	3834.28	2151.27	0.83377	0.00033913	0.010955	UP	1287.24	2321.42	-0.85073	7.5725e-14	8.0673e-12	DOWN	1364.95	4374.6	-1.6803	1.896e-15	2.4778e-13	DOWN	UD
c67093_g3	37.4084	23.6421	0.662	0.23036	1	FALSE	6.63019	25.5204	-1.9445	0.002312	0.038843	DOWN	7.02686	42.7495	-2.605	0.00012708	0.0031334	DOWN	UD
c67126_g1	151.649	334.488	-1.1412	2.9651e-05	0.0013651	DOWN	86.392	360.918	-2.0627	7.4093e-26	1.877e-23	DOWN	91.5906	173.126	-0.91855	0.0020372	0.034001	DOWN	UD
c67127_g3	365.739	128.893	1.5046	8.9486e-08	7.8905e-06	UP	45.2771	139.092	-1.6192	7.7901e-09	4.5078e-07	DOWN	48.033	417.5	-3.1197	9.7565e-27	3.3035e-24	DOWN	UD
c67170_g1	513.663	756.251	-0.55804	0.021843	0.29866	FALSE	152.217	816.011	-2.4225	1.2075e-47	8.9019e-45	DOWN	161.413	586.329	-1.8609	7.4533e-14	8.3455e-12	DOWN	UD
c67172_g1	2194.63	1648.31	0.41299	0.077035	0.69785	FALSE	1099.98	1778.63	-0.69329	3.2151e-09	1.9637e-07	DOWN	1166.4	2504.11	-1.1022	1.9081e-07	9.0937e-06	DOWN	UD
c67188_g2	1603.16	1632.07	-0.025781	0.95726	1	FALSE	857.114	1761.13	-1.0389	3.4751e-18	5.2071e-16	DOWN	908.873	1828.61	-1.0086	1.8298e-06	7.1702e-05	DOWN	UD
c67197_g2	892.431	389.716	1.1953	1.476e-06	9.6034e-05	UP	282.85	420.561	-0.57228	0.00026157	0.0060411	DOWN	299.874	1018.07	-1.7634	8.07e-15	9.9857e-13	DOWN	UD
c67209_g3	801.903	659.918	0.28114	0.37402	1	FALSE	414.002	712.253	-0.78275	0.00077527	0.015468	DOWN	438.993	915.859	-1.0609	0.00048808	0.010032	DOWN	UD
c67210_g1	5450.32	4462.89	0.28836	0.23321	1	FALSE	3592.02	4816.23	-0.42311	5.036e-05	0.0013889	DOWN	3808.81	6221.38	-0.70789	0.00072716	0.014143	DOWN	UD
c67224_g1	8258.8	5776.36	0.51577	0.024768	0.32866	FALSE	3861.83	6232.79	-0.69059	1.0612e-08	6.004e-07	DOWN	4095.01	9423.86	-1.2025	5.9097e-09	3.6261e-07	DOWN	UD
c67248_g1	927.798	438.816	1.0802	2.0268e-05	0.00097359	UP	265.648	473.549	-0.834	1.1664e-07	5.5835e-06	DOWN	281.667	1059.47	-1.9113	1.1074e-10	8.8698e-09	DOWN	UD
c67249_g1	6054.4	3936.06	0.62123	0.008991	0.15378	FALSE	3128.72	4247.45	-0.44103	3.1857e-05	0.00091956	DOWN	3317.62	6912.05	-1.059	4.9822e-07	2.1818e-05	DOWN	UD
c67268_g2	237.707	143.778	0.72535	0.050226	0.53174	FALSE	85.3966	155.18	-0.86169	0.00045736	0.0098501	DOWN	90.5377	271.549	-1.5846	0.00017066	0.0040396	DOWN	UD
c67269_g1	1219.36	811.587	0.58731	0.014592	0.22305	FALSE	537.965	875.795	-0.70308	1.1216e-07	5.3832e-06	DOWN	570.42	1391.35	-1.2864	4.2382e-09	2.6575e-07	DOWN	UD
c67271_g1	8237.5	1491.14	2.4658	6.8563e-24	4.4692e-21	UP	661.75	1609.2	-1.282	1.2762e-25	3.1467e-23	DOWN	701.686	9403.38	-3.7443	4.1352e-60	1.1001e-56	DOWN	UD
c67290_g1	157.91	46.8775	1.7521	4.3861e-05	0.0019168	UP	20.5478	50.5949	-1.3	0.0021512	0.036517	DOWN	21.7899	179.967	-3.046	1.5886e-09	1.0651e-07	DOWN	UD
c67325_g2	1000.07	362.495	1.4641	4.021e-05	0.001775	UP	65.506	391.203	-2.5782	2.3268e-37	1.0396e-34	DOWN	69.4571	1142.32	-4.0397	1.3529e-14	1.6413e-12	DOWN	UD
c67356_g1	662.201	531.758	0.3165	0.21586	1	FALSE	408.566	573.847	-0.4901	0.00066445	0.013603	DOWN	433.209	755.822	-0.80298	0.00044256	0.0092361	DOWN	UD
c67380_g1	1988.27	1239.75	0.68147	0.004179	0.085676	FALSE	902.927	1337.79	-0.56717	2.6325e-06	9.7869e-05	DOWN	957.388	2269.07	-1.2449	5.8699e-09	3.6047e-07	DOWN	UD
c67404_g1	2145.66	1523.37	0.49415	0.03734	0.43658	FALSE	1184.25	1643.92	-0.47317	4.9282e-05	0.0013638	DOWN	1255.73	2448.62	-0.96344	5.5687e-06	0.0001965	DOWN	UD
c67411_g2	1295.38	2654.18	-1.0349	1.2296e-05	0.00062735	DOWN	264.952	2864.16	-3.4343	1.2211e-152	9.0022e-149	DOWN	281.002	1478.21	-2.3952	4.3615e-25	1.226e-22	DOWN	UD
c67450_g1	7815.97	10530.9	-0.43014	0.051836	0.54326	FALSE	4143.95	11363.8	-1.4554	3.7935e-44	2.3305e-41	DOWN	4394.42	8923.81	-1.022	1.3537e-06	5.4272e-05	DOWN	UD
c67461_g1	220.458	188.54	0.22563	0.43855	1	FALSE	121.893	203.493	-0.73936	0.0016148	0.028637	DOWN	129.255	251.567	-0.96072	0.00041082	0.0086717	DOWN	UD
c67473_g2	1389.89	1164.48	0.25528	0.29601	1	FALSE	877.582	1256.65	-0.51797	2.4212e-05	0.00072118	DOWN	930.597	1586.24	-0.76938	0.00039477	0.0083802	DOWN	UD
c67484_g1	677.008	484.203	0.48356	0.073923	0.67894	FALSE	110.464	522.498	-2.2418	4.1598e-37	1.8363e-34	DOWN	117.124	773.257	-2.7229	1.9529e-10	1.4966e-08	DOWN	UD
c67484_g2	562.205	483.797	0.2167	0.37042	1	FALSE	253.881	522.021	-1.04	5.5411e-11	4.2507e-09	DOWN	269.244	641.402	-1.2523	1.1049e-07	5.498e-06	DOWN	UD
c67538_g1	227.908	292.273	-0.35887	0.17071	1	FALSE	136.149	315.392	-1.212	1.2188e-10	8.9493e-09	DOWN	144.362	260.16	-0.84971	0.0017044	0.02928	DOWN	UD
c67554_g1	7491.14	9177.53	-0.29292	0.16033	1	FALSE	4370.41	9905	-1.1804	1.4196e-08	7.8628e-07	DOWN	4634.65	8555.02	-0.88431	0.0012209	0.022133	DOWN	UD
c67558_g1	668.863	674.451	-0.012003	0.93802	1	FALSE	433.495	727.858	-0.74764	9.1013e-08	4.4463e-06	DOWN	459.694	763.365	-0.7317	0.0014352	0.025255	DOWN	UD
c67560_g2	261.418	185.748	0.49301	0.088692	0.76169	FALSE	95.4717	200.457	-1.0702	1.3531e-06	5.3543e-05	DOWN	101.243	298.474	-1.5598	1.9573e-08	1.1087e-06	DOWN	UD
c67571_g1	3616.21	2457.4	0.55735	0.040956	0.46498	FALSE	185.906	2652.13	-3.8345	1.1913e-48	9.4433e-46	DOWN	197.133	4130.01	-4.3889	4.7133e-21	9.8899e-19	DOWN	UD
c67574_g1	712.251	380.823	0.90327	0.00024082	0.0082257	UP	223.517	410.959	-0.87861	1.4662e-07	6.9112e-06	DOWN	237.027	812.215	-1.7768	2.3543e-14	2.7926e-12	DOWN	UD
c67582_g2	27546.5	18685.8	0.55993	0.051053	0.53699	FALSE	8089.76	20165.8	-1.3177	1.3029e-23	2.8845e-21	DOWN	8578.45	31463.1	-1.8749	8.2686e-07	3.4603e-05	DOWN	UD
c67598_g1	1847.92	846.59	1.1262	2.9236e-06	0.00017685	UP	468.357	913.498	-0.96379	1.1885e-12	1.1077e-10	DOWN	496.524	2109.04	-2.0867	3.2066e-21	6.844e-19	DOWN	UD
c67601_g2	745.549	603.336	0.30534	0.21804	1	FALSE	454.521	651.041	-0.5184	0.00026134	0.0060376	DOWN	481.981	850.817	-0.81987	0.00029087	0.0064369	DOWN	UD
c67603_g3	1588.42	506.002	1.6504	1.4049e-11	2.3726e-09	UP	106.501	545.983	-2.358	8.5808e-35	3.3648e-32	DOWN	112.89	1811.95	-4.0045	5.8074e-59	1.3955e-55	DOWN	UD
c67620_g2	132.571	135.942	-0.036227	0.91263	1	FALSE	34.7243	146.719	-2.079	3.7638e-13	3.7496e-11	DOWN	36.8308	151.261	-2.0381	2.8224e-09	1.8234e-07	DOWN	UD
c67716_g1	1433.47	1320.54	0.11838	0.71606	1	FALSE	469.035	1425.01	-1.6032	4.9963e-36	2.0928e-33	DOWN	497.314	1637.32	-1.7191	5.9555e-06	0.00020828	DOWN	UD
c67730_g1	13995.7	6805.46	1.0402	0.00053264	0.016145	UP	3073.77	7344.13	-1.2566	7.0746e-33	2.6609e-30	DOWN	3259.37	15985.3	-2.2941	8.4319e-09	5.0288e-07	DOWN	UD
c67733_g3	453.518	339.449	0.41797	0.10312	0.8317	FALSE	192.038	366.322	-0.93172	7.9997e-08	3.9474e-06	DOWN	203.633	517.453	-1.3455	3.0935e-08	1.6956e-06	DOWN	UD
c67737_g1	4394.72	3243.72	0.43812	0.072808	0.67188	FALSE	2471.67	3500.65	-0.50214	3.1129e-06	0.00011469	DOWN	2620.79	5017.76	-0.93704	9.8731e-06	0.00032499	DOWN	UD
c67750_g3	385.071	212.616	0.85687	0.0017183	0.042169	UP	128.801	229.456	-0.83307	2.6901e-05	0.00079262	DOWN	136.538	439.643	-1.687	4.1198e-11	3.4993e-09	DOWN	UD
c67763_g1	3658.44	2832.07	0.36937	0.12537	0.93419	FALSE	2202.93	3056.19	-0.47231	1.2825e-05	0.00040965	DOWN	2335.87	4176.18	-0.83823	7.1047e-05	0.0018807	DOWN	UD
c67766_g11	87.3394	20.7683	2.0723	6.511e-07	4.6529e-05	UP	0.756633	22.4019	-4.8879	0.00010567	0.0026761	DOWN	0.804337	99.6771	-6.9533	1.479e-23	3.8386e-21	DOWN	UD
c67766_g9	45.4186	15.2372	1.5757	0.0018872	0.045257	UP	0.497747	16.4477	-5.0463	3.5298e-05	0.0010078	DOWN	0.52646	51.8292	-6.6213	6.4106e-14	7.2683e-12	DOWN	UD
c67769_g2	904.473	1171.72	-0.37348	0.13224	0.9623	FALSE	474.172	1264.44	-1.415	1.0783e-27	3.0459e-25	DOWN	502.813	1031.65	-1.0369	2.3234e-06	8.8892e-05	DOWN	UD
c67772_g4	11303.5	5463.15	1.049	0.00012144	0.0045959	UP	2942.59	5895.29	-1.0025	1.9398e-21	3.6574e-19	DOWN	3120.17	12909.3	-2.0487	5.0077e-09	3.1111e-07	DOWN	UD
c67773_g1	2826.12	2033.74	0.47469	0.037821	0.44104	FALSE	1672.87	2194.51	-0.39157	0.00049084	0.010452	DOWN	1773.84	3223.8	-0.86189	2.8516e-05	0.00083958	DOWN	UD
c67834_g1	124.027	170.456	-0.45875	0.10041	0.81871	FALSE	19.0345	183.954	-3.2727	2.7862e-28	8.0235e-26	DOWN	20.1812	141.659	-2.8113	2.3137e-10	1.7515e-08	DOWN	UD
c67902_g2	665.393	195.264	1.7688	1.0237e-05	0.00053169	UP	120.18	210.727	-0.81017	8.0031e-05	0.0021004	DOWN	127.405	760.092	-2.5768	5.5157e-08	2.9198e-06	DOWN	UD
c67902_g3	640.307	300.244	1.0926	2.8632e-05	0.001326	UP	214.398	324.021	-0.5958	0.00075159	0.015085	DOWN	227.368	731.169	-1.6852	3.0279e-09	1.9494e-07	DOWN	UD
c67925_g1	24.0978	58.9154	-1.2897	0.0024945	0.056708	FALSE	2.98648	63.592	-4.4123	5.1943e-12	4.4579e-10	DOWN	3.15876	27.5215	-3.1231	3.6402e-05	0.0010405	DOWN	UD
c67928_g2	87.6065	49.1822	0.8329	0.028695	0.36165	FALSE	3.26539	53.0707	-4.0226	1.1232e-11	9.3453e-10	DOWN	3.46593	100.062	-4.8515	1.3562e-15	1.7912e-13	DOWN	UD
c67941_g6	1048.93	782.17	0.42336	0.086175	0.74673	FALSE	617.767	844.072	-0.4503	0.00058189	0.012142	DOWN	655.042	1197.21	-0.87002	8.0277e-05	0.0020916	DOWN	UD
c68020_g7	445.602	333.43	0.41837	0.12698	0.94081	FALSE	200.779	359.808	-0.84162	1.0794e-06	4.3771e-05	DOWN	212.89	508.868	-1.2572	6.4385e-06	0.00022286	DOWN	UD
c68021_g2	1014.13	516.386	0.97373	6.3769e-05	0.0026585	UP	238.151	557.23	-1.2264	5.2806e-15	6.2243e-13	DOWN	252.536	1156.9	-2.1957	2.4205e-21	5.2111e-19	DOWN	UD
c68025_g2	639.653	363.742	0.81438	0.017575	0.25639	FALSE	185.706	392.568	-1.0799	4.3057e-09	2.5786e-07	DOWN	196.891	730.684	-1.8918	8.5826e-06	0.00028746	DOWN	UD
c68038_g1	6608.15	2391.38	1.4664	0.00026815	0.0090307	UP	1214.65	2580.55	-1.0871	9.6025e-22	1.858e-19	DOWN	1287.95	7549.2	-2.5512	4.0164e-07	1.8013e-05	DOWN	UD
c68039_g1	2967.47	2019.61	0.55515	0.01908	0.27103	FALSE	1676.4	2179.48	-0.37862	0.00069479	0.01413	DOWN	1777.58	3386.72	-0.92997	9.914e-06	0.00032604	DOWN	UD
c68043_g2	1133.78	1274.56	-0.16885	0.43714	1	FALSE	653.765	1375.54	-1.0732	4.266e-12	3.6869e-10	DOWN	693.182	1294.27	-0.90083	4.351e-05	0.0012175	DOWN	UD
c68045_g4	1764.32	1619.98	0.12314	0.60804	1	FALSE	1139.49	1747.96	-0.61728	7.4606e-05	0.001972	DOWN	1208.46	2013.52	-0.73655	0.00067654	0.013262	DOWN	UD
c68054_g1	60.8651	72.8785	-0.25988	0.53139	1	FALSE	16.7646	78.6465	-2.23	4.7902e-09	2.8479e-07	DOWN	17.7682	69.3958	-1.9655	5.7772e-06	0.00020299	DOWN	UD
c68086_g1	404.108	230.023	0.81296	0.001814	0.043839	UP	71.519	248.211	-1.7952	3.8541e-16	4.9157e-14	DOWN	75.8332	460.942	-2.6037	3.2868e-22	7.5334e-20	DOWN	UD
c68087_g2	2749.17	1852.3	0.56968	0.085384	0.74213	FALSE	1330.59	1999.13	-0.58731	0.0011767	0.021938	DOWN	1410.87	3140.32	-1.1543	0.0013743	0.02434	DOWN	UD
c68087_g3	2106.07	1564.34	0.429	0.17604	1	FALSE	1016.72	1688.2	-0.73157	4.5591e-10	3.15e-08	DOWN	1078.07	2405.83	-1.1581	0.0020998	0.03491	DOWN	UD
c68114_g1	2880.22	2066.14	0.47924	0.041054	0.46509	FALSE	1241.03	2229.53	-0.8452	8.767e-14	9.2861e-12	DOWN	1315.8	3286.79	-1.3207	3.5046e-10	2.5619e-08	DOWN	UD
c68128_g5	5502.24	4305.2	0.35394	0.11246	0.8706	FALSE	3339.67	4645.68	-0.47618	6.8631e-06	0.00023467	DOWN	3541.36	6275.86	-0.82551	4.6274e-05	0.0012852	DOWN	UD
c68138_g4	2834.55	2064.16	0.45757	0.053621	0.55406	FALSE	1651.53	2227.38	-0.43155	0.00011571	0.0029006	DOWN	1751.18	3235.18	-0.88551	2.6545e-05	0.00078622	DOWN	UD
c68140_g1	23426.1	15953.7	0.55423	0.089589	0.76642	FALSE	11735.9	17217.4	-0.55294	4.1128e-07	1.8037e-05	DOWN	12444.1	26760.5	-1.1046	0.0030155	0.04755	DOWN	UD
c68189_g1	3546.72	2684.71	0.40172	0.085807	0.74456	FALSE	2067.08	2897.14	-0.48703	8.012e-06	0.00026885	DOWN	2191.84	4047.25	-0.8848	2.1303e-05	0.00064506	DOWN	UD
c68224_g1	2767.2	2073.32	0.41648	0.084707	0.73816	FALSE	1545.44	2237.39	-0.53379	1.7547e-06	6.7621e-05	DOWN	1638.65	3158.87	-0.9469	8.0829e-06	0.00027207	DOWN	UD
c68238_g3	2288.06	1917.75	0.25471	0.26257	1	FALSE	1356.31	2069.4	-0.60952	9.9039e-08	4.8003e-06	DOWN	1438.21	2610.24	-0.8599	3.7246e-05	0.0010622	DOWN	UD
c68238_g4	255.503	191.713	0.4144	0.15248	1	FALSE	120.738	206.916	-0.77717	0.00078488	0.015633	DOWN	128.019	291.663	-1.1879	1.0272e-05	0.00033649	DOWN	UD
c68249_g2	57633.5	29109.5	0.98542	2.6796e-05	0.0012501	UP	2793.86	31412.4	-3.491	4.4038e-219	1.6233e-214	DOWN	2962.54	65799	-4.4732	3.8031e-53	6.9096e-50	DOWN	UD
c68270_g1	2897.32	1183.92	1.2911	1.0652e-05	0.00055114	UP	590.549	1277.6	-1.1133	1.1033e-18	1.7051e-16	DOWN	626.167	3308.97	-2.4018	1.8079e-10	1.3985e-08	DOWN	UD
c68296_g3	1477.27	1012.38	0.54517	0.024136	0.32212	FALSE	785.096	1092.35	-0.4765	0.0012503	0.023148	DOWN	832.41	1686.24	-1.0184	2.527e-06	9.5454e-05	DOWN	UD
c68296_g4	350.159	226.607	0.62782	0.1256	0.93562	FALSE	109.05	244.538	-1.1651	1.1327e-08	6.3841e-07	DOWN	115.611	400.113	-1.7911	0.00077461	0.014968	DOWN	UD
c68342_g2	224.089	194.939	0.20105	0.46345	1	FALSE	137.662	210.394	-0.61196	0.0026516	0.043392	DOWN	145.97	255.617	-0.80831	0.0021	0.03491	DOWN	UD
c68349_g1	9095.5	4299.97	1.0808	0.00013823	0.00512	UP	3045.36	4640.34	-0.60762	1.1595e-08	6.5254e-07	DOWN	3229.45	10387.9	-1.6855	7.2028e-07	3.0502e-05	DOWN	UD
c68360_g1	2730.49	1694.21	0.68855	0.0043961	0.088823	FALSE	1296.42	1828.08	-0.49579	3.1731e-05	0.00091662	DOWN	1374.75	3117.92	-1.1814	2.5129e-06	9.4971e-05	DOWN	UD
c68363_g1	5834.53	3788.36	0.62305	0.0089624	0.1534	FALSE	2967.31	4087.98	-0.46223	1.7457e-05	0.00053893	DOWN	3146.69	6661.43	-1.082	3.4405e-07	1.5665e-05	DOWN	UD
c68365_g2	3981.25	3151.83	0.33703	0.28083	1	FALSE	1640.36	3401.28	-1.0521	1.6898e-21	3.2189e-19	DOWN	1739.49	4547.94	-1.3866	0.00049524	0.010163	DOWN	UD
c68376_g1	3131.88	2407.97	0.37921	0.10466	0.83937	FALSE	1685.68	2598.35	-0.62427	2.472e-08	1.3167e-06	DOWN	1787.53	3573.95	-0.99955	2.0099e-06	7.8099e-05	DOWN	UD
c68382_g1	3301.74	2784.24	0.24594	0.28586	1	FALSE	1521.43	3004.47	-0.98168	9.8472e-19	1.5315e-16	DOWN	1613.26	3767.25	-1.2235	5.0197e-09	3.116e-07	DOWN	UD
c68399_g1	709.93	535.337	0.40723	0.11068	0.86327	FALSE	312.816	577.716	-0.88504	3.8053e-09	2.2995e-07	DOWN	331.711	810.376	-1.2887	3.0132e-08	1.6565e-06	DOWN	UD
c68400_g1	745.895	778.591	-0.061892	0.83148	1	FALSE	435.166	840.203	-0.94917	2.5888e-12	2.3105e-10	DOWN	461.382	850.846	-0.88294	5.8073e-05	0.0015713	DOWN	UD
c68437_g2	3512.68	2882.69	0.28516	0.25624	1	FALSE	2049.5	3110.76	-0.60199	3.7209e-08	1.9331e-06	DOWN	2173.29	4010.9	-0.88405	5.286e-05	0.0014471	DOWN	UD
c68453_g1	5671.95	4252.98	0.41537	0.092361	0.77679	FALSE	3185.21	4589.76	-0.52703	6.4748e-07	2.7354e-05	DOWN	3377.67	6477.08	-0.93931	0.00022242	0.0050776	DOWN	UD
c68458_g5	110.676	109.074	0.021043	1	1	FALSE	37.6908	117.721	-1.6431	2.5379e-08	1.3489e-06	DOWN	39.9603	126.361	-1.6609	2.1311e-06	8.2295e-05	DOWN	UD
c68462_g1	496.213	331.369	0.58252	0.020801	0.2878	FALSE	248.922	357.612	-0.5227	0.001417	0.025711	DOWN	263.906	565.996	-1.1008	2.0447e-06	7.9163e-05	DOWN	UD
c68491_g1	312.51	144.7	1.1108	0.00036355	0.011674	UP	42.7083	156.152	-1.8704	3.743e-12	3.2694e-10	DOWN	45.2835	356.942	-2.9786	3.1679e-11	2.7218e-09	DOWN	UD
c68558_g2	1327.5	955.5	0.47439	0.068347	0.6442	FALSE	735.639	1031.14	-0.48718	0.00012357	0.0030755	DOWN	780.078	1516.16	-0.95873	0.0015105	0.026406	DOWN	UD
c68570_g2	387.968	386.435	0.0057124	0.92958	1	FALSE	214.199	417.058	-0.96129	5.2164e-07	2.245e-05	DOWN	227.178	443.068	-0.9637	0.0010426	0.019324	DOWN	UD
c68571_g3	1371.04	973.964	0.49333	0.04293	0.47869	FALSE	197.235	1051.01	-2.4138	1.9234e-61	2.6753e-58	DOWN	209.117	1564.94	-2.9037	8.0258e-35	4.8213e-32	DOWN	UD
c68598_g1	14994.3	11803.1	0.34525	0.12295	0.92192	FALSE	8827.18	12735.8	-0.52887	1.3453e-06	5.3264e-05	DOWN	9359.88	17105.7	-0.86992	1.6559e-05	0.00051633	DOWN	UD
c68605_g1	668.744	389.146	0.78114	0.0025825	0.057928	FALSE	251.631	419.949	-0.73891	5.0835e-06	0.00017945	DOWN	266.809	763.65	-1.5171	3.511e-08	1.9118e-06	DOWN	UD
c68655_g1	1662.57	1291.1	0.36482	0.12161	0.91506	FALSE	1057.83	1393.35	-0.39745	0.00065013	0.013369	DOWN	1121.57	1896.86	-0.75809	0.00028705	0.0063601	DOWN	UD
c68662_g2	1018.88	799.766	0.34933	0.16329	1	FALSE	460.056	863.05	-0.90764	2.6038e-11	2.0729e-09	DOWN	487.86	1163.05	-1.2534	2.7228e-08	1.5079e-06	DOWN	UD
c68690_g1	1399.08	1176.2	0.25035	0.26915	1	FALSE	897.334	1269.22	-0.50022	4.9971e-05	0.0013803	DOWN	951.575	1595.83	-0.74592	0.00042177	0.0088749	DOWN	UD
c68693_g1	311.215	202.531	0.61977	0.021624	0.29642	FALSE	59.1347	218.544	-1.8859	1.1093e-15	1.363e-13	DOWN	62.7081	355.085	-2.5014	9.1855e-19	1.6024e-16	DOWN	UD
c68693_g2	644.018	294.198	1.1303	1.4226e-05	0.00071381	UP	166.313	317.48	-0.93276	2.6685e-07	1.2054e-05	DOWN	176.337	735.36	-2.0601	6.4854e-14	7.3308e-12	DOWN	UD
c68741_g2	105.189	53.5202	0.97483	0.0046448	0.092773	FALSE	17.7802	57.7454	-1.6994	4.5878e-05	0.0012792	DOWN	18.8504	119.968	-2.67	6.2568e-12	5.907e-10	DOWN	UD
c68757_g1	1120.21	916.16	0.29009	0.22209	1	FALSE	749.118	988.583	-0.40017	0.001546	0.027651	DOWN	794.3	1278.16	-0.68631	0.0013979	0.024658	DOWN	UD
c68762_g1	708.462	480.353	0.5606	0.031893	0.38889	FALSE	237.157	518.352	-1.1281	2.2969e-12	2.0625e-10	DOWN	251.535	809.125	-1.6856	1.4411e-06	5.7528e-05	DOWN	UD
c68762_g5	148.325	125.422	0.24196	0.45137	1	FALSE	41.6134	135.365	-1.7017	1.8684e-09	1.1854e-07	DOWN	44.1356	169.283	-1.9394	4.0627e-09	2.5517e-07	DOWN	UD
c68772_g1	8174.17	6774.39	0.27098	0.26765	1	FALSE	4446.54	7310.5	-0.71729	3.6029e-12	3.1582e-10	DOWN	4714.86	9331.72	-0.98493	2.4671e-06	9.3526e-05	DOWN	UD
c68842_g1	697.087	311.36	1.1628	0.00015061	0.005483	UP	119.344	336.047	-1.4935	3.0659e-09	1.8803e-07	DOWN	126.535	796.133	-2.6535	1.4625e-11	1.311e-09	DOWN	UD
c68842_g2	2239.15	1398.6	0.67897	0.040136	0.46017	FALSE	949.738	1509.1	-0.66808	9.4442e-07	3.8809e-05	DOWN	1007.11	2551.8	-1.3413	0.000395	0.0083828	DOWN	UD
c68854_g3	6335.82	3671.55	0.78714	0.032758	0.39625	FALSE	2189.54	3962.34	-0.85573	8.7286e-14	9.2721e-12	DOWN	2321.92	7238.36	-1.6403	0.00030404	0.0066671	DOWN	UD
c68858_g1	519.75	435.509	0.25511	0.25905	1	FALSE	311.243	469.926	-0.59439	0.00012386	0.0030818	DOWN	330.014	592.535	-0.84437	0.00029563	0.0065153	DOWN	UD
c68864_g1	1220.37	832.952	0.55102	0.019825	0.27871	FALSE	414.162	898.775	-1.1178	3.4216e-16	4.3945e-14	DOWN	439.176	1392.22	-1.6645	6.632e-14	7.4738e-12	DOWN	UD
c68864_g4	2188.48	1510.3	0.53509	0.039894	0.4584	FALSE	576.932	1629.96	-1.4984	7.4059e-18	1.0811e-15	DOWN	611.843	2499.36	-2.0303	6.3226e-09	3.8541e-07	DOWN	UD
c68925_g1	1453.21	1418.45	0.034932	0.93396	1	FALSE	867.308	1530.87	-0.81973	3.2175e-06	0.0001183	DOWN	919.702	1658.79	-0.85089	9.804e-05	0.0024849	DOWN	UD
c68940_g1	845.398	648.424	0.38269	0.122	0.91689	FALSE	504.079	699.717	-0.47312	0.00085264	0.016735	DOWN	534.613	964.814	-0.85175	0.00017993	0.004228	DOWN	UD
c68954_g3	5332.71	3286.56	0.69829	0.0030447	0.066106	FALSE	1615.91	3546.32	-1.134	4.3377e-18	6.4212e-16	DOWN	1713.81	6087.34	-1.8286	1.7474e-17	2.7345e-15	DOWN	UD
c68993_g4	1276.74	744.185	0.77873	0.0016848	0.041478	UP	270.048	803.048	-1.5723	3.4162e-27	9.3973e-25	DOWN	286.34	1457.87	-2.3481	3.6974e-15	4.716e-13	DOWN	UD
c69070_g2	121.93	18.1112	2.7511	0.00010713	0.0041443	UP	1.51327	19.5355	-3.6904	0.0015156	0.027166	DOWN	1.60867	138.894	-6.432	4.8029e-10	3.4654e-08	DOWN	UD
c69070_g3	740.169	704.682	0.070882	0.79887	1	FALSE	198.151	760.443	-1.9402	4.9295e-37	2.1631e-34	DOWN	210.104	844.776	-2.0075	3.3647e-17	5.1572e-15	DOWN	UD
c69082_g1	7185.07	5177.76	0.47267	0.042105	0.47274	FALSE	3831.15	5587.42	-0.54441	1.7602e-07	8.1715e-06	DOWN	4062.37	8199.46	-1.0132	9.3497e-07	3.8714e-05	DOWN	UD
c69132_g2	8785.2	4307.32	1.0283	9.8414e-06	0.00051378	UP	2328.99	4647.96	-0.9969	1.3222e-20	2.3602e-18	DOWN	2469.55	10024.8	-2.0213	1.1613e-21	2.5368e-19	DOWN	UD
c69162_g1	8598.35	5791.35	0.57016	0.011319	0.18394	FALSE	3899.2	6249.08	-0.68046	7.1728e-11	5.4402e-09	DOWN	4134.55	9807.21	-1.2461	9.9495e-10	6.8371e-08	DOWN	UD
c69178_g5	340.146	141.202	1.2684	5.9447e-06	0.00033117	UP	58.7964	152.366	-1.3737	1.3907e-07	6.5722e-06	DOWN	62.3645	388.267	-2.6382	1.5404e-20	3.0763e-18	DOWN	UD
c69184_g1	1199.37	1244.9	-0.053747	0.80855	1	FALSE	489.703	1343.42	-1.4559	1.6963e-29	5.1461e-27	DOWN	519.331	1368.72	-1.3981	3.4972e-10	2.559e-08	DOWN	UD
c69193_g1	4982.06	2560.07	0.96056	4.3893e-05	0.001917	UP	1885.78	2762.73	-0.55094	6.276e-07	2.6606e-05	DOWN	1999.73	5685.78	-1.5076	9.1013e-13	9.2998e-11	DOWN	UD
c69198_g1	45837.5	39033	0.23183	0.31703	1	FALSE	31139.7	42117.4	-0.43566	9.7371e-05	0.0024899	DOWN	33021.7	52311.9	-0.66373	0.0013024	0.023355	DOWN	UD
c69228_g2	776.176	502.883	0.62616	0.029846	0.37086	FALSE	394.767	542.677	-0.45909	0.0013147	0.024133	DOWN	418.519	886.557	-1.0829	0.0013923	0.024592	DOWN	UD
c69246_g3	8241.47	6371.86	0.37119	0.083917	0.73419	FALSE	4465.76	6875.37	-0.62253	3.9137e-08	2.0233e-06	DOWN	4735.25	9396.4	-0.98867	6.5836e-06	0.0002273	DOWN	UD
c69256_g1	16183.1	12043.6	0.42622	0.077241	0.6987	FALSE	7847.06	12996.7	-0.72792	6.7561e-13	6.4937e-11	DOWN	8320.68	18477.7	-1.151	1.2761e-07	6.2607e-06	DOWN	UD
c69282_g1	132.972	69.1641	0.94302	0.004042	0.083309	FALSE	37.0936	74.6391	-1.0088	0.0031348	0.049914	DOWN	39.3388	151.715	-1.9473	8.5691e-09	5.1024e-07	DOWN	UD
c69302_g1	4916.71	5072.05	-0.044877	0.80954	1	FALSE	3143.13	5473.29	-0.8002	2.1662e-14	2.405e-12	DOWN	3332.65	5612.25	-0.75191	0.00031122	0.00681	DOWN	UD
c69349_g1	2513.9	2011.61	0.32157	0.19883	1	FALSE	1557.51	2170.85	-0.47902	1.8002e-05	0.00055344	DOWN	1651.46	2870.33	-0.79747	0.00020903	0.0048311	DOWN	UD
c69371_g1	181.394	152.589	0.24947	0.35351	1	FALSE	97.4026	164.668	-0.75753	0.00079936	0.015858	DOWN	103.261	206.825	-1.0021	0.00023487	0.0053356	DOWN	UD
c69380_g1	689.943	506.679	0.4454	0.060506	0.59936	FALSE	342.204	546.767	-0.67607	5.8363e-06	0.00020314	DOWN	362.853	786.755	-1.1165	5.6704e-07	2.4501e-05	DOWN	UD
c69394_g1	3521.16	2951.09	0.2548	0.28578	1	FALSE	2425.51	3184.56	-0.3928	0.00023922	0.0055897	DOWN	2571.78	4018.73	-0.64397	0.001995	0.033425	DOWN	UD
c69421_g1	580.029	323.941	0.84039	0.0010569	0.028365	UP	199.783	349.566	-0.80713	3.4367e-06	0.00012543	DOWN	211.837	661.976	-1.6438	7.658e-12	7.1395e-10	DOWN	UD
c69443_g8	746.471	351.758	1.0855	2.5209e-05	0.0011816	UP	193.174	379.596	-0.97456	2.863e-08	1.5065e-06	DOWN	204.891	852.432	-2.0567	2.2452e-10	1.7014e-08	DOWN	UD
c69444_g1	699.824	577.904	0.27616	0.29594	1	FALSE	398.671	623.602	-0.64543	8.8105e-06	0.0002931	DOWN	422.768	799.028	-0.91838	8.3962e-05	0.0021679	DOWN	UD
c69474_g1	1971.4	1858.1	0.085388	0.76329	1	FALSE	1240.85	2005.06	-0.69231	1.9403e-09	1.2278e-07	DOWN	1315.8	2250.57	-0.77435	0.00035272	0.0076025	DOWN	UD
c69502_g1	71.8528	61.6267	0.22149	0.60632	1	FALSE	30.0651	66.5137	-1.1456	0.0015748	0.028081	DOWN	31.8805	82.0403	-1.3637	0.00064884	0.012813	DOWN	UD
c69525_g2	7718.9	5849.04	0.4002	0.10305	0.83166	FALSE	4601.21	6312.04	-0.45609	1.0188e-05	0.00033276	DOWN	4879	8814.27	-0.85326	0.00030383	0.0066643	DOWN	UD
c69536_g3	517.802	614.804	-0.24773	0.30411	1	FALSE	191.799	663.519	-1.7905	9.3524e-20	1.5494e-17	DOWN	203.333	590.937	-1.5392	1.4732e-10	1.1588e-08	DOWN	UD
c69557_g3	7276.6	3341.05	1.123	0.0015854	0.039561	UP	2053.58	3605.62	-0.8121	4.8747e-14	5.2693e-12	DOWN	2177.44	8312.25	-1.9326	7.4955e-06	0.00025483	DOWN	UD
c69569_g1	862.968	522.133	0.72489	0.004448	0.089566	FALSE	319.863	563.529	-0.81703	0.00025625	0.005935	DOWN	339.096	985.357	-1.539	1.4065e-09	9.5244e-08	DOWN	UD
c69614_g1	650.786	553.936	0.23246	0.32299	1	FALSE	434.829	597.78	-0.45917	0.0013815	0.025166	DOWN	461.09	742.263	-0.68688	0.0019063	0.032185	DOWN	UD
c69631_g2	2191.99	1024.96	1.0967	0.0092524	0.15713	FALSE	394.569	1106.33	-1.4874	0.00023677	0.0055359	DOWN	418.381	2504.19	-2.5815	4.7792e-07	2.1003e-05	DOWN	UD
c69631_g3	8302.64	4425.56	0.90771	7.1912e-05	0.0029573	UP	1992.74	4775.07	-1.2608	1.5476e-10	1.1218e-08	DOWN	2113.14	9470.61	-2.1641	1.6047e-24	4.4436e-22	DOWN	UD
c69680_g1	196.867	133.502	0.56036	0.054209	0.55766	FALSE	77.1937	144.074	-0.90026	0.00032413	0.0072763	DOWN	81.8657	224.604	-1.4561	5.0278e-07	2.1979e-05	DOWN	UD
c69685_g1	11012.4	8340.42	0.40094	0.094303	0.78686	FALSE	7187.19	9000.33	-0.32455	0.0016428	0.029022	DOWN	7621.54	12572.2	-0.72208	0.00062857	0.012466	DOWN	UD
c69732_g5	92.2392	93.3213	-0.016826	0.88079	1	FALSE	34.3059	100.716	-1.5538	6.6379e-07	2.7995e-05	DOWN	36.3701	105.371	-1.5347	0.0002878	0.0063729	DOWN	UD
c69739_g1	2482.17	1769.01	0.48866	0.030303	0.37514	FALSE	1293.54	1908.9	-0.56142	1.3842e-06	5.4704e-05	DOWN	1371.74	2830.6	-1.0451	4.6157e-07	2.0371e-05	DOWN	UD
c69767_g2	2808.18	1869.87	0.5867	0.011843	0.19042	FALSE	908.185	2017.81	-1.1517	1.6658e-22	3.4018e-20	DOWN	963.062	3204.01	-1.7342	5.9762e-16	8.1532e-14	DOWN	UD
c69787_g1	2918.58	2309.2	0.33787	0.14894	1	FALSE	1763.15	2491.91	-0.4991	6.4619e-06	0.00022261	DOWN	1869.54	3330.37	-0.833	6.4712e-05	0.0017277	DOWN	UD
c69796_g2	2248.3	1293.38	0.79769	0.00052468	0.015931	UP	1050.84	1395.61	-0.40935	0.00069689	0.014153	DOWN	1114.33	2563.7	-1.2021	7.9161e-09	4.7287e-07	DOWN	UD
c69800_g1	3720.32	3789.09	-0.026424	0.93786	1	FALSE	2145.67	4088.88	-0.93028	4.983e-18	7.3471e-16	DOWN	2275.09	4243.97	-0.89949	1.0999e-05	0.0003584	DOWN	UD
c69821_g2	304.673	252.418	0.27145	0.3371	1	FALSE	145.686	272.427	-0.90301	5.5174e-06	0.00019332	DOWN	154.482	347.753	-1.1706	6.6309e-06	0.00022867	DOWN	UD
c69862_g1	11149.4	8079.99	0.46453	0.05794	0.58255	FALSE	5449.24	8720.01	-0.67827	2.0859e-09	1.3142e-07	DOWN	5778.07	12732.5	-1.1399	3.8401e-05	0.0010887	DOWN	UD
c69878_g1	1156.07	530.375	1.1241	5.4596e-06	0.00030978	UP	105.088	572.374	-2.4454	1.3004e-44	8.0562e-42	DOWN	111.428	1319.52	-3.5658	3.3554e-46	3.9673e-43	DOWN	UD
c69887_g2	466.99	389.824	0.26057	0.34835	1	FALSE	299.158	420.672	-0.49179	0.0020438	0.035032	DOWN	317.226	533.21	-0.74919	0.0021332	0.035391	DOWN	UD
c69897_g1	260.162	542.034	-1.059	3.8206e-05	0.0017049	DOWN	104.272	584.922	-2.4879	7.9889e-46	5.3541e-43	DOWN	110.587	296.936	-1.425	2.0999e-07	9.9064e-06	DOWN	UD
c69924_g1	7466.8	6639.24	0.16947	0.48852	1	FALSE	4638.52	7164.86	-0.62727	1.0963e-09	7.1902e-08	DOWN	4918.45	8522.37	-0.79305	0.00013209	0.0032346	DOWN	UD
c69935_g1	624.526	535.039	0.22312	0.37069	1	FALSE	288.485	577.319	-1.0009	2.7669e-11	2.1886e-09	DOWN	305.848	712.687	-1.2205	1.1819e-07	5.8307e-06	DOWN	UD
c69973_g1	2422.14	2317.15	0.063932	0.77464	1	FALSE	1637.05	2500.42	-0.61107	4.1708e-08	2.1532e-06	DOWN	1735.86	2763.57	-0.67088	0.0012487	0.022548	DOWN	UD
c69983_g1	20.0927	22.6932	-0.17559	0.68398	1	FALSE	0.876064	24.4901	-4.805	6.1946e-07	2.6306e-05	DOWN	0.928628	22.9817	-4.6292	0.0013597	0.024122	DOWN	UD
c70002_g2	3047.44	2267.1	0.42675	0.078336	0.70447	FALSE	1565.81	2446.59	-0.64386	7.9484e-09	4.5886e-07	DOWN	1660.33	3478.93	-1.0672	5.3883e-07	2.3404e-05	DOWN	UD
c70037_g1	348.663	385.188	-0.14373	0.61621	1	FALSE	133.222	415.693	-1.6417	8.2578e-20	1.3711e-17	DOWN	141.291	397.657	-1.4929	5.1082e-09	3.1683e-07	DOWN	UD
c70049_g1	1698.42	970.52	0.80736	0.00083781	0.023468	UP	511.981	1047.34	-1.0326	1.4852e-15	1.8097e-13	DOWN	542.795	1938.61	-1.8365	6.8028e-17	1.0094e-14	DOWN	UD
c70057_g1	5323.57	3722.63	0.51607	0.032507	0.39437	FALSE	2354.83	4017.26	-0.77059	6.6257e-13	6.3933e-11	DOWN	2496.97	6078.42	-1.2835	1.3898e-08	8.063e-07	DOWN	UD
c70196_g1	7294.9	5959.98	0.29158	0.26485	1	FALSE	4158.78	6432.38	-0.62919	0.00025163	0.00585	DOWN	4409.86	8330.69	-0.9177	0.00046327	0.0095911	DOWN	UD
c70196_g2	2911.42	2797.74	0.057458	0.72793	1	FALSE	1087.13	3018.99	-1.4735	1.6215e-37	7.2889e-35	DOWN	1153.03	3319.65	-1.5256	3.1277e-10	2.2977e-08	DOWN	UD
c70201_g1	665.593	661.843	0.0081517	0.93258	1	FALSE	360.601	714.372	-0.98627	0.0025982	0.042668	DOWN	382.354	760.195	-0.99146	0.0011971	0.021728	DOWN	UD
c70201_g2	937.679	340.886	1.4598	0.00060801	0.017954	UP	242.312	367.912	-0.60249	0.0025969	0.042657	DOWN	256.909	1071.25	-2.06	1.9543e-05	0.00059857	DOWN	UD
c70220_g1	1750.18	1414.11	0.30761	0.19585	1	FALSE	1097.17	1526.01	-0.47597	3.8743e-05	0.0010964	DOWN	1163.24	1997.17	-0.7798	0.00020264	0.0047025	DOWN	UD
c70225_g4	1014.54	786.562	0.36719	0.13471	0.97019	FALSE	575.238	848.802	-0.56127	1.9117e-05	0.00058332	DOWN	609.919	1157.85	-0.92475	2.5752e-05	0.00076421	DOWN	UD
c70229_g1	1106.22	885.36	0.3213	0.20891	1	FALSE	649.007	955.448	-0.55794	1.4989e-05	0.00046941	DOWN	688.188	1262.98	-0.87596	8.8291e-05	0.0022663	DOWN	UD
c70247_g1	1950.99	847.727	1.2025	7.9439e-07	5.5741e-05	UP	259.316	914.907	-1.8189	7.5966e-19	1.189e-16	DOWN	274.977	2227.27	-3.0179	1.8867e-38	1.464e-35	DOWN	UD
c70252_g1	167.336	160.262	0.062311	0.80393	1	FALSE	58.8365	172.932	-1.5554	1.048e-09	6.9043e-08	DOWN	62.4231	190.866	-1.6124	1.9297e-07	9.1851e-06	DOWN	UD
c70271_g2	1498.73	1165.19	0.36318	0.13094	0.95681	FALSE	884.829	1257.3	-0.50686	3.804e-05	0.001079	DOWN	938.275	1710.47	-0.86631	6.2338e-05	0.0016716	DOWN	UD
c70299_g1	256.798	208.061	0.30363	0.32499	1	FALSE	142.281	224.56	-0.65836	0.0023453	0.039313	DOWN	150.862	293.271	-0.95901	0.00051704	0.010529	DOWN	UD
c70303_g2	221.112	4036.32	-4.1902	2.6319e-40	3.9057e-37	DOWN	41.5533	4356.27	-6.712	3.2292e-68	5.4105e-65	DOWN	44.0477	252.549	-2.5194	2.6871e-09	1.739e-07	DOWN	UD
c70308_g2	5582.65	3120.9	0.83899	0.00029141	0.009683	UP	2556.39	3367.57	-0.3976	0.00024265	0.0056577	DOWN	2710.74	6364.88	-1.2314	2.5208e-07	1.1751e-05	DOWN	UD
c70332_g2	378.514	241.302	0.64951	0.01743	0.25492	FALSE	166.294	260.371	-0.64683	0.00085676	0.016789	DOWN	176.359	431.461	-1.2907	3.9904e-05	0.0011264	DOWN	UD
c70344_g1	410.944	383.371	0.1002	0.74381	1	FALSE	209.102	413.715	-0.98443	4.8882e-09	2.9015e-07	DOWN	221.738	469.12	-1.0811	1.3274e-05	0.0004251	DOWN	UD
c70363_g2	2016.71	1673.82	0.26886	0.28414	1	FALSE	1386.24	1806.37	-0.38192	0.00072812	0.014658	DOWN	1469.84	2302.29	-0.64741	0.0026119	0.041976	DOWN	UD
c70398_g1	14590.5	5384.47	1.4382	8.6663e-05	0.0034441	UP	2463.17	5810.44	-1.2381	4.5859e-31	1.5798e-28	DOWN	2611.99	16666.7	-2.6738	1.3642e-08	7.9206e-07	DOWN	UD
c70398_g2	2176.28	1482.4	0.55392	0.094179	0.78601	FALSE	1080.29	1599.88	-0.56655	0.0002374	0.0055489	DOWN	1145.51	2485.99	-1.1178	0.0023371	0.038194	DOWN	UD
c70412_g1	14676.5	10622.3	0.46642	0.043399	0.48192	FALSE	8926.84	11462.3	-0.36067	0.00040179	0.0088367	DOWN	9465.99	16748.3	-0.82319	6.1579e-05	0.001653	DOWN	UD
c70420_g2	1653.15	1159.96	0.51114	0.03562	0.4213	FALSE	947.945	1251.65	-0.40096	0.00095998	0.018454	DOWN	1005.14	1887.2	-0.90885	2.7896e-05	0.00082428	DOWN	UD
c70437_g1	695.324	774.633	-0.15583	0.51948	1	FALSE	159.464	835.823	-2.39	1.8061e-28	5.242e-26	DOWN	169.091	793.54	-2.2305	4.2617e-20	8.1499e-18	DOWN	UD
c70462_g1	1472.81	1299.8	0.18028	0.49949	1	FALSE	806.183	1402.7	-0.79902	7.8018e-11	5.887e-09	DOWN	854.939	1681.56	-0.97591	1.0704e-05	0.00034924	DOWN	UD
c70472_g1	1918.3	1596.98	0.26448	0.23758	1	FALSE	1196.57	1723.19	-0.52618	8.5393e-06	0.00028485	DOWN	1268.92	2188.09	-0.78607	0.00017238	0.0040731	DOWN	UD
c70501_g1	1514.77	1102.91	0.45778	0.053395	0.55304	FALSE	825.475	1190.06	-0.52774	1.7675e-05	0.000545	DOWN	875.244	1728.49	-0.98175	4.3319e-06	0.0001568	DOWN	UD
c70514_g3	153.945	172.273	-0.16228	0.53953	1	FALSE	60.9268	185.932	-1.6096	6.5854e-09	3.8378e-07	DOWN	64.624	175.745	-1.4433	5.1026e-06	0.00018134	DOWN	UD
c70521_g1	167.696	112.354	0.57779	0.050393	0.5328	FALSE	65.0683	121.254	-0.89801	0.0010144	0.019339	DOWN	69.0185	191.249	-1.4704	1.1046e-06	4.5076e-05	DOWN	UD
c70542_g2	15226.5	10556.8	0.52841	0.020233	0.28213	FALSE	6642.47	11391.4	-0.77815	2.4505e-14	2.7004e-12	DOWN	7043.35	17372	-1.3024	2.0683e-10	1.5786e-08	DOWN	UD
c70555_g2	14629.8	12325.9	0.24722	0.50894	1	FALSE	7050.77	13303.2	-0.91592	3.1649e-05	0.00091535	DOWN	7475.56	16712.6	-1.1607	0.0025711	0.041419	DOWN	UD
c70579_g1	423.961	207.818	1.0286	0.0001434	0.0052752	UP	141.047	224.28	-0.66913	0.00085855	0.01682	DOWN	149.561	483.998	-1.6943	2.5376e-11	2.2006e-09	DOWN	UD
c70582_g1	879.762	932.373	-0.083793	0.69244	1	FALSE	464.295	1006.18	-1.1158	2.2641e-17	3.1793e-15	DOWN	492.246	1004.21	-1.0286	4.016e-06	0.00014621	DOWN	UD
c70606_g5	1294.05	933.972	0.47044	0.1753	1	FALSE	439.149	1008	-1.1987	1.3327e-09	8.6185e-08	DOWN	465.646	1478.27	-1.6666	8.9821e-05	0.0023	DOWN	UD
c70608_g1	199.418	144.022	0.46951	0.13102	0.95718	FALSE	90.4341	155.429	-0.78132	0.00090708	0.017621	DOWN	95.8901	227.751	-1.248	5.4593e-05	0.0014896	DOWN	UD
c70638_g1	1500.99	627.059	1.2592	2.5262e-07	2.0206e-05	UP	73.3512	676.707	-3.2056	5.2968e-71	9.5241e-68	DOWN	77.8076	1713.02	-4.4605	4.6321e-66	1.5002e-62	DOWN	UD
c70643_g1	208.923	112.354	0.89491	0.0021695	0.050708	FALSE	72.5538	121.254	-0.74091	0.0029344	0.047171	DOWN	76.8932	238.294	-1.6318	5.585e-09	3.444e-07	DOWN	UD
c70660_g1	1669.11	1291.21	0.37036	0.11656	0.8908	FALSE	865.018	1393.4	-0.68781	1.2296e-08	6.9038e-07	DOWN	917.208	1904.44	-1.054	7.5244e-07	3.1756e-05	DOWN	UD
c70663_g4	595.288	601.574	-0.015153	0.95594	1	FALSE	346.305	649.119	-0.90644	2.8726e-10	2.0243e-08	DOWN	367.137	679.298	-0.88772	9.0194e-05	0.002308	DOWN	UD
c70665_g2	19076.5	7435.29	1.3593	8.214e-09	8.8274e-07	UP	1418.16	8023.5	-2.5002	3.2543e-113	1.3329e-109	DOWN	1503.77	21778.6	-3.8563	2.2662e-48	3.2258e-45	DOWN	UD
c70684_g2	42.0676	39.1505	0.10368	0.86139	1	FALSE	9.75613	42.2449	-2.1144	3.0638e-05	0.00088995	DOWN	10.3392	48.0226	-2.2156	3.2694e-05	0.00094466	DOWN	UD
c70721_g3	419.181	354.009	0.24379	0.33494	1	FALSE	263.019	381.985	-0.53835	0.001042	0.019783	DOWN	278.881	478.266	-0.77816	0.0010057	0.018756	DOWN	UD
c70723_g1	1654.49	1220.88	0.43847	0.060777	0.60035	FALSE	897.97	1317.48	-0.55304	5.627e-06	0.00019688	DOWN	952.204	1887.5	-0.98713	3.3688e-06	0.00012429	DOWN	UD
c70730_g1	974.511	650.756	0.58256	0.015974	0.23894	FALSE	386.466	702.19	-0.86152	1.5291e-09	9.8196e-08	DOWN	409.804	1111.92	-1.44	1.3895e-10	1.0988e-08	DOWN	UD
c70739_g2	488.27	231.433	1.0771	4.1813e-05	0.0018396	UP	134.477	249.742	-0.89308	9.2594e-06	0.00030556	DOWN	142.622	557.199	-1.966	6.4064e-15	8.0069e-13	DOWN	UD
c70743_g1	1328.6	877.66	0.59817	0.015208	0.22974	FALSE	567.632	947.187	-0.73869	1.3153e-08	7.3456e-07	DOWN	601.869	1516.68	-1.3334	1.5649e-09	1.0502e-07	DOWN	UD
c70802_g1	1417.55	833.602	0.76597	0.00155	0.038888	UP	626.21	899.594	-0.52263	5.9799e-05	0.0016178	DOWN	664.014	1617.78	-1.2847	4.1314e-09	2.5926e-07	DOWN	UD
c70824_g1	18052.4	8299.96	1.121	1.4083e-06	9.1968e-05	UP	4520.48	8956.57	-0.98647	1.8677e-21	3.5305e-19	DOWN	4793.57	20600.2	-2.1035	2.2496e-23	5.7388e-21	DOWN	UD
c70855_g1	395.884	295.635	0.42126	0.10333	0.83297	FALSE	177.862	319.039	-0.84298	2.7326e-06	0.00010138	DOWN	188.592	451.653	-1.2599	2.8913e-07	1.3344e-05	DOWN	UD
c70869_g5	1473.56	389.471	1.9197	2.6062e-14	6.5624e-12	UP	203.924	420.343	-1.0435	1.325e-06	5.2572e-05	DOWN	216.18	1682.29	-2.9601	5.9297e-33	3.0674e-30	DOWN	UD
c70878_g1	23296.8	13254.8	0.81362	0.00056879	0.016932	UP	7055.68	14304.2	-1.0196	1.576e-23	3.4476e-21	DOWN	7481.84	26598.5	-1.8299	1.1517e-15	1.532e-13	DOWN	UD
c70879_g2	362.935	345.034	0.072973	0.78483	1	FALSE	233.512	372.393	-0.67333	0.0016287	0.028848	DOWN	247.615	414.074	-0.74179	0.0022214	0.036547	DOWN	UD
c70910_g1	348.69	274.704	0.34407	0.2196	1	FALSE	197.573	296.44	-0.58535	0.0012508	0.023151	DOWN	209.512	398.117	-0.92616	0.00028206	0.0062624	DOWN	UD
c70956_g3	400.691	199.928	1.003	0.021164	0.29161	FALSE	129.2	215.733	-0.73965	0.00026353	0.0060768	DOWN	136.969	457.845	-1.741	0.0008423	0.016075	DOWN	UD
c70957_g5	1702.05	1683.42	0.015882	1	1	FALSE	1083.26	1816.85	-0.74606	3.0815e-05	0.00089333	DOWN	1148.69	1942.91	-0.75823	0.00047813	0.0098468	DOWN	UD
c70972_g1	550.124	404.004	0.44539	0.099037	0.81141	FALSE	261.527	436.009	-0.7374	5.6229e-06	0.00019683	DOWN	277.353	628.244	-1.1796	4.7663e-05	0.0013203	DOWN	UD
c71059_g1	13263.8	10215.9	0.37667	0.092328	0.77661	FALSE	7958.87	11022.9	-0.46987	0.0006092	0.01263	DOWN	8439.66	15131.2	-0.84227	3.2836e-05	0.00094695	DOWN	UD
c71132_g1	2303.87	1786.15	0.36721	0.12902	0.9483	FALSE	1283.08	1927.35	-0.58701	4.3316e-07	1.8918e-05	DOWN	1360.63	2629.93	-0.95074	1.0043e-05	0.00032963	DOWN	UD
c71184_g1	1748.46	1352.51	0.37044	0.11362	0.87583	FALSE	1134.03	1459.49	-0.364	0.0021062	0.0359	DOWN	1202.49	1994.9	-0.73029	0.00052857	0.010734	DOWN	UD
c71205_g2	2084.68	1063.84	0.97054	0.0027581	0.060837	FALSE	513.137	1148.06	-1.1618	2.3777e-19	3.8271e-17	DOWN	544.082	2381.24	-2.1298	4.5905e-07	2.0301e-05	DOWN	UD
c71241_g1	1325.07	1086.05	0.28698	0.22831	1	FALSE	516.163	1171.96	-1.183	5.0852e-20	8.5982e-18	DOWN	547.299	1511.99	-1.466	2.3422e-11	2.0406e-09	DOWN	UD
c71267_g2	6650.13	4790.19	0.4733	0.040959	0.46498	FALSE	3586.73	5168.83	-0.52717	6.415e-07	2.7133e-05	DOWN	3803.44	7588.89	-0.99658	1.5727e-06	6.2315e-05	DOWN	UD
c71274_g1	3813.82	2793.16	0.44934	0.043643	0.4842	FALSE	2083.53	3013.95	-0.53262	1.1301e-06	4.5648e-05	DOWN	2209.3	4349.24	-0.97718	1.5208e-06	6.0482e-05	DOWN	UD
c71274_g3	235.064	186.805	0.33152	0.27196	1	FALSE	109.847	201.598	-0.87599	4.3336e-05	0.0012147	DOWN	116.474	268.404	-1.2044	1.392e-05	0.00044368	DOWN	UD
c71281_g1	3178.34	2171.91	0.54931	0.016976	0.2498	FALSE	1249.67	2343.63	-0.90719	1.8206e-15	2.1931e-13	DOWN	1325.12	3625.86	-1.4522	4.9989e-12	4.7556e-10	DOWN	UD
c71300_g2	718.341	785.232	-0.12845	0.53358	1	FALSE	427.682	847.507	-0.98669	0.00028171	0.0064364	DOWN	453.611	820.158	-0.85445	0.0002987	0.0065694	DOWN	UD
c71333_g6	1059.85	1005.01	0.076652	0.81322	1	FALSE	670.431	1084.55	-0.69393	4.5826e-08	2.3543e-06	DOWN	710.906	1210.07	-0.76736	0.00062915	0.012474	DOWN	UD
c71341_g1	207.801	175.852	0.24084	0.39031	1	FALSE	116.836	189.77	-0.69977	0.0016306	0.028866	DOWN	123.925	237.072	-0.93586	0.00076004	0.014732	DOWN	UD
c71432_g1	237.854	138.735	0.77774	0.0073125	0.1318	FALSE	91.0513	149.724	-0.71756	0.0024004	0.040018	DOWN	96.5409	271.475	-1.4916	8.0087e-08	4.1058e-06	DOWN	UD
c71455_g2	1365.81	997.634	0.45318	0.048438	0.51911	FALSE	685.065	1076.46	-0.65199	2.4576e-07	1.1163e-05	DOWN	726.364	1557.69	-1.1006	2.0303e-07	9.6147e-06	DOWN	UD
c71480_g9	78.1141	23.3711	1.7409	2.8788e-05	0.0013306	UP	2.62819	25.2129	-3.262	2.6732e-05	0.0007883	DOWN	2.78588	89.1293	-4.9997	2.7824e-18	4.6161e-16	DOWN	UD
c71501_g1	31541.9	19039.7	0.72826	0.0020747	0.048854	UP	11123.5	20546.4	-0.88527	1.7117e-18	2.6126e-16	DOWN	11795.2	36013.8	-1.6104	9.721e-12	8.9953e-10	DOWN	UD
c71502_g1	5761.86	4096.95	0.49199	0.081923	0.7231	FALSE	2933.86	4421.48	-0.59173	2.2627e-06	8.55e-05	DOWN	3111.27	6581	-1.0808	0.00095231	0.017908	DOWN	UD
c71508_g1	905.568	782.387	0.21094	0.37522	1	FALSE	611.456	844.293	-0.46549	0.00042573	0.0092664	DOWN	648.381	1033.16	-0.67215	0.0020718	0.034532	DOWN	UD
c71513_g2	771.85	569.743	0.43801	0.080231	0.71494	FALSE	431.743	614.809	-0.50997	0.00040651	0.0089138	DOWN	457.837	880.959	-0.94424	3.4575e-05	0.00099364	DOWN	UD
c71517_g2	407.192	358.943	0.18196	0.53049	1	FALSE	228.236	387.392	-0.76327	1.3622e-05	0.00043099	DOWN	242.014	464.859	-0.9417	0.00013609	0.0033149	DOWN	UD
c71523_g1	468.818	453.213	0.048837	0.82784	1	FALSE	308.914	489.046	-0.66277	1.8536e-05	0.00056842	DOWN	327.565	534.844	-0.70734	0.0023355	0.038178	DOWN	UD
c71535_g1	2372.19	2990.87	-0.33434	0.16452	1	FALSE	1216.36	3227.38	-1.4078	1.8538e-36	7.9455e-34	DOWN	1289.54	2706.04	-1.0693	2.1953e-07	1.0343e-05	DOWN	UD
c71539_g2	53.696	205.92	-1.9392	1.1132e-09	1.3939e-07	DOWN	2.62819	222.22	-6.4018	3.5589e-58	4.0994e-55	DOWN	2.78588	61.2943	-4.4595	1.8776e-12	1.8648e-10	DOWN	UD
c71543_g1	7738.4	5407.46	0.51709	0.029338	0.36697	FALSE	2966.65	5835.58	-0.97604	2.3005e-20	4.0189e-18	DOWN	3145.83	8833.57	-1.4896	1.4971e-12	1.503e-10	DOWN	UD
c71585_g1	234.836	181.437	0.37219	0.17137	1	FALSE	69.2691	195.81	-1.4992	1.4825e-10	1.0778e-08	DOWN	73.4495	267.84	-1.8665	4.5403e-11	3.8389e-09	DOWN	UD
c71602_g1	135.294	108.586	0.31727	0.28158	1	FALSE	61.0263	117.161	-0.94099	0.00067662	0.013831	DOWN	64.719	154.299	-1.2535	5.7444e-05	0.001556	DOWN	UD
c71603_g2	205.265	138.328	0.56939	0.053678	0.55449	FALSE	70.1051	149.278	-1.0904	9.5867e-06	0.00031537	DOWN	74.3195	234.28	-1.6564	1.0683e-08	6.281e-07	DOWN	UD
c71606_g1	103.801	182.793	-0.81639	0.0053526	0.10316	FALSE	33.2311	197.225	-2.5692	1.0394e-16	1.3832e-14	DOWN	35.2515	118.609	-1.7505	0.001671	0.028852	DOWN	UD
c71675_g2	755.881	704.086	0.10241	0.62319	1	FALSE	359.01	759.803	-1.0816	6.0141e-14	6.4537e-12	DOWN	380.783	861.984	-1.1787	1.875e-07	8.9591e-06	DOWN	UD
c71679_g1	1261.41	787.538	0.67962	0.0046182	0.092347	FALSE	316.938	849.829	-1.423	1.2298e-23	2.7309e-21	DOWN	336.076	1439.27	-2.0985	2.2313e-20	4.3855e-18	DOWN	UD
c71692_g1	668.649	282.54	1.2428	1.1627e-06	7.7825e-05	UP	209.818	304.901	-0.5392	0.0023586	0.039518	DOWN	222.484	762.907	-1.7778	5.6989e-14	6.491e-12	DOWN	UD
c71708_g1	1248.92	965.451	0.3714	0.10868	0.85531	FALSE	685.522	1041.79	-0.6038	1.6628e-06	6.4519e-05	DOWN	726.832	1424.56	-0.97082	4.7146e-06	0.00016884	DOWN	UD
c71722_g1	640.173	284.871	1.1682	5.8656e-06	0.00032807	UP	206.115	307.435	-0.57683	0.0012813	0.023621	DOWN	218.579	730.604	-1.7409	3.6883e-13	3.9248e-11	DOWN	UD
c71824_g1	7073.87	6510.02	0.11984	0.56268	1	FALSE	4618.09	7025	-0.6052	4.3563e-09	2.6067e-07	DOWN	4896.74	8068.22	-0.72043	0.00031375	0.0068537	DOWN	UD
c71837_g1	1310.46	916.35	0.51611	0.031864	0.38861	FALSE	710.252	988.869	-0.47745	0.00015293	0.0037407	DOWN	753.075	1495.4	-0.98966	4.4356e-06	0.00016	DOWN	UD
c71842_g1	10372.2	5311.59	0.96551	0.0053363	0.10287	FALSE	4204.65	5732.47	-0.44717	0.0012678	0.023413	DOWN	4458.26	11848.3	-1.4101	0.0002669	0.0059775	DOWN	UD
c71857_g2	1214.58	1097.05	0.14683	0.6722	1	FALSE	620.735	1183.96	-0.93158	4.2057e-12	3.639e-10	DOWN	658.223	1387.36	-1.0757	0.0019775	0.033155	DOWN	UD
c71912_g1	294.766	107.555	1.4545	9.965e-06	0.00051984	UP	47.9446	116.078	-1.2757	5.7739e-06	0.00020107	DOWN	50.826	336.011	-2.7249	2.7278e-12	2.6666e-10	DOWN	UD
c71950_g2	1173.98	877.769	0.4195	0.084928	0.73908	FALSE	694.344	947.205	-0.44803	0.00048638	0.010368	DOWN	736.257	1339.84	-0.86378	7.83e-05	0.0020429	DOWN	UD
c71970_g1	15078.8	9308.6	0.69589	0.04799	0.51542	FALSE	2901.82	10046.2	-1.7916	1.5887e-21	3.0343e-19	DOWN	3077	17225.8	-2.485	4.1839e-07	1.8673e-05	DOWN	UD
c72059_g2	7076.54	4804.83	0.55856	0.015252	0.23021	FALSE	1433.65	5184.85	-1.8546	1.8454e-63	2.8946e-60	DOWN	1520.18	8074.3	-2.4091	3.7084e-29	1.4313e-26	DOWN	UD
c72068_g1	685.486	455.789	0.58876	0.023949	0.32011	FALSE	281.098	491.86	-0.80717	2.3003e-07	1.05e-05	DOWN	298.068	782.825	-1.393	2.146e-06	8.2783e-05	DOWN	UD
c72100_g3	311.548	141.663	1.137	3.4094e-05	0.0015441	UP	61.6434	152.867	-1.3103	2.9611e-07	1.3311e-05	DOWN	65.3697	355.257	-2.4422	2.0849e-18	3.5136e-16	DOWN	UD
c72111_g2	2298.75	1251.81	0.87683	0.00024704	0.0084255	UP	558.732	1350.88	-1.2737	6.0648e-24	1.3673e-21	DOWN	592.429	2623.77	-2.1469	1.9617e-22	4.5951e-20	DOWN	UD
c72162_g3	1734.53	1418.99	0.28968	0.26168	1	FALSE	942.191	1531.27	-0.70063	4.1338e-09	2.4857e-07	DOWN	999.045	1980.74	-0.98742	9.7716e-05	0.0024775	DOWN	UD
c72163_g1	10652.5	10733.3	-0.010904	0.92697	1	FALSE	6276.18	11582.4	-0.88397	7.1656e-18	1.0481e-15	DOWN	6655.4	12159.3	-0.86946	3.0781e-05	0.00089601	DOWN	UD
c72164_g2	1374.36	556.756	1.3036	3.7289e-06	0.00022041	UP	252.367	600.874	-1.2515	1.4092e-12	1.2953e-10	DOWN	267.584	1569.53	-2.5523	9.2093e-13	9.3973e-11	DOWN	UD
c72172_g1	1228.49	1221.31	0.0084606	0.91863	1	FALSE	510.31	1318.08	-1.369	5.9809e-17	8.1351e-15	DOWN	541.106	1403.14	-1.3747	5.8498e-05	0.0015811	DOWN	UD
c72186_g2	36707.5	23831.8	0.62319	0.0077168	0.1375	FALSE	19931.9	25717.3	-0.36766	0.00021167	0.0049967	DOWN	21134.7	41900.6	-0.98736	1.7317e-06	6.8107e-05	DOWN	UD
c72204_g3	924.088	680.009	0.44248	0.2126	1	FALSE	197.832	733.963	-1.8914	1.9607e-07	9.0343e-06	DOWN	209.79	1055.53	-2.3309	6.4022e-08	3.3514e-06	DOWN	UD
c72206_g3	107.446	206.109	-0.9398	0.019436	0.27442	FALSE	43.5844	222.475	-2.3518	2.2769e-06	8.5905e-05	DOWN	46.2121	122.765	-1.4096	0.0030137	0.047531	DOWN	UD
c72212_g1	15834.1	11294.3	0.48744	0.043689	0.48437	FALSE	7787.87	12188.2	-0.64618	2.1994e-10	1.5696e-08	DOWN	8258.34	18081.1	-1.1306	7.4686e-06	0.00025403	DOWN	UD
c72221_g1	819.041	527.719	0.63417	0.08031	0.71537	FALSE	248.287	569.415	-1.1975	2.8826e-13	2.8913e-11	DOWN	263.329	933.254	-1.8254	0.00015763	0.0037742	DOWN	UD
c72226_g3	5432.21	2402.69	1.1769	6.1819e-07	4.4414e-05	UP	1784.01	2592.83	-0.5394	1.2542e-06	5.007e-05	DOWN	1891.8	6200.07	-1.7125	7.0801e-16	9.5716e-14	DOWN	UD
c72238_g1	894.662	570.99	0.64788	0.0099732	0.16682	FALSE	105.327	616.175	-2.5485	1.3798e-49	1.1967e-46	DOWN	111.677	1021.4	-3.1931	1.1056e-35	6.9792e-33	DOWN	UD
c72238_g2	237.213	193.149	0.29647	0.33443	1	FALSE	107.239	208.475	-0.95905	0.0014385	0.02603	DOWN	113.717	270.848	-1.252	6.8376e-06	0.00023482	DOWN	UD
c72239_g1	5067.95	2062.83	1.2968	2.6526e-08	2.6205e-06	UP	326.913	2225.78	-2.7673	1.7156e-34	6.6219e-32	DOWN	346.686	5780.95	-4.0596	3.6871e-67	1.3079e-63	DOWN	UD
c72339_g1	59202.4	36415.8	0.70109	0.0021737	0.050791	FALSE	30964.1	39294.1	-0.34372	0.00060722	0.012599	DOWN	32834.1	67550.3	-1.0408	3.3146e-07	1.512e-05	DOWN	UD
c72342_g1	466.668	142.883	1.7076	7.3544e-06	0.00039856	UP	72.4351	154.174	-1.0898	1.2974e-05	0.0004135	DOWN	76.8204	531.904	-2.7916	2.5526e-10	1.9102e-08	DOWN	UD
c72351_g2	3323.5	2096.56	0.66468	0.0045442	0.09118	FALSE	1664.75	2262.37	-0.44253	6.7115e-05	0.0017901	DOWN	1765.13	3792.58	-1.1034	1.2512e-07	6.1479e-06	DOWN	UD
c72356_g3	89.1419	72.77	0.29276	0.48129	1	FALSE	4.63921	78.5358	-4.0814	6.5881e-17	8.9444e-15	DOWN	4.92102	101.844	-4.3713	4.5672e-10	3.303e-08	DOWN	UD
c72361_g1	1690.78	1003.57	0.75255	0.0016693	0.0412	UP	659.5	1082.96	-0.71553	1.8154e-08	9.9239e-07	DOWN	699.302	1929.52	-1.4643	1.6024e-11	1.4329e-09	DOWN	UD
c72377_g1	1366.42	1201.98	0.18499	0.48478	1	FALSE	857.91	1297.17	-0.59647	1.0563e-06	4.2928e-05	DOWN	909.736	1559.99	-0.77801	0.0004322	0.0090561	DOWN	UD
c72387_g1	2437.57	2118.87	0.20215	0.39026	1	FALSE	182.6	2286.5	-3.6464	1.2524e-155	1.1541e-151	DOWN	193.608	2781.52	-3.8447	3.7021e-58	8.6178e-55	DOWN	UD
c72429_g2	256.238	186.616	0.45741	0.11174	0.86801	FALSE	100.827	201.374	-0.99799	4.7582e-06	0.00016905	DOWN	106.909	292.537	-1.4522	1.2767e-07	6.2607e-06	DOWN	UD
c72515_g1	815.904	219.802	1.8922	5.5265e-06	0.00031262	UP	73.3512	237.16	-1.693	6.3977e-12	5.4652e-10	DOWN	77.8076	929.905	-3.5791	2.896e-12	2.8199e-10	DOWN	UD
c72552_g2	58.7292	80.0092	-0.44609	0.20509	1	FALSE	21.9416	86.3259	-1.9761	4.9591e-08	2.5335e-06	DOWN	23.2743	67.0572	-1.5267	0.00061533	0.012241	DOWN	UD
c72587_g2	2627.77	2323.03	0.17783	0.50484	1	FALSE	1691.77	2506.89	-0.56737	3.7043e-07	1.6372e-05	DOWN	1793.97	3000.46	-0.74203	0.00063749	0.012619	DOWN	UD
c72605_g5	8171.03	8405.95	-0.040893	0.88497	1	FALSE	5566.96	9070.3	-0.70426	9.0137e-12	7.5598e-10	DOWN	5903.23	9322.03	-0.65914	0.0011885	0.021599	DOWN	UD
c72608_g1	23915.8	20012	0.2571	0.30348	1	FALSE	5156.74	21596	-2.0662	5.0877e-87	1.2502e-83	DOWN	5468.15	27307	-2.3201	1.6546e-17	2.5947e-15	DOWN	UD
c72629_g1	2127.16	1169.85	0.8626	0.00025526	0.0086846	UP	955.513	1262.4	-0.40182	0.0011156	0.020954	DOWN	1013.29	2426.85	-1.26	3.4244e-09	2.1747e-07	DOWN	UD
c72633_g2	2482	1687.08	0.55698	0.016093	0.24012	FALSE	1161.03	1820.49	-0.64892	2.5996e-08	1.3748e-06	DOWN	1231.14	2831.45	-1.2015	1.092e-08	6.4102e-07	DOWN	UD
c72683_g2	3369.9	3009.9	0.16299	0.51082	1	FALSE	1801.52	3248.07	-0.85037	1.5579e-14	1.7642e-12	DOWN	1910.5	3846.45	-1.0096	2.116e-06	8.1795e-05	DOWN	UD
c72686_g1	444.88	709.21	-0.6728	0.0084316	0.14735	FALSE	288.206	765.342	-1.409	2.8114e-22	5.6629e-20	DOWN	305.592	507.356	-0.73139	0.0014049	0.024775	DOWN	UD
c72702_g1	346.487	532.951	-0.6212	0.012635	0.19961	FALSE	208.483	575.188	-1.4641	1.1433e-10	8.4266e-09	DOWN	220.984	395.496	-0.83972	0.00053272	0.010804	DOWN	UD
c72726_g1	75.6574	75.5627	0.0018084	0.93299	1	FALSE	37.9296	81.5405	-1.1042	0.00064278	0.01324	DOWN	40.2089	86.2291	-1.1007	0.0018846	0.03189	DOWN	UD
c72747_g1	2309.48	1243.17	0.89355	0.00032642	0.010639	UP	698.965	1341.31	-0.94035	8.3554e-05	0.0021858	DOWN	741.303	2633.16	-1.8287	1.1064e-11	1.0137e-09	DOWN	UD
c72777_g2	169.285	127.51	0.40884	0.13745	0.97291	FALSE	45.8342	137.588	-1.5859	7.8157e-09	4.5191e-07	DOWN	48.5958	192.959	-1.9894	6.8446e-08	3.5555e-06	DOWN	UD
c72780_g4	2535.43	1329.33	0.93153	6.0908e-05	0.0025536	UP	821.295	1434.44	-0.80451	5.2236e-11	4.0281e-09	DOWN	870.945	2891.62	-1.7312	5.0727e-16	6.9976e-14	DOWN	UD
c72800_g1	726.939	361.41	1.0082	8.1464e-05	0.0032767	UP	225.966	390.003	-0.78738	2.5185e-06	9.4105e-05	DOWN	239.601	829.937	-1.7924	4.4407e-14	5.1365e-12	DOWN	UD
c72802_g2	6371.11	5080.7	0.32652	0.18707	1	FALSE	4039.71	5482.79	-0.44066	2.632e-05	0.00077768	DOWN	4283.78	7274.77	-0.76402	0.00039387	0.0083707	DOWN	UD
c72834_g7	626.115	506.028	0.30721	0.23465	1	FALSE	373.045	546.103	-0.54982	0.00015179	0.0037164	DOWN	395.516	714.645	-0.85349	0.00019208	0.0044797	DOWN	UD
c72842_g2	115.522	395.653	-1.7761	1.5589e-10	2.2099e-08	DOWN	49.6574	427.023	-3.1042	2.9462e-20	5.1346e-18	DOWN	52.6761	131.879	-1.324	0.0001159	0.0028837	DOWN	UD
c72926_g1	282.538	388.143	-0.45814	0.077282	0.69889	FALSE	50.4935	418.863	-3.0523	8.8706e-49	7.3478e-46	DOWN	53.5461	322.431	-2.5901	7.7373e-19	1.3561e-16	DOWN	UD
c72939_g1	4411.56	2424.35	0.86369	0.00023684	0.0081014	UP	1647.31	2616.11	-0.66731	2.6417e-09	1.6338e-07	DOWN	1746.88	5034.81	-1.5272	5.7664e-13	6.0076e-11	DOWN	UD
c72956_g1	112.438	250.113	-1.1534	9.214e-05	0.0036411	DOWN	43.8432	269.921	-2.6221	4.5417e-29	1.3501e-26	DOWN	46.49	128.209	-1.4635	1.1158e-05	0.00036312	DOWN	UD
c73998_g1	406.592	260.633	0.64157	0.12428	0.92871	FALSE	120.241	281.306	-1.2262	0.00010127	0.0025806	DOWN	127.544	464.55	-1.8648	0.00032496	0.0070615	DOWN	UD
c83566_g1	61.6796	12.0922	2.3507	1.9226e-06	0.00012125	UP	0.378317	13.0524	-5.1086	0.00039442	0.0086978	DOWN	0.402168	70.4098	-7.4518	3.1552e-18	5.1998e-16	DOWN	UD
c87007_g1	240.418	105.685	1.1858	0.012374	0.19698	FALSE	7.88457	114.045	-3.8544	1.7589e-22	3.5622e-20	DOWN	8.35765	274.728	-5.0388	4.0274e-10	2.9338e-08	DOWN	UD
c88349_g1	51.333	137.162	-1.4179	1.7339e-05	0.00085104	DOWN	3.26539	148.026	-5.5025	4.0427e-37	1.7954e-34	DOWN	3.46593	58.6406	-4.0806	4.4536e-10	3.224e-08	DOWN	UD
c88510_g1	113.787	47.1216	1.2719	0.0018559	0.044635	UP	20.1695	50.844	-1.3339	0.0017541	0.030664	DOWN	21.3877	129.994	-2.6036	9.3946e-07	3.8856e-05	DOWN	UD
c9572_g1	45.0181	51.8121	-0.20278	0.63137	1	FALSE	13.161	55.9093	-2.0868	3.5084e-06	0.00012772	DOWN	13.9587	51.3752	-1.8799	0.0002088	0.0048273	DOWN	UD
c97474_g1	961.082	1997.3	-1.0553	5.5501e-06	0.00031344	DOWN	168.723	2155.38	-3.6752	9.0158e-154	7.3851e-150	DOWN	178.904	1097.72	-2.6173	5.3729e-10	3.8483e-08	DOWN	UD
c109384_g1	3.24419	6.83235	-1.0745	0.38572	1	FALSE	57.1637	7.37503	2.9544	6.495e-09	3.8004e-07	UP	60.6316	3.70209	4.0337	4.9994e-11	4.1843e-09	UP	OD
c11108_g1	115.669	194.045	-0.74638	0.010202	0.16973	FALSE	306.604	209.389	0.5502	0.0017631	0.0308	UP	325.145	132.054	1.3	4.8849e-07	2.1417e-05	UP	OD
c15724_g1	85.2165	0	Inf	4.5663e-22	2.5684e-19	UP	180.629	0	Inf	1.0066e-48	8.245e-46	UP	191.532	97.1965	0.97861	0.00086972	0.016548	UP	OD
c16233_g1	53.2288	124.989	-1.2315	0.00020188	0.007058	DOWN	208.186	134.891	0.62608	0.0021363	0.036346	UP	220.802	60.806	1.8605	2.5065e-10	1.8822e-08	UP	OD
c1826_g1	37.4751	127.51	-1.7666	0.0049768	0.097559	FALSE	256.588	137.65	0.89845	0.0028853	0.046494	UP	272.044	42.7838	2.6687	4.4473e-18	7.2174e-16	UP	OD
c1859_g1	67.3269	112.029	-0.73462	0.038999	0.45087	FALSE	323.189	120.861	1.419	1.8671e-12	1.6889e-10	UP	342.649	76.8358	2.1569	1.2363e-14	1.5097e-12	UP	OD
c19327_g1	4.73946	2.65704	0.8349	0.63054	1	FALSE	36.9341	2.86636	3.6877	1.92e-07	8.8744e-06	UP	39.156	5.4135	2.8546	9.8675e-06	0.00032495	UP	OD
c21985_g1	3.24419	9.05562	-1.481	0.17894	1	FALSE	42.8277	9.76775	2.1324	5.2276e-05	0.0014337	UP	45.4078	3.70209	3.6165	6.3905e-08	3.3476e-06	UP	OD
c24338_g1	0.54738	0.542257	0.013566	1	1	FALSE	12.6432	0.584342	4.4354	0.0016823	0.029586	UP	13.403	0.628717	4.414	0.0011868	0.021573	UP	OD
c28404_g1	3.35096	8.94713	-1.4168	0.23619	1	FALSE	36.7554	9.65705	1.9283	0.00046934	0.01007	UP	38.9953	3.8066	3.3567	8.6203e-06	0.00028834	UP	OD
c28434_g1	0	20.5242	#NAME?	4.8094e-07	3.5761e-05	DOWN	57.9003	22.1528	1.3861	0.00064406	0.013259	UP	61.4066	0	Inf	1.7398e-16	2.4971e-14	UP	OD
c28990_g1	34.885	44.817	-0.36144	0.40727	1	FALSE	107.896	48.3683	1.1575	7.8671e-05	0.0020691	UP	114.426	39.815	1.523	1.524e-05	0.00047962	UP	OD
c29320_g1	0.400512	0.515133	-0.3631	1	1	FALSE	36.7546	0.556665	6.045	1.5204e-05	0.00047574	UP	38.9438	0.453984	6.4226	7.9455e-06	0.00026839	UP	OD
c29531_g1	17.2089	17.3249	-0.0096882	0.97057	1	FALSE	60.2296	18.7021	1.6873	6.5983e-05	0.0017644	UP	63.856	19.6633	1.6993	0.00012956	0.003182	UP	OD
c34493_g1	0	2.11478	#NAME?	0.30346	1	FALSE	16.9041	2.28201	2.889	0.002655	0.043429	UP	17.9218	0	Inf	1.3987e-05	0.00044564	UP	OD
c34856_g1	2.59003	2.65704	-0.036848	1	1	FALSE	22.3993	2.86636	2.9662	0.00039859	0.0087794	UP	23.7422	2.96885	2.9995	0.00025672	0.0057722	UP	OD
c35206_g1	5.09988	21.0393	-2.0446	0.0089544	0.1533	FALSE	54.1171	22.7094	1.2528	0.0025932	0.042606	UP	57.3849	5.79727	3.3072	2.3521e-08	1.3183e-06	UP	OD
c35330_g1	41.8807	105.929	-1.3387	0.00021869	0.0075474	DOWN	351.245	114.325	1.6193	2.525e-10	1.7881e-08	UP	372.549	47.7777	2.963	1.0165e-20	2.0632e-18	UP	OD
c36226_g1	577.507	781.438	-0.43629	0.11026	0.86167	FALSE	1171.08	843.263	0.47379	0.00012972	0.0032135	UP	1241.77	660.034	0.91178	0.00016723	0.0039723	UP	OD
c36428_g1	423.826	489.653	-0.20829	0.47999	1	FALSE	753.618	528.369	0.51229	0.00015884	0.0038697	UP	799.119	483.185	0.72583	0.0018855	0.031897	UP	OD
c36455_g1	121.61	255.156	-1.0691	0.00015569	0.005644	DOWN	489.404	275.376	0.82962	1.6382e-07	7.6534e-06	UP	518.943	138.829	1.9023	3.4325e-14	4.0139e-12	UP	OD
c36722_g1	10.32	9.92314	0.056579	1	1	FALSE	72.8928	10.715	2.7661	5.275e-10	3.604e-08	UP	77.2883	11.8052	2.7108	4.6069e-09	2.8779e-07	UP	OD
c36808_g1	95.7771	0.515133	7.5386	1.4168e-14	3.6872e-12	UP	659.859	0.556665	10.211	2.8297e-142	1.7384e-138	UP	699.726	109.423	2.6769	1.8496e-26	6.0964e-24	UP	OD
c39201_g1	3.53792	9.13699	-1.3688	0.40361	1	FALSE	32.5738	9.85078	1.7254	0.0022209	0.037543	UP	34.5421	4.05155	3.0918	7.1716e-06	0.00024494	UP	OD
c39742_g1	333.764	461.781	-0.46838	0.062624	0.61001	FALSE	825.058	498.316	0.72743	7.5977e-08	3.7642e-06	UP	874.886	380.967	1.1994	8.8613e-08	4.4965e-06	UP	OD
c39872_g1	2.54994	7.45598	-1.5479	0.24994	1	FALSE	30.5628	8.0424	1.9261	0.0014825	0.026682	UP	32.407	2.89864	3.4829	9.8171e-06	0.00032372	UP	OD
c40274_g1	21.8015	74.3697	-1.7703	2.1066e-05	0.0010057	DOWN	237.873	80.2611	1.5674	1.2311e-12	1.1445e-10	UP	252.28	24.9021	3.3407	1.0555e-23	2.7686e-21	UP	OD
c41461_g1	10.1331	26.001	-1.3595	0.030211	0.37413	FALSE	71.0212	28.0515	1.3402	0.00025817	0.0059737	UP	75.3067	11.5602	2.7036	1.6454e-08	9.4138e-07	UP	OD
c41551_g1	20.6	29.0647	-0.49662	0.3164	1	FALSE	74.9839	31.3639	1.2575	0.00028729	0.006555	UP	79.5406	23.5402	1.7566	1.168e-05	0.00037861	UP	OD
c43038_g1	22.8296	22.2866	0.034731	0.97714	1	FALSE	99.6324	24.0442	2.0509	4.226e-09	2.5391e-07	UP	105.615	26.1252	2.0153	2.4906e-07	1.1624e-05	UP	OD
c43440_g1	1.89578	4.14819	-1.1297	0.55539	1	FALSE	23.2954	4.481	2.3782	0.0016574	0.029227	UP	24.7001	2.1654	3.5118	6.5603e-05	0.0017478	UP	OD
c43464_g1	1833.93	2304.13	-0.32929	0.14662	1	FALSE	3697.48	2486.43	0.57247	1.197e-07	5.7041e-06	UP	3920.44	2093.36	0.90519	1.0341e-05	0.00033831	UP	OD
c43923_g1	23.39	39.6928	-0.76298	0.18735	1	FALSE	88.1642	42.8293	1.0416	0.0011364	0.021301	UP	93.4771	26.6119	1.8125	1.4037e-05	0.00044703	UP	OD
c44228_g1	0	1.05739	#NAME?	0.67187	1	FALSE	21.9016	1.14101	4.2627	2.6914e-05	0.00079271	UP	23.2157	0	Inf	5.8155e-07	2.5055e-05	UP	OD
c44612_g1	650.093	721.817	-0.15099	0.46699	1	FALSE	1133.83	778.92	0.54166	1.5445e-05	0.00048288	UP	1202.25	742.452	0.69536	0.00078417	0.015141	UP	OD
c44646_g1	102.212	164.6	-0.6874	0.036573	0.43031	FALSE	418.959	177.668	1.2376	1.1701e-08	6.575e-07	UP	444.177	116.651	1.9289	1.4371e-13	1.5719e-11	UP	OD
c4505_g1	1.09476	9.48938	-3.1157	0.012916	0.20271	FALSE	35.2814	10.2414	1.7845	0.0016091	0.028549	UP	37.3937	1.25743	4.8942	9.9291e-09	5.856e-07	UP	OD
c45466_g1	0.947892	4.77182	-2.3317	0.19592	1	FALSE	41.4539	5.14837	3.0093	6.9933e-07	2.9427e-05	UP	43.9527	1.0827	5.3432	2.5542e-10	1.9102e-08	UP	OD
c45885_g1	59.0094	91.9115	-0.6393	0.078076	0.70392	FALSE	163.785	99.1846	0.72362	0.0015751	0.028081	UP	173.698	67.3006	1.3679	9.7495e-06	0.00032163	UP	OD
c45927_g1	35.646	49.2364	-0.46599	0.30431	1	FALSE	118.09	53.126	1.1524	5.1284e-05	0.0014112	UP	125.204	40.6527	1.6229	4.8421e-06	0.00017291	UP	OD
c45927_g2	16.3678	11.089	0.56173	0.45716	1	FALSE	66.9198	11.9667	2.4834	1.9346e-08	1.0502e-06	UP	70.9708	18.6852	1.9253	1.1921e-05	0.00038557	UP	OD
c46099_g1	5.32693	9.38089	-0.81642	0.51895	1	FALSE	41.4739	10.1307	2.0335	0.00012667	0.0031473	UP	43.982	6.11243	2.8471	1.0217e-06	4.2003e-05	UP	OD
c46165_g1	5.39361	6.39859	-0.2465	0.94143	1	FALSE	63.3155	6.9014	3.1976	3.9294e-09	2.3664e-07	UP	67.1098	6.14674	3.4486	6.7827e-10	4.7755e-08	UP	OD
c46202_g1	306.476	106.85	1.5202	0.0013586	0.034647	UP	651.476	115.328	2.498	1.7182e-47	1.2298e-44	UP	690.791	350.168	0.9802	7.956e-06	0.00026853	UP	OD
c46461_g1	168.057	228.45	-0.44293	0.13696	0.97174	FALSE	402.832	246.513	0.70852	1.8862e-05	0.00057604	UP	427.14	191.633	1.1564	5.0306e-06	0.0001791	UP	OD
c46520_g1	9558.99	11607.3	-0.2801	0.17719	1	FALSE	19338.7	12525.5	0.62662	2.5489e-10	1.8034e-08	UP	20508.5	10917.8	0.90953	2.7782e-06	0.0001041	UP	OD
c46678_g1	184.972	209.607	-0.18038	0.48039	1	FALSE	444.684	226.199	0.97518	4.8033e-09	2.8534e-07	UP	471.473	211.195	1.1586	1.574e-06	6.2332e-05	UP	OD
c46685_g1	426.658	518.446	-0.28111	0.27698	1	FALSE	1350.76	559.487	1.2716	3.2392e-23	6.9017e-21	UP	1432.15	487.568	1.5545	5.0367e-13	5.2918e-11	UP	OD
c46833_g1	40.4656	55.4723	-0.45507	0.24826	1	FALSE	134.357	59.8614	1.1664	1.6198e-05	0.00050428	UP	142.446	46.2067	1.6242	1.0574e-06	4.3365e-05	UP	OD
c47307_g1	53.6559	96.0597	-0.84019	0.017952	0.26037	FALSE	202.551	103.666	0.96635	1.1191e-05	0.00036377	UP	214.777	61.224	1.8107	2.324e-09	1.515e-07	UP	OD
c47609_g2	38.0891	37.4966	0.022617	0.97399	1	FALSE	96.9048	40.4642	1.2599	7.4939e-05	0.0019794	UP	102.734	43.4468	1.2416	0.00070071	0.013667	UP	OD
c47735_g1	117.232	138.274	-0.23817	0.48385	1	FALSE	260.032	149.223	0.80122	5.7573e-05	0.001562	UP	275.671	134.047	1.0402	0.0018503	0.031368	UP	OD
c47848_g1	16.5147	25.6484	-0.63512	0.34072	1	FALSE	81.0363	27.6917	1.5491	1.6236e-05	0.00050505	UP	85.9238	18.8599	2.1877	2.218e-07	1.0437e-05	UP	OD
c47994_g1	35.6996	69.0556	-0.95185	0.010058	0.16787	FALSE	139.633	74.5284	0.90578	0.00043343	0.0094034	UP	148.047	40.8291	1.8584	1.4398e-08	8.3336e-07	UP	OD
c48374_g1	2.44316	2.11478	0.20824	1	1	FALSE	31.3195	2.28201	3.7787	1.2015e-06	4.8321e-05	UP	33.2113	2.79412	3.5712	2.4985e-06	9.457e-05	UP	OD
c48566_g1	211.914	972.878	-2.1988	1.1063e-11	1.9146e-09	DOWN	10422.1	1050.03	3.3111	1.2584e-185	2.3192e-181	UP	11051.3	242.213	5.5118	1.2851e-108	2.3932e-104	UP	OD
c49251_g1	91.7585	413.059	-2.1704	1.7536e-14	4.5299e-12	DOWN	1509.71	445.777	1.7599	3.8449e-42	2.2319e-39	UP	1600.89	104.777	3.9335	3.2546e-55	6.5523e-52	UP	OD
c49276_g1	355.379	728.297	-1.0352	2.3331e-05	0.001104	DOWN	1031.59	785.997	0.39227	0.0019587	0.033756	UP	1093.87	405.872	1.4303	7.6386e-11	6.2527e-09	UP	OD
c49829_g1	165.56	130.682	0.34129	0.25992	1	FALSE	355.346	141.042	1.3331	5.8116e-13	5.6522e-11	UP	376.834	188.911	0.99622	6.2989e-05	0.0016877	UP	OD
c50077_g1	3.68479	2.16903	0.76453	0.85438	1	FALSE	43.0265	2.33737	4.2023	1.2218e-06	4.9058e-05	UP	45.5978	4.22628	3.4315	4.6884e-06	0.00016815	UP	OD
c50378_g1	54.7241	67.8897	-0.31102	0.35305	1	FALSE	134.974	73.2767	0.88125	0.00079443	0.01578	UP	143.097	62.5174	1.1947	0.00013667	0.0033269	UP	OD
c50681_g1	42.4015	150.42	-1.8268	2.4695e-05	0.0011599	DOWN	582.148	162.361	1.8422	1.4739e-28	4.2957e-26	UP	617.356	48.4423	3.6718	1.703e-39	1.4095e-36	UP	OD
c50815_g1	119.608	146.164	-0.28927	0.31334	1	FALSE	273.89	157.739	0.79606	3.7962e-05	0.0010785	UP	290.398	136.559	1.0885	3.2013e-05	0.00092789	UP	OD
c51104_g2	330.186	431.063	-0.38462	0.1527	1	FALSE	688.828	465.14	0.56648	5.6523e-05	0.0015376	UP	730.356	376.597	0.95558	4.1534e-05	0.001169	UP	OD
c51180_g1	15.3131	13.6918	0.16146	0.92549	1	FALSE	73.1717	14.7777	2.3079	2.597e-08	1.3744e-06	UP	77.5955	17.4979	2.1488	6.54e-07	2.7902e-05	UP	OD
c51220_g1	23.5103	40.2079	-0.77419	0.11121	0.86527	FALSE	138.2	43.3859	1.6715	3.1193e-09	1.9083e-07	UP	146.555	26.8226	2.4499	1.3417e-11	1.2114e-09	UP	OD
c51238_g1	24.2848	33.8365	-0.47853	0.28273	1	FALSE	113.968	36.5122	1.6422	1.0362e-07	5.0059e-06	UP	120.839	27.7664	2.1217	5.542e-09	3.4202e-07	UP	OD
c51468_g1	36.9277	65.043	-0.81669	0.03949	0.45454	FALSE	136.428	70.1858	0.95889	0.00019973	0.0047452	UP	144.669	42.1551	1.779	1.186e-07	5.8466e-06	UP	OD
c51477_g1	464.307	1253.71	-1.4331	2.4795e-09	2.9017e-07	DOWN	2765.35	1352.91	1.0314	5.1236e-20	8.6434e-18	UP	2932.28	530.491	2.4666	1.4683e-29	5.6965e-27	UP	OD
c51520_g1	9.9862	16.9182	-0.76057	0.30946	1	FALSE	50.7917	18.2561	1.4762	0.0013842	0.025203	UP	53.8311	11.3855	2.2412	2.8666e-05	0.00084301	UP	OD
c51527_g2	4.73946	10.0316	-1.0818	0.2588	1	FALSE	89.8169	10.8257	3.0525	2.319e-13	2.3548e-11	UP	95.2394	5.4135	4.1369	8.4391e-16	1.1306e-13	UP	OD
c51579_g1	96.4845	219.422	-1.1853	7.782e-05	0.0031667	DOWN	445.222	236.742	0.91121	2.1839e-08	1.1752e-06	UP	472.11	110.084	2.1005	8.1601e-16	1.0952e-13	UP	OD
c51616_g1	18.1167	27.4379	-0.59885	0.27993	1	FALSE	93.2618	29.6108	1.6552	7.5852e-07	3.1682e-05	UP	98.9175	20.6758	2.2583	2.1313e-08	1.2018e-06	UP	OD
c51641_g1	0.54738	3.17217	-2.5349	0.28572	1	FALSE	33.4699	3.42302	3.2895	2.4834e-06	9.3026e-05	UP	35.5	0.628717	5.8193	3.0468e-09	1.9599e-07	UP	OD
c51669_g1	93.6273	192.635	-1.0409	0.00087076	0.024245	DOWN	355.823	207.857	0.77557	8.5689e-06	0.00028571	UP	377.279	106.73	1.8217	1.9201e-11	1.6966e-09	UP	OD
c51884_g1	3.79157	11.6584	-1.6205	0.087291	0.75304	FALSE	38.1292	12.5788	1.5999	0.0015754	0.028081	UP	40.4503	4.3308	3.2234	9.287e-07	3.8497e-05	UP	OD
c51884_g2	8.13051	21.0664	-1.3735	0.038808	0.44933	FALSE	72.0368	22.7371	1.6637	1.3617e-05	0.00043099	UP	76.389	9.29032	3.0396	4.9195e-10	3.5304e-08	UP	OD
c51934_g1	0.400512	1.57252	-1.9732	0.7193	1	FALSE	24.1515	1.69767	3.8305	2.5346e-05	0.00075162	UP	25.5994	0.453984	5.8173	1.1924e-06	4.8378e-05	UP	OD
c51943_g1	50.5987	132.499	-1.3888	4.0035e-05	0.0017684	DOWN	429.094	142.958	1.5857	7.2683e-19	1.1401e-16	UP	454.97	57.7669	2.9775	2.9283e-26	9.4429e-24	UP	OD
c52098_g1	428.34	1720.78	-2.0062	4.741e-16	1.5099e-13	DOWN	3002.75	1857.02	0.69329	2.3726e-10	1.6834e-08	UP	3184.21	489.028	2.7029	5.1037e-34	2.8371e-31	UP	OD
c52142_g1	18.5573	33.3756	-0.8468	0.093671	0.78361	FALSE	128.424	36.0109	1.8344	7.3955e-10	4.97e-08	UP	136.187	21.2	2.6834	9.3948e-13	9.5734e-11	UP	OD
c52255_g1	21.5078	0	Inf	6.5666e-07	4.6831e-05	UP	68.4531	0	Inf	4.7804e-20	8.1202e-18	UP	72.6087	24.5526	1.5643	0.00015116	0.0036357	UP	OD
c52279_g1	197.748	420.597	-1.0888	7.6122e-05	0.0031049	DOWN	699.601	453.872	0.62425	7.0869e-06	0.00024177	UP	741.88	225.404	1.7187	1.1788e-12	1.1898e-10	UP	OD
c52282_g1	306.221	362.278	-0.24252	0.46469	1	FALSE	653.129	390.858	0.74072	8.3716e-06	0.00028002	UP	692.553	349.144	0.9881	2.93e-05	0.00085735	UP	OD
c52307_g1	64.3098	101.672	-0.66081	0.043808	0.4853	FALSE	179.335	109.734	0.70865	0.0017685	0.030879	UP	190.142	73.4489	1.3723	3.3774e-06	0.00012454	UP	OD
c52325_g1	4.73946	8.92	-0.91232	0.36003	1	FALSE	57.9797	9.62937	2.59	1.0064e-07	4.8649e-06	UP	61.4723	5.4135	3.5053	9.0674e-10	6.2831e-08	UP	OD
c52419_g1	38.2761	45.3321	-0.24409	0.563	1	FALSE	94.5555	48.9249	0.95059	0.001991	0.03423	UP	100.255	43.6918	1.1982	0.0008129	0.015586	UP	OD
c52489_g1	1.09476	0.515133	1.0876	1	1	FALSE	26.003	0.556665	5.5457	6.6985e-05	0.0017873	UP	27.5517	1.25743	4.4536	0.00010552	0.0026518	UP	OD
c52492_g1	61.4661	143.1	-1.2192	0.00014936	0.0054512	DOWN	236.797	154.427	0.61673	0.002141	0.036416	UP	251.059	70.2008	1.8385	1.8858e-10	1.4512e-08	UP	OD
c52503_g1	97.5261	173.385	-0.83012	0.004311	0.087661	FALSE	647.395	187.128	1.7906	5.6771e-29	1.6741e-26	UP	686.484	111.414	2.6233	1.8126e-25	5.3793e-23	UP	OD
c52728_g1	103.307	377.542	-1.8697	4.0555e-11	6.3564e-09	DOWN	574.76	407.395	0.49653	0.00070144	0.014214	UP	609.422	117.908	2.3698	1.2489e-20	2.5075e-18	UP	OD
c52792_g1	0	9.48938	#NAME?	0.001206	0.03161	DOWN	36.4164	10.2414	1.8302	0.0010335	0.019651	UP	38.6002	0	Inf	7.1169e-11	5.8579e-09	UP	OD
c52796_g1	43.8431	58.6716	-0.42031	0.33915	1	FALSE	117.473	63.3121	0.89177	0.0012148	0.022564	UP	124.553	49.9774	1.3174	0.00016304	0.0038814	UP	OD
c52854_g1	7.94355	0.515133	3.9468	0.016829	0.2482	FALSE	44.0027	0.556665	6.3046	4.5113e-12	3.8852e-10	UP	46.6729	9.04537	2.3673	3.2957e-05	0.00095006	UP	OD
c52869_g1	132.651	179.268	-0.43448	0.13165	0.95976	FALSE	481.937	193.473	1.3167	4.3555e-15	5.1706e-13	UP	510.995	151.402	1.7549	2.3701e-12	2.326e-10	UP	OD
c52931_g2	3.09732	32.4809	-3.3905	0.00062046	0.018229	DOWN	121.435	35.036	1.7933	5.3521e-09	3.1692e-07	UP	128.736	3.52735	5.1897	4.8788e-23	1.2074e-20	UP	OD
c52953_g1	2.69681	1.05739	1.3507	0.59811	1	FALSE	18.4374	1.14101	4.0143	0.00015214	0.0037224	UP	19.5598	3.07337	2.67	0.00262	0.04207	UP	OD
c53034_g1	599.908	1132.38	-0.91655	0.00012035	0.0045596	DOWN	1891.29	1221.97	0.63017	5.2714e-08	2.6764e-06	UP	2005.42	684.997	1.5497	4.2868e-13	4.5358e-11	UP	OD
c53152_g1	68.4216	67.5102	0.019348	1	1	FALSE	168.504	72.8584	1.2096	7.376e-07	3.0931e-05	UP	178.685	78.0933	1.1941	5.9918e-05	0.0016136	UP	OD
c53174_g1	93.9345	97.7678	-0.057704	0.87758	1	FALSE	186.523	105.502	0.82209	0.00022219	0.0052266	UP	197.784	107.186	0.88381	0.00189	0.031939	UP	OD
c53258_g1	1.20153	1.57252	-0.3882	1	1	FALSE	26.2619	1.69767	3.9513	3.3455e-05	0.00096041	UP	27.8295	1.36195	4.3529	1.9539e-05	0.00059857	UP	OD
c53282_g2	111.037	419.404	-1.9173	6.3503e-12	1.1386e-09	DOWN	1406.27	452.592	1.6356	5.5833e-35	2.2011e-32	UP	1491.38	126.745	3.5567	3.5997e-47	4.5447e-44	UP	OD
c53442_g1	164.012	256.078	-0.64278	0.017035	0.25045	FALSE	391.941	276.379	0.50399	0.002268	0.038217	UP	415.595	187.271	1.15	2.5034e-06	9.4661e-05	UP	OD
c53533_g3	13.484	47.8807	-1.8282	0.00035322	0.011374	DOWN	108.811	51.6806	1.0741	0.00027447	0.0062956	UP	115.362	15.3668	2.9083	4.9153e-12	4.6821e-10	UP	OD
c53574_g1	48.743	97.09	-0.99413	0.0043076	0.087644	FALSE	395.226	104.779	1.9153	1.9355e-23	4.2215e-21	UP	419.038	55.6717	2.9121	8.4828e-25	2.3578e-22	UP	OD
c53755_g1	79.3954	132.092	-0.73442	0.090716	0.77171	FALSE	217.524	142.543	0.60978	0.0024777	0.041065	UP	230.681	90.3835	1.3518	3.5012e-05	0.0010046	UP	OD
c53769_g1	48.0888	67.7541	-0.49461	0.24489	1	FALSE	138.16	73.1383	0.91764	0.00039028	0.0086166	UP	146.497	54.9385	1.415	7.8955e-06	0.00026709	UP	OD
c53891_g1	1.3484	6.85947	-2.3468	0.10659	0.84695	FALSE	44.6199	7.40271	2.5916	2.2284e-06	8.4331e-05	UP	47.3236	1.53668	4.9447	1.8648e-10	1.438e-08	UP	OD
c53968_g1	8.38416	23.0998	-1.4621	0.025861	0.3386	FALSE	73.6494	24.9361	1.5624	3.1679e-05	0.00091586	UP	78.0926	9.56957	3.0287	5.7951e-10	4.1269e-08	UP	OD
c54032_g1	42.9754	83.3982	-0.9565	0.010828	0.17745	FALSE	187.897	90.0012	1.0619	3.716e-06	0.00013435	UP	199.239	49.0351	2.0226	1.535e-10	1.2036e-08	UP	OD
c54095_g1	144.507	139.711	0.048692	0.94277	1	FALSE	301.546	150.782	0.99991	1.7286e-07	8.0297e-06	UP	319.712	164.989	0.95441	0.00017241	0.0040731	UP	OD
c54121_g1	188.337	420.543	-1.1589	2.9384e-05	0.0013554	DOWN	890.642	453.816	0.97274	1.025e-12	9.6137e-11	UP	944.358	215.356	2.1326	1.7031e-20	3.3831e-18	UP	OD
c54141_g1	0.54738	0.542257	0.013566	1	1	FALSE	21.2644	0.584342	5.1855	9.8722e-06	0.00032389	UP	22.5357	0.628717	5.1637	6.9441e-06	0.00023804	UP	OD
c54235_g1	10.4268	40.1537	-1.9452	0.00033065	0.010752	DOWN	153.033	43.3306	1.8204	5.4202e-11	4.171e-09	UP	162.254	11.9097	3.768	9.7007e-21	1.9743e-18	UP	OD
c54251_g1	107.178	130.52	-0.28425	0.33309	1	FALSE	303.598	140.845	1.1081	5.4679e-09	3.2325e-07	UP	321.957	122.379	1.3955	8.1659e-08	4.1806e-06	UP	OD
c54257_g1	231.366	410.89	-0.82858	0.0010045	0.027346	DOWN	783.027	443.44	0.82032	2.457e-09	1.5278e-07	UP	830.393	264.319	1.6515	3.3024e-13	3.5293e-11	UP	OD
c54320_g1	11.7351	69.0827	-2.5575	9.5196e-08	8.3728e-06	DOWN	145.965	74.5561	0.96923	0.00011242	0.0028228	UP	154.789	13.3762	3.5326	1.8496e-18	3.1313e-16	UP	OD
c54333_g1	328.785	517.415	-0.65418	0.006485	0.11931	FALSE	1043.68	558.405	0.90229	4.0591e-12	3.5205e-10	UP	1106.77	375.629	1.559	1.1327e-12	1.1464e-10	UP	OD
c54339_g1	2384.37	2641.87	-0.14795	0.47016	1	FALSE	5309.97	2850.98	0.89725	3.0552e-17	4.2257e-15	UP	5630.24	2722.42	1.0483	2.3333e-07	1.0959e-05	UP	OD
c54358_g1	22.7494	80.7411	-1.8275	7.2606e-06	0.00039501	DOWN	516.94	87.1348	2.5687	1.1206e-42	6.6088e-40	UP	548.133	25.9848	4.3988	1.4328e-46	1.7244e-43	UP	OD
c54386_g1	877.16	1236.82	-0.49572	0.030322	0.37524	FALSE	1730.39	1334.71	0.37458	0.0011559	0.021628	UP	1834.89	1001.63	0.87334	2.188e-05	0.00066145	UP	OD
c54387_g1	933.059	2095.04	-1.1669	5.2041e-07	3.8167e-05	DOWN	4148.21	2261	0.87552	4.0346e-16	5.1282e-14	UP	4398.78	1065.8	2.0452	3.1927e-22	7.3403e-20	UP	OD
c54404_g1	19.7589	22.2323	-0.17016	0.77616	1	FALSE	71.7378	23.9888	1.5804	3.4775e-05	0.00099405	UP	76.0525	22.562	1.7531	3.4208e-05	0.00098385	UP	OD
c54406_g2	1413.05	1645	-0.21927	0.32278	1	FALSE	2887.28	1774.95	0.70194	1.4372e-10	1.048e-08	UP	3061.69	1613.28	0.92433	5.6416e-06	0.0001987	UP	OD
c54415_g1	33.6835	15.183	1.1496	0.039103	0.45162	FALSE	82.7884	16.3924	2.3364	3.359e-09	2.0431e-07	UP	87.7811	38.453	1.1908	0.0014217	0.025037	UP	OD
c54421_g1	242.246	266.977	-0.14025	0.62805	1	FALSE	457.247	288.09	0.66645	2.9325e-05	0.00085585	UP	484.81	276.363	0.81086	0.00079911	0.015353	UP	OD
c54473_g1	130.742	567.438	-2.1177	2.8657e-15	8.3628e-13	DOWN	2089.72	612.364	1.7709	1.124e-47	8.4551e-45	UP	2215.99	149.378	3.8909	7.1664e-58	1.6177e-54	UP	OD
c54547_g1	2537.09	3855.05	-0.60358	0.0071	0.12869	FALSE	7910.54	4159.83	0.92725	3.6786e-19	5.8196e-17	UP	8387.87	2897.33	1.5336	6.5985e-14	7.4473e-12	UP	OD
c54586_g1	5.83422	3.17217	0.87907	0.57444	1	FALSE	129.099	3.42302	5.2371	5.5254e-05	0.0015064	UP	136.771	6.67094	4.3577	0.0002209	0.0050506	UP	OD
c54623_g2	9.9862	23.9133	-1.2598	0.054974	0.56329	FALSE	59.6725	25.7972	1.2099	0.0016106	0.028569	UP	63.2932	11.3855	2.4749	7.1669e-07	3.0402e-05	UP	OD
c54636_g2	9.33205	38.0931	-2.0293	0.00033529	0.010872	DOWN	116.916	41.1039	1.5081	3.63e-07	1.6072e-05	UP	123.99	10.6523	3.541	2.5444e-16	3.5897e-14	UP	OD
c54692_g1	49.0768	161.699	-1.7202	1.1072e-07	9.6526e-06	DOWN	417.466	174.491	1.2585	5.1082e-13	4.9878e-11	UP	442.649	56.0914	2.9803	1.5184e-26	5.0493e-24	UP	OD
c54692_g2	25.8733	92.5894	-1.8394	6.0109e-06	0.00033353	DOWN	281.219	99.9073	1.493	2.7869e-13	2.8029e-11	UP	298.244	29.4763	3.3389	7.3026e-25	2.0374e-22	UP	OD
c54744_g1	4.0853	1.05739	1.9499	0.37366	1	FALSE	48.5218	1.14101	5.4103	4.4344e-07	1.9309e-05	UP	51.4181	4.68027	3.4576	2.0039e-05	0.0006115	UP	OD
c54755_g1	9.29195	19.9819	-1.1046	0.12346	0.92469	FALSE	74.8044	21.5684	1.7942	2.6477e-06	9.8383e-05	UP	79.3284	10.5821	2.9062	2.2409e-09	1.4655e-07	UP	OD
c54763_g1	31.1736	113.71	-1.867	2.9633e-07	2.299e-05	DOWN	262.422	122.7	1.0968	5.2849e-08	2.6814e-06	UP	278.26	35.6246	2.9655	1.764e-21	3.8086e-19	UP	OD
c54812_g1	946.557	1025.1	-0.115	0.53146	1	FALSE	1914.25	1106.23	0.79113	1.5705e-11	1.2807e-09	UP	2029.63	1081.27	0.90849	8.4866e-06	0.00028463	UP	OD
c54812_g2	461.65	557.813	-0.27298	0.24405	1	FALSE	868.939	602.046	0.52938	0.0020905	0.035672	UP	921.281	527.239	0.80518	0.00018262	0.0042791	UP	OD
c54892_g1	1.89578	9.48938	-2.3235	0.046152	0.50249	FALSE	60.9662	10.2414	2.5736	5.7109e-08	2.8797e-06	UP	64.6311	2.1654	4.8995	2.6192e-13	2.8194e-11	UP	OD
c54921_g1	2.18952	0.515133	2.0876	0.71285	1	FALSE	17.0035	0.556665	4.9329	0.00019178	0.0045755	UP	18.0168	2.51487	2.8408	0.0028913	0.045824	UP	OD
c55022_g1	10.6805	24.7808	-1.2143	0.050331	0.53269	FALSE	67.3775	26.7445	1.333	0.00044177	0.009559	UP	71.4386	12.189	2.5511	1.0416e-07	5.2145e-06	UP	OD
c55091_g1	1.20153	10.0588	-3.0655	0.020407	0.28393	FALSE	159.505	10.8534	3.8774	1.135e-13	1.1919e-11	UP	169.201	1.36195	6.9569	2.652e-20	5.185e-18	UP	OD
c55161_g1	82.9473	118.048	-0.50911	0.08661	0.74939	FALSE	271.402	127.405	1.091	5.2382e-08	2.6614e-06	UP	287.765	94.7894	1.6021	2.673e-09	1.7314e-07	UP	OD
c55316_g1	78.6615	232.897	-1.566	2.446e-07	1.9609e-05	DOWN	830.393	251.298	1.7244	2.8704e-31	1.0076e-28	UP	880.472	89.758	3.2942	4.2114e-37	3.106e-34	UP	OD
c55317_g1	4439.92	17618.1	-1.9884	6.4912e-17	2.2413e-14	DOWN	39416.6	19012.7	1.0518	1.0777e-25	2.6751e-23	UP	41794.8	5067.15	3.0441	2.2055e-44	2.381e-41	UP	OD
c55325_g1	19.6386	21.8257	-0.15234	0.96906	1	FALSE	58.5969	23.5429	1.3155	0.0011019	0.020728	UP	62.1231	22.3513	1.4748	0.0019356	0.032598	UP	OD
c55411_g1	238.868	95.3276	1.3252	8.9507e-06	0.00047438	UP	423.3	102.888	2.0406	6.9993e-27	1.8695e-24	UP	448.813	272.592	0.71937	0.0027448	0.043781	UP	OD
c55448_g1	162.677	223.949	-0.46116	0.076512	0.69558	FALSE	499.219	241.703	1.0464	9.6029e-11	7.1508e-09	UP	529.319	185.841	1.5101	3.0442e-10	2.2429e-08	UP	OD
c55452_g1	5.94099	16.4031	-1.4652	0.066145	0.63106	FALSE	48.5618	17.6994	1.4561	0.0014344	0.025968	UP	51.4767	6.77546	2.9255	5.7188e-07	2.4681e-05	UP	OD
c55497_g1	69.8502	80.009	-0.1959	0.52906	1	FALSE	259.336	86.3567	1.5864	2.7609e-13	2.7805e-11	UP	274.955	79.7704	1.7853	2.1902e-10	1.6614e-08	UP	OD
c55514_g1	0	0.515133	#NAME?	0.97998	1	FALSE	16.008	0.556665	4.8458	0.0002463	0.0057369	UP	16.9639	0	Inf	2.9351e-05	0.00085777	UP	OD
c55569_g1	52.4945	380.47	-2.8575	4.5538e-21	2.3881e-18	DOWN	562.713	410.6	0.45467	0.0024621	0.040863	UP	596.589	59.9323	3.3153	1.846e-33	9.8929e-31	UP	OD
c55594_g1	33.0158	80.0363	-1.2775	0.0017918	0.043424	DOWN	176.289	86.3536	1.0296	9.0559e-06	0.0002996	UP	186.947	37.6137	2.3133	6.4253e-12	6.0509e-10	UP	OD
c55615_g2	22.9229	21.7443	0.07615	0.86622	1	FALSE	91.848	23.4598	1.9691	2.5031e-08	1.3323e-06	UP	97.4038	26.1236	1.8986	2.0033e-06	7.7883e-05	UP	OD
c55621_g1	386.086	532.3	-0.46332	0.048902	0.5224	FALSE	771.599	574.462	0.42564	0.0012263	0.022744	UP	818.314	441.009	0.89185	2.8272e-05	0.00083372	UP	OD
c55854_g1	316.022	517.904	-0.71266	0.0033663	0.071999	FALSE	816.795	558.903	0.54738	4.2772e-05	0.0012008	UP	866.127	361.029	1.2625	9.5286e-09	5.6332e-07	UP	OD
c55880_g1	557.961	720.949	-0.36973	0.14862	1	FALSE	1383.19	778.096	0.82998	1.9759e-11	1.592e-09	UP	1466.64	637.433	1.2022	1.1347e-08	6.6504e-07	UP	OD
c55950_g1	63.5218	73.1226	-0.20307	0.66996	1	FALSE	208.126	78.8955	1.3994	8.0469e-10	5.3832e-08	UP	220.714	72.3989	1.6081	8.9269e-08	4.5236e-06	UP	OD
c55961_g3	0	0.515133	#NAME?	0.97998	1	FALSE	13.4199	0.556665	4.5914	0.00089769	0.017471	UP	14.2366	0	Inf	0.00012066	0.0029899	UP	OD
c56013_g1	13.1236	8.94713	0.55267	0.52699	1	FALSE	40.9562	9.65705	2.0844	0.00010614	0.002687	UP	43.4262	14.9831	1.5352	0.0030202	0.047603	UP	OD
c56017_g1	20.5198	27.6549	-0.43052	0.47394	1	FALSE	85.5954	29.8322	1.5207	0.00018745	0.0044896	UP	90.7277	23.3997	1.9551	2.6762e-06	0.00010063	UP	OD
c56023_g1	1006.22	1655.85	-0.71862	0.0027413	0.060621	FALSE	2297.53	1786.76	0.36274	0.0010717	0.020242	UP	2436.23	1148.06	1.0855	2.9979e-07	1.377e-05	UP	OD
c56061_g1	7.83678	104.031	-3.7306	1.49e-15	4.5184e-13	DOWN	211.152	112.265	0.91138	2.4402e-05	0.00072607	UP	223.88	8.94086	4.6462	7.5316e-31	3.2059e-28	UP	OD
c56077_g1	156.001	186.318	-0.25621	0.40692	1	FALSE	325.758	201.039	0.69633	9.2841e-05	0.002394	UP	345.399	177.943	0.95684	0.00021376	0.0049195	UP	OD
c56122_g1	127.618	141.907	-0.15311	0.60782	1	FALSE	245.976	153.147	0.6836	0.0005735	0.011994	UP	260.806	145.639	0.84058	0.0015877	0.027633	UP	OD
c56151_g1	100.263	202.124	-1.0114	0.0026434	0.058821	FALSE	724.15	218.16	1.7309	3.7286e-29	1.1129e-26	UP	767.86	114.557	2.7448	3.8969e-28	1.43e-25	UP	OD
c56160_g1	4.33895	15.7795	-1.8626	0.022978	0.31047	FALSE	56.1682	17.0321	1.7215	6.2891e-05	0.001694	UP	59.5787	4.95952	3.5865	5.538e-10	3.9552e-08	UP	OD
c56345_g1	16.1808	36.2765	-1.1647	0.030173	0.37393	FALSE	119.125	39.1572	1.6051	1.005e-07	4.8614e-06	UP	126.316	18.4402	2.7761	4.0121e-12	3.8513e-10	UP	OD
c56367_g1	19.6787	85.3504	-2.1168	7.7029e-07	5.4213e-05	DOWN	490.538	92.0863	2.4133	7.863e-38	3.6457e-35	UP	520.098	22.4216	4.5358	5.2615e-46	6.1239e-43	UP	OD
c56416_g2	22.1218	67.1309	-1.6015	0.04107	0.46509	FALSE	172.068	72.4093	1.2487	8.8705e-05	0.0023042	UP	182.487	25.2157	2.8554	8.1143e-16	1.091e-13	UP	OD
c56417_g1	406.713	1292.73	-1.6683	6.0942e-12	1.0983e-09	DOWN	1891.21	1395.01	0.43904	0.0001082	0.0027354	UP	2005.51	464.761	2.1094	2.602e-22	6.0571e-20	UP	OD
c56420_g2	65.578	92.1825	-0.49128	0.15091	1	FALSE	163.089	99.4922	0.713	0.002678	0.043698	UP	172.981	74.8452	1.2086	4.7213e-05	0.0013098	UP	OD
c56483_g1	41.5203	35.3547	0.23191	0.64404	1	FALSE	131.232	38.1545	1.7822	1.0387e-09	6.8554e-08	UP	139.185	47.3939	1.5542	2.3802e-06	9.0646e-05	UP	OD
c56495_g2	0.54738	0.542257	0.013566	1	1	FALSE	39.3428	0.584342	6.0731	0.0018595	0.032255	UP	41.6711	0.628717	6.0505	0.0013962	0.02464	UP	OD
c5650_g1	1.74891	5.25982	-1.5886	0.32807	1	FALSE	26.9391	5.67736	2.2464	0.00094128	0.018159	UP	28.5682	1.99067	3.8431	9.3511e-06	0.00031013	UP	OD
c56524_g1	1332.62	1647.95	-0.30642	0.15426	1	FALSE	2239.31	1778.34	0.33253	0.0023985	0.039996	UP	2374.72	1522.07	0.64173	0.0010467	0.019382	UP	OD
c56546_g1	789.26	984.565	-0.31899	0.14638	1	FALSE	1430.7	1062.51	0.42924	0.00037027	0.0082064	UP	1516.98	901.47	0.75085	0.00024874	0.0056249	UP	OD
c56604_g1	28.0763	112.544	-2.0031	5.5759e-08	5.1239e-06	DOWN	232.756	121.448	0.93848	5.6436e-06	0.00019718	UP	246.811	32.0973	2.9429	3.4698e-20	6.7134e-18	UP	OD
c56616_g1	0	1.08451	#NAME?	0.66904	1	FALSE	17.0035	1.16868	3.8629	0.00068294	0.013943	UP	18.0168	0	Inf	1.7498e-05	0.00054308	UP	OD
c56623_g1	1.3484	5.2327	-1.9563	0.23313	1	FALSE	47.4469	5.64968	3.0701	9.6366e-08	4.6839e-06	UP	50.2995	1.53668	5.0327	5.8258e-11	4.8488e-09	UP	OD
c56672_g1	20.0125	20.4699	-0.032604	0.97808	1	FALSE	83.9033	22.0974	1.9248	2.2602e-07	1.0336e-05	UP	88.9583	22.8412	1.9615	1.7042e-06	6.7062e-05	UP	OD
c56673_g1	4.59259	1.5454	1.5713	0.37251	1	FALSE	30.8017	1.67	4.2051	5.4767e-07	2.3474e-05	UP	32.6556	5.23877	2.64	0.00013679	0.0033289	UP	OD
c56708_g1	114.414	140.741	-0.29878	0.35484	1	FALSE	232.058	151.865	0.6117	0.0022974	0.038617	UP	246.043	130.515	0.91469	0.00092691	0.017506	UP	OD
c56749_g1	541.62	1189.94	-1.1355	2.2697e-06	0.00013985	DOWN	2484.3	1284.11	0.95206	2.927e-17	4.0714e-15	UP	2634.58	618.464	2.0908	3.7308e-22	8.4727e-20	UP	OD
c56808_g1	0.947892	1.5454	-0.70518	0.93242	1	FALSE	15.2714	1.67	3.1929	0.0029291	0.047106	UP	16.1888	1.0827	3.9023	0.00080535	0.015453	UP	OD
c56822_g2	0.947892	1.62677	-0.77922	0.9331	1	FALSE	18.6562	1.75303	3.4117	0.00046524	0.0099964	UP	19.7791	1.0827	4.1913	0.00011315	0.0028238	UP	OD
c56870_g1	38.463	140.091	-1.8648	6.3879e-08	5.824e-06	DOWN	421.15	151.17	1.4782	8.5458e-17	1.1496e-14	UP	446.576	43.9367	3.3454	7.8128e-31	3.3067e-28	UP	OD
c56883_g2	4.9931	2.65704	0.91012	0.54525	1	FALSE	29.3285	2.86636	3.355	8.9204e-06	0.00029636	UP	31.1055	5.69275	2.45	0.0003626	0.0077884	UP	OD
c56898_g1	3.68479	4.20243	-0.18964	0.87945	1	FALSE	41.8723	4.53635	3.2064	1.9412e-07	8.9554e-06	UP	44.4134	4.22628	3.3935	6.928e-08	3.5913e-06	UP	OD
c56979_g1	2488.2	3214.98	-0.3697	0.12382	0.92609	FALSE	4489.37	3469.56	0.37176	0.00043019	0.0093496	UP	4760.42	2842.98	0.74369	0.00056283	0.011313	UP	OD
c57009_g1	0	0.515133	#NAME?	0.97998	1	FALSE	46.2519	0.556665	6.3766	1.19e-05	0.00038444	UP	49.0051	0	Inf	1.2694e-06	5.1141e-05	UP	OD
c57109_g1	5.94099	34.3516	-2.5316	6.7571e-05	0.0028011	DOWN	111.48	37.0689	1.5885	2.7014e-07	1.2188e-05	UP	118.207	6.77546	4.1248	3.8675e-18	6.2902e-16	UP	OD
c57116_g1	332.402	223.597	0.57203	0.03484	0.41404	FALSE	667.681	241.312	1.4683	1.875e-14	2.1135e-12	UP	707.842	379.324	0.9	9.8593e-05	0.002498	UP	OD
c57205_g1	146.977	213.457	-0.53836	0.056373	0.57274	FALSE	501.171	230.345	1.1215	3.8957e-12	3.3907e-10	UP	531.417	167.995	1.6614	4.0729e-12	3.9046e-10	UP	OD
c57242_g1	0.400512	0	Inf	1	1	FALSE	16.008	0	Inf	4.0921e-05	0.0011514	UP	16.9639	0.453984	5.2237	0.0001772	0.0041717	UP	OD
c57265_g1	53.3221	59.5933	-0.16042	0.73087	1	FALSE	181.307	64.3147	1.4952	1.1157e-09	7.2979e-08	UP	192.27	60.8044	1.6609	8.7947e-08	4.4687e-06	UP	OD
c57319_g1	53.4423	0	Inf	5.4162e-15	1.5115e-12	UP	186.483	0	Inf	4.6638e-50	4.1424e-47	UP	197.725	61.015	1.6963	2.4832e-08	1.3852e-06	UP	OD
c57362_g1	248.922	666.209	-1.4203	2.1884e-08	2.193e-06	DOWN	1031.23	718.951	0.5204	3.8457e-05	0.0010895	UP	1093.55	284.26	1.9437	1.1996e-17	1.9135e-15	UP	OD
c57582_g1	18.2636	12.1193	0.59166	0.40968	1	FALSE	74.2866	13.0801	2.5057	3.3245e-09	2.0238e-07	UP	78.7727	20.8506	1.9176	5.9021e-06	0.0002067	UP	OD
c57586_g1	20.0526	40.9129	-1.0288	0.030697	0.37867	FALSE	100.31	44.1363	1.1844	0.00011018	0.0027787	UP	106.354	22.9114	2.2147	1.2832e-08	7.4793e-07	UP	OD
c57589_g1	4158	2443.49	0.76695	0.0026001	0.058144	FALSE	6670.54	2636.94	1.3389	2.1143e-36	9.0097e-34	UP	7073.02	4748.61	0.57482	0.0029554	0.046711	UP	OD
c57616_g1	19.9724	20.0904	-0.0084984	1	1	FALSE	58.7363	21.6791	1.4379	0.0004565	0.0098417	UP	62.2767	22.771	1.4515	0.0013807	0.024418	UP	OD
c57788_g1	5.94099	12.6344	-1.0886	0.21364	1	FALSE	40.8568	13.6367	1.5831	0.0014327	0.025944	UP	43.3312	6.77546	2.677	9.4553e-06	0.00031317	UP	OD
c57807_g1	122.799	201.772	-0.71643	0.0091483	0.15585	FALSE	317.018	217.739	0.54197	0.001818	0.031617	UP	336.193	140.333	1.2604	4.064e-07	1.8173e-05	UP	OD
c57869_g1	20.1193	1.05739	4.25	4.2399e-05	0.0018622	UP	95.9293	1.14101	6.3936	1.5318e-24	3.5624e-22	UP	101.71	22.9458	2.1482	9.3297e-08	4.7149e-06	UP	OD
c57878_g1	2082.49	2521.77	-0.27612	0.18645	1	FALSE	3429.87	2721.25	0.33388	0.0018897	0.03271	UP	3636.85	2378.73	0.6125	0.0016042	0.0279	UP	OD
c57901_g3	0	2.08765	#NAME?	0.30531	1	FALSE	25.0275	2.25434	3.4727	4.4331e-05	0.0012398	UP	26.528	0	Inf	8.0926e-08	4.146e-06	UP	OD
c57940_g1	7.68991	8.48624	-0.14216	0.98368	1	FALSE	45.0776	9.15573	2.2997	1.3145e-05	0.00041697	UP	47.7915	8.76612	2.4467	1.8057e-05	0.00055859	UP	OD
c57949_g2	1366.04	1705	-0.31977	0.14426	0.99746	FALSE	3497.49	1839.89	0.9267	2.0069e-17	2.8288e-15	UP	3708.74	1559.99	1.2494	1.0074e-09	6.9028e-08	UP	OD
c57964_g2	68.3816	82.9373	-0.27841	0.44101	1	FALSE	172.884	89.4999	0.94985	4.6203e-05	0.0012863	UP	183.328	78.0231	1.2325	3.8425e-05	0.0010887	UP	OD
c57980_g1	37.3683	38.5812	-0.046082	0.89602	1	FALSE	86.0137	41.6329	1.0468	0.0013548	0.024747	UP	91.1884	42.6793	1.0953	0.0024829	0.040187	UP	OD
c57987_g1	170.26	172.3	-0.017185	0.86266	1	FALSE	466.665	185.929	1.3276	4.5134e-15	5.3408e-13	UP	494.806	194.502	1.3471	1.7195e-08	9.8001e-07	UP	OD
c57992_g1	2577.32	2783.86	-0.11122	0.55219	1	FALSE	4741.44	3004.45	0.65822	6.2712e-10	4.2532e-08	UP	5027.56	2943.12	0.77251	0.00010022	0.0025348	UP	OD
c58010_g1	24.2447	73.4479	-1.5991	9.3761e-05	0.0036884	DOWN	137.164	79.2585	0.79127	0.0017291	0.030313	UP	145.444	27.6962	2.3927	1.8794e-11	1.6627e-09	UP	OD
c58054_g1	41.3333	45.4949	-0.1384	0.7902	1	FALSE	97.7816	49.091	0.9941	0.00075722	0.015186	UP	103.714	47.1489	1.1373	0.0011629	0.0212	UP	OD
c58106_g1	201.34	1360.32	-2.7562	3.7852e-26	3.0001e-23	DOWN	3837.98	1468.02	1.3865	5.8273e-36	2.4134e-33	UP	4069.75	229.88	4.146	2.2722e-67	8.9081e-64	UP	OD
c58110_g1	42.0942	21.2292	0.98758	0.034636	0.41217	FALSE	98.3788	22.9032	2.1028	1.4916e-09	9.5872e-08	UP	104.336	47.9867	1.1205	0.0017544	0.030002	UP	OD
c58113_g2	437.165	412.653	0.083246	0.79158	1	FALSE	753.419	445.239	0.75887	3.7417e-08	1.9425e-06	UP	798.929	499.122	0.67868	0.0016436	0.028473	UP	OD
c58220_g1	4.19208	10.6281	-1.3422	0.17169	1	FALSE	36.2769	11.4654	1.6618	0.0023892	0.039876	UP	38.4466	4.78479	3.0063	8.2844e-06	0.00027823	UP	OD
c58220_g2	139.207	305.612	-1.1345	0.00010893	0.0042009	DOWN	525.402	329.84	0.67165	1.2726e-05	0.00040738	UP	557.083	159.088	1.8081	8.1835e-14	9.0983e-12	UP	OD
c58244_g1	283.9	351.704	-0.30898	0.21854	1	FALSE	664.339	379.571	0.80755	2.2234e-08	1.1947e-06	UP	704.465	324.074	1.1202	8.6771e-07	3.617e-05	UP	OD
c58259_g2	62.2004	139.033	-1.1604	0.00026602	0.0089721	DOWN	241.397	150.029	0.68617	0.00050737	0.01076	UP	255.973	71.0745	1.8486	7.0508e-11	5.8099e-09	UP	OD
c58307_g1	428.713	624.24	-0.54209	0.029927	0.37161	FALSE	1156.11	673.551	0.77942	6.1636e-10	4.1841e-08	UP	1225.92	489.27	1.3252	1.844e-09	1.2188e-07	UP	OD
c58308_g1	12.1757	20.009	-0.71664	0.26231	1	FALSE	58.2586	21.5961	1.4317	0.000477	0.010205	UP	61.7795	13.9004	2.152	7.4373e-06	0.00025308	UP	OD
c58355_g1	43.7098	192.092	-2.1358	3.3349e-08	3.2339e-06	DOWN	591.685	207.334	1.5129	3.4543e-21	6.3983e-19	UP	627.425	49.9087	3.6521	4.6421e-39	3.7182e-36	UP	OD
c58386_g2	19.4651	70.5196	-1.8571	1.8682e-05	0.00090612	DOWN	141.903	76.1154	0.89865	0.00042937	0.0093345	UP	150.46	22.2125	2.7599	1.1639e-13	1.2864e-11	UP	OD
c58397_g2	3.13741	3.17217	-0.015895	1	1	FALSE	59.6517	3.42302	4.1232	3.9647e-06	0.00014272	UP	63.2124	3.59757	4.1351	1.8582e-06	7.2625e-05	UP	OD
c58467_g2	414.895	485.694	-0.2273	0.36705	1	FALSE	737.371	524.082	0.4926	0.00027818	0.0063698	UP	781.906	473.483	0.72368	0.0011117	0.020392	UP	OD
c58483_g1	6.74202	11.6855	-0.79347	0.40207	1	FALSE	51.2301	12.6064	2.0228	1.9604e-05	0.00059647	UP	54.3212	7.68342	2.8217	5.4507e-07	2.3634e-05	UP	OD
c58495_g1	6.23473	6.31721	-0.018961	1	1	FALSE	26.9592	6.81837	1.9833	0.0021705	0.036802	UP	28.5975	7.12492	2.0049	0.0020176	0.033751	UP	OD
c58498_g2	1.74891	4.22956	-1.274	0.50445	1	FALSE	22.2799	4.56403	2.2874	0.0027453	0.044648	UP	23.6179	1.99067	3.5686	0.00012583	0.0031067	UP	OD
c58502_g1	69.3294	326.083	-2.2337	8.5122e-14	1.9724e-11	DOWN	512.321	351.845	0.54211	0.00031969	0.0072051	UP	543.241	79.1058	2.7797	3.7209e-25	1.0579e-22	UP	OD
c58538_g1	23.991	49.0194	-1.0309	0.017786	0.25883	FALSE	106.223	52.9046	1.0056	0.00057704	0.012061	UP	112.635	27.417	2.0385	3.8703e-08	2.0952e-06	UP	OD
c58560_g1	194.411	204.456	-0.072678	0.75812	1	FALSE	342.005	220.633	0.63237	0.00025259	0.005866	UP	362.663	221.952	0.70838	0.0031805	0.04975	UP	OD
c58573_g1	40.7458	166.851	-2.0338	3.3921e-09	3.8849e-07	DOWN	418.54	180.058	1.2169	3.6109e-12	3.1615e-10	UP	443.716	46.45	3.2559	1.501e-28	5.5905e-26	UP	OD
c58623_g1	13.3773	10.9805	0.28483	0.75732	1	FALSE	64.4704	11.856	2.443	7.9104e-08	3.9112e-06	UP	68.3456	15.2623	2.1629	4.2452e-06	0.00015388	UP	OD
c58666_g1	863.836	1059.61	-0.29471	0.1802	1	FALSE	1470.38	1143.46	0.36278	0.0024395	0.040541	UP	1559.04	986.548	0.6602	0.0012167	0.022066	UP	OD
c58670_g1	9.66588	27.5193	-1.5095	0.0084556	0.14751	FALSE	72.4945	29.6939	1.2877	0.00041331	0.0090227	UP	76.8568	11.072	2.7953	1.7471e-09	1.163e-07	UP	OD
c58743_g1	4.88633	2.60279	0.90869	0.6283	1	FALSE	28.4124	2.811	3.3374	1.859e-05	0.00056964	UP	30.1183	5.58824	2.4302	0.00037896	0.0080932	UP	OD
c58755_g1	0.947892	13.6918	-3.8524	0.0010477	0.028204	DOWN	65.0683	14.7777	2.1385	4.921e-07	2.1278e-05	UP	69.0185	1.0827	5.9943	5.3148e-16	7.3179e-14	UP	OD
c58786_g1	2.59003	1.59965	0.69522	0.91474	1	FALSE	24.012	1.72535	3.7988	3.3864e-05	0.00097026	UP	25.4458	2.96885	3.0995	0.0001277	0.0031467	UP	OD
c58885_g1	6.04777	32.2097	-2.413	0.00026304	0.0088888	DOWN	81.215	34.7592	1.2244	0.00043079	0.0093544	UP	86.0845	6.87997	3.6453	6.6506e-12	6.2394e-10	UP	OD
c58932_g1	2982.73	4255.16	-0.51258	0.029097	0.36481	FALSE	7232.87	4591.26	0.65568	7.0523e-10	4.748e-08	UP	7670	3403.29	1.1723	1.2151e-08	7.1046e-07	UP	OD
c58939_g1	18.5573	30.8813	-0.73474	0.21339	1	FALSE	79.7819	33.3106	1.2601	0.0002352	0.0055029	UP	84.593	21.2	1.9965	1.3295e-06	5.3386e-05	UP	OD
c58971_g2	14.0715	25.8654	-0.87824	0.12825	0.9453	FALSE	66.4814	27.9132	1.252	0.00097464	0.018682	UP	70.4807	16.0658	2.1332	3.1353e-06	0.00011619	UP	OD
c58979_g1	53.8694	145.594	-1.4344	2.097e-05	0.0010018	DOWN	395.107	157.127	1.3303	9.9071e-14	1.0449e-11	UP	418.966	61.4331	2.7697	1.3495e-22	3.2013e-20	UP	OD
c59062_g11	15.6736	0.542257	4.8532	0.00016333	0.005875	UP	54.8137	0.584342	6.5516	9.5054e-15	1.0949e-12	UP	58.1014	17.8817	1.7001	0.00039279	0.0083525	UP	OD
c59062_g7	1.3484	0	Inf	0.55256	1	FALSE	14.6542	0	Inf	8.5091e-05	0.0022205	UP	15.5381	1.53668	3.3379	0.0026571	0.042565	UP	OD
c59080_g1	4.29885	36.4121	-3.0824	4.8518e-06	0.0002799	DOWN	131.668	39.2956	1.7445	2.0564e-08	1.1106e-06	UP	139.572	4.8893	4.8352	2.7448e-22	6.3695e-20	UP	OD
c59087_g1	85.8445	245.152	-1.5139	3.8947e-07	2.9494e-05	DOWN	575.477	264.548	1.1212	5.6815e-13	5.5403e-11	UP	610.168	98.2138	2.6352	1.8615e-25	5.5024e-23	UP	OD
c59087_g2	110.556	233.954	-1.0814	0.00032423	0.010582	DOWN	588.24	252.439	1.2205	3.5886e-15	4.2877e-13	UP	623.747	126.398	2.303	8.4841e-21	1.7555e-18	UP	OD
c59101_g1	304.54	918.735	-1.593	2.2114e-10	3.0848e-08	DOWN	2370.55	991.458	1.2576	1.3032e-27	3.6391e-25	UP	2513.96	347.684	2.8541	2.1249e-36	1.4793e-33	UP	OD
c59102_g1	32.8158	102.16	-1.6384	6.5639e-06	0.00036133	DOWN	373.504	110.263	1.7602	3.5713e-20	6.1803e-18	UP	396.086	37.5108	3.4004	2.5884e-30	1.0653e-27	UP	OD
c59102_g2	18.624	59.6747	-1.68	0.00026496	0.0089448	DOWN	194.109	64.3977	1.5918	6.2617e-11	4.7787e-09	UP	205.805	21.2343	3.2768	5.6801e-20	1.0794e-17	UP	OD
c59107_g1	11.0143	44.5729	-2.0168	0.0084436	0.14744	FALSE	157.712	48.1192	1.7126	2.3615e-10	1.6772e-08	UP	167.234	12.6086	3.7294	1.6383e-21	3.5579e-19	UP	OD
c59131_g1	15191.9	18487.4	-0.28324	0.17215	1	FALSE	34766.9	19951	0.80125	1.1085e-15	1.363e-13	UP	36865.3	17350.6	1.0873	3.8334e-08	2.0783e-06	UP	OD
c59157_g1	11.2679	29.4713	-1.3871	0.012808	0.20143	FALSE	74.9439	31.8098	1.2363	0.00043044	0.0093496	UP	79.482	12.8879	2.6246	5.3402e-09	3.3067e-07	UP	OD
c59163_g2	1353.74	2973.62	-1.1353	1.0536e-05	0.00054554	DOWN	4331.7	3209.35	0.43265	0.00098655	0.018891	UP	4593.19	1546.52	1.5705	2.0308e-14	2.4243e-12	UP	OD
c59190_g1	21.0271	22.9373	-0.12545	0.95983	1	FALSE	60.7874	24.7392	1.297	0.00077517	0.015468	UP	64.4704	23.9582	1.4281	0.0013596	0.024122	UP	OD
c59195_g1	392.988	574.488	-0.54779	0.020457	0.28451	FALSE	844.909	619.899	0.44676	0.00060864	0.012621	UP	895.96	448.973	0.99681	3.1124e-06	0.00011546	UP	OD
c59205_g1	78.1407	164.492	-1.0739	0.00085727	0.023917	DOWN	312.159	177.496	0.8145	8.0895e-06	0.00027132	UP	331.002	89.0934	1.8934	1.0855e-11	9.9949e-10	UP	OD
c59210_g1	14.9126	22.1509	-0.57083	0.31206	1	FALSE	170.296	23.9058	2.8326	4.1857e-21	7.7281e-19	UP	180.6	17.044	3.4055	3.5038e-20	6.7615e-18	UP	OD
c59216_g1	50.6654	66.9408	-0.40189	0.30114	1	FALSE	147.657	72.2464	1.0313	5.1764e-05	0.0014223	UP	156.558	57.8012	1.4375	8.1871e-06	0.00027521	UP	OD
c59233_g4	857.441	2220.98	-1.3731	6.9827e-09	7.5861e-07	DOWN	3582.18	2397.02	0.5796	9.1436e-07	3.7616e-05	UP	3798.31	979.39	1.9554	2.3197e-20	4.5473e-18	UP	OD
c59239_g1	112.452	122.847	-0.12756	0.70225	1	FALSE	216.648	132.551	0.70881	0.00050406	0.010703	UP	229.752	128.316	0.84038	0.0019212	0.0324	UP	OD
c59257_g1	9.0784	9.48938	-0.063875	0.96668	1	FALSE	128.623	10.2414	3.6507	1.1455e-21	2.1992e-19	UP	136.377	10.373	3.7167	2.3991e-18	4.016e-16	UP	OD
c59270_g1	27.9961	69.7877	-1.3177	0.0013084	0.033662	DOWN	195.681	75.3065	1.3777	6.381e-09	3.7453e-07	UP	207.45	31.9568	2.6986	6.9451e-16	9.4233e-14	UP	OD
c59272_g1	272.913	906.861	-1.7324	6.1482e-12	1.1052e-09	DOWN	1287.54	978.597	0.39583	0.00095252	0.018315	UP	1365.34	311.677	2.1311	3.2483e-21	6.9133e-19	UP	OD
c59368_g1	133.719	128.676	0.055465	0.93849	1	FALSE	253.323	138.871	0.86723	1.6693e-05	0.00051773	UP	268.579	152.695	0.81469	0.001623	0.028174	UP	OD
c59368_g2	39.4375	45.8201	-0.21641	0.64358	1	FALSE	122.63	49.4539	1.3102	4.5319e-06	0.0001614	UP	130.03	44.9835	1.5314	8.989e-06	0.00029906	UP	OD
c59402_g1	1.49527	0.515133	1.5374	0.83	1	FALSE	127.287	0.556665	7.8371	4.3688e-09	2.6121e-07	UP	134.877	1.71142	6.3003	2.0205e-08	1.1402e-06	UP	OD
c59433_g1	67.7806	97.2798	-0.52127	0.17356	1	FALSE	175.254	104.973	0.73943	0.0010446	0.019812	UP	185.836	77.218	1.267	4.9769e-05	0.001371	UP	OD
c59437_g2	815.199	2282.17	-1.4852	4.586e-10	6.1042e-08	DOWN	3167.99	2462.93	0.36319	0.00093733	0.018104	UP	3359.64	930.732	1.8519	2.242e-18	3.7614e-16	UP	OD
c59477_g1	25.94	75.0478	-1.5326	0.05379	0.55515	FALSE	273.353	80.953	1.7556	2.3116e-16	3.0003e-14	UP	289.864	29.5106	3.2961	1.613e-23	4.172e-21	UP	OD
c59497_g1	10.1732	23.4524	-1.205	0.11491	0.88256	FALSE	114.606	25.2959	2.1797	3.582e-11	2.8033e-09	UP	121.519	11.6305	3.3852	1.5494e-15	2.0391e-13	UP	OD
c59497_g2	49.6643	85.9467	-0.79123	0.024023	0.3208	FALSE	200.321	92.7568	1.1108	7.6451e-07	3.1878e-05	UP	212.422	56.7903	1.9032	1.2118e-10	9.6747e-09	UP	OD
c59522_g1	453.586	851.089	-0.90793	0.00012639	0.0047421	DOWN	1460.45	918.492	0.66907	2.558e-08	1.3557e-06	UP	1548.7	518.231	1.5794	1.5675e-13	1.7071e-11	UP	OD
c59576_g1	79.0354	321.636	-2.0249	4.2215e-12	7.7893e-10	DOWN	1355.3	347.06	1.9654	1.1141e-48	9.0253e-46	UP	1437.23	90.2479	3.9933	2.9722e-55	6.1499e-52	UP	OD
c59631_g1	9.47892	17.9756	-0.92325	0.1777	1	FALSE	120.32	19.3971	2.633	1.2025e-14	1.3744e-12	UP	127.61	10.827	3.559	6.7909e-17	1.0094e-14	UP	OD
c59647_g2	56.1928	118.238	-1.0732	0.00080544	0.02278	DOWN	260.272	127.599	1.0284	2.352e-07	1.0716e-05	UP	276.023	64.2647	2.1027	7.4616e-14	8.3455e-12	UP	OD
c59669_g2	93.0267	93.5112	-0.0074932	0.98255	1	FALSE	185.368	100.91	0.87732	0.00010329	0.002624	UP	196.548	106.173	0.88846	0.0017475	0.029911	UP	OD
c59671_g1	54.497	69.1098	-0.34271	0.35292	1	FALSE	176.269	74.5837	1.2408	2.5401e-07	1.1509e-05	UP	186.918	62.2022	1.5874	2.0819e-07	9.8339e-06	UP	OD
c59677_g1	8.53102	21.1478	-1.3097	0.049299	0.52495	FALSE	116.338	22.8201	2.3499	2.9453e-12	2.6098e-10	UP	123.347	9.74431	3.662	8.2704e-17	1.2103e-14	UP	OD
c59713_g1	14.8725	42.9192	-1.529	0.0026516	0.058974	FALSE	104.929	46.3077	1.1801	9.2087e-05	0.0023779	UP	111.245	16.9737	2.7124	4.585e-11	3.8696e-09	UP	OD
c59756_g1	0.54738	7.40173	-3.7572	0.019955	0.27959	FALSE	90.2553	7.98705	3.4983	1.5169e-15	1.8454e-13	UP	95.7294	0.628717	7.2504	1.4956e-22	3.5256e-20	UP	OD
c59816_g1	13.671	54.4962	-1.995	3.6509e-05	0.0016418	DOWN	109.708	58.8034	0.89969	0.0015402	0.027559	UP	116.32	15.6118	2.8974	1.7878e-12	1.7804e-10	UP	OD
c59859_g1	16.6214	31.0709	-0.90252	0.096478	0.79946	FALSE	113.968	33.5352	1.7649	2.037e-08	1.1026e-06	UP	120.839	18.9644	2.6717	1.9523e-11	1.721e-09	UP	OD
c59889_g1	2.84367	15.9693	-2.4895	0.0059462	0.11156	FALSE	78.8858	17.2258	2.1952	2.6764e-08	1.4124e-06	UP	83.6351	3.2481	4.6864	8.51e-16	1.1381e-13	UP	OD
c59900_g1	69.3294	120.895	-0.80221	0.015766	0.23653	FALSE	328.566	130.465	1.3325	2.0889e-12	1.8849e-10	UP	348.448	79.1058	2.1391	1.0302e-14	1.2621e-12	UP	OD
c59957_g2	162.276	348.83	-1.1041	6.0591e-05	0.0025443	DOWN	533.347	376.422	0.50272	0.00065083	0.013375	UP	565.58	185.139	1.6111	4.587e-11	3.8696e-09	UP	OD
c59969_g1	1.49527	6.96797	-2.2203	0.17992	1	FALSE	41.4739	7.51341	2.4647	9.4537e-06	0.00031153	UP	43.982	1.71142	4.6836	1.0658e-09	7.2839e-08	UP	OD
c59975_g2	393.348	686.218	-0.80286	0.0012428	0.032296	DOWN	1389.98	740.609	0.90828	2.2052e-13	2.2486e-11	UP	1473.9	449.357	1.7137	3.2985e-15	4.229e-13	UP	OD
c59975_g5	32.709	112.137	-1.7775	5.131e-06	0.00029423	DOWN	255.951	121.033	1.0805	1.5405e-07	7.2199e-06	UP	271.364	37.4062	2.8589	2.1588e-20	4.2655e-18	UP	OD
c59975_g7	22.8562	65.2869	-1.5142	0.00039558	0.012553	DOWN	139.016	70.4657	0.98026	0.00016528	0.0040108	UP	147.396	26.0893	2.4982	5.9712e-12	5.6446e-10	UP	OD
c59996_g1	9.29195	37.0358	-1.9949	0.0006999	0.02023	DOWN	106.044	39.9629	1.4079	3.5684e-06	0.00012972	UP	112.474	10.5821	3.4099	2.4059e-14	2.8447e-12	UP	OD
c59998_g1	140.528	210.936	-0.58594	0.038657	0.44773	FALSE	383.141	227.617	0.75127	7.5033e-06	0.0002541	UP	406.301	160.413	1.3408	7.9736e-08	4.0906e-06	UP	OD
c59999_g2	35.686	57.3158	-0.68357	0.095565	0.79416	FALSE	166.712	61.8666	1.4301	1.9147e-08	1.0409e-06	UP	176.769	40.7229	2.1179	1.3917e-10	1.0994e-08	UP	OD
c60040_g1	45.3519	49.1279	-0.11538	0.74874	1	FALSE	106.124	53.0153	1.0013	0.00053878	0.011355	UP	112.54	51.7949	1.1196	0.0007552	0.01465	UP	OD
c60048_g1	24.8186	82.1509	-1.7269	2.9625e-05	0.0013648	DOWN	197.036	88.6664	1.152	3.1167e-07	1.3984e-05	UP	208.979	28.289	2.885	2.5942e-17	4.0062e-15	UP	OD
c60073_g2	44.2973	56.665	-0.35524	0.44208	1	FALSE	125.915	61.1716	1.0415	0.0001762	0.0042423	UP	133.525	50.6077	1.3997	1.5365e-05	0.00048315	UP	OD
c60107_g2	256.865	319.467	-0.31466	0.20217	1	FALSE	491.475	344.784	0.51142	0.00080662	0.015985	UP	521.166	293.306	0.82934	0.00027654	0.0061621	UP	OD
c60122_g1	32.9627	56.0959	-0.76706	0.050488	0.5328	FALSE	237.793	60.5287	1.974	2.6192e-17	3.6639e-15	UP	252.163	37.6855	2.7423	1.0425e-18	1.8018e-16	UP	OD
c60145_g1	7.98364	33.24	-2.0578	0.00059499	0.017614	DOWN	73.55	35.8725	1.0358	0.0026646	0.043527	UP	77.9976	9.11559	3.097	2.6622e-10	1.987e-08	UP	OD
c60230_g1	92.5591	120.109	-0.37589	0.34988	1	FALSE	260.332	129.601	1.0063	4.2774e-07	1.8703e-05	UP	276.059	105.437	1.3886	1.1401e-06	4.6381e-05	UP	OD
c60247_g1	0.400512	0.542257	-0.43713	1	1	FALSE	12.2649	0.584342	4.3916	0.0021498	0.036517	UP	13.0008	0.453984	4.8398	0.0015919	0.027699	UP	OD
c60273_g1	964.312	1320.79	-0.45383	0.046812	0.50751	FALSE	1880.9	1425.32	0.40013	0.00049727	0.010577	UP	1994.4	1101.07	0.85706	3.19e-05	0.00092553	UP	OD
c60280_g2	132.277	116.747	0.18018	0.55811	1	FALSE	296.589	125.984	1.2352	2.2223e-10	1.5844e-08	UP	314.528	150.912	1.0595	4.524e-05	0.0012607	UP	OD
c60316_g1	72.5871	145.621	-1.0044	0.012873	0.20217	FALSE	479.309	157.185	1.6085	1.5043e-20	2.6722e-18	UP	508.26	82.914	2.6159	4.4367e-23	1.1016e-20	UP	OD
c60337_g2	19.839	31.0438	-0.64596	0.21528	1	FALSE	94.6349	33.5075	1.4979	7.2871e-06	0.00024802	UP	100.321	22.7024	2.1437	3.3092e-08	1.8072e-06	UP	OD
c60344_g2	36.3402	76.4844	-1.0736	0.0061976	0.11516	FALSE	284.664	82.5431	1.786	5.6281e-14	6.0659e-12	UP	301.922	41.4562	2.8645	6.1401e-21	1.2776e-18	UP	OD
c60344_g3	78.2078	146.597	-0.90648	0.0026845	0.059573	FALSE	501.252	158.213	1.6637	1.6493e-22	3.3774e-20	UP	531.586	89.3759	2.5723	3.264e-23	8.159e-21	UP	OD
c60412_g1	24.6853	25.025	-0.019717	0.94862	1	FALSE	65.2271	26.9936	1.2729	0.00083834	0.016521	UP	69.1499	28.2204	1.293	0.0013212	0.023606	UP	OD
c60424_g1	119.728	124.474	-0.056078	0.7727	1	FALSE	320.183	134.334	1.2531	5.4578e-11	4.1955e-09	UP	339.513	136.77	1.3117	2.349e-07	1.1025e-05	UP	OD
c60424_g2	35.1387	95.3818	-1.4407	0.00012756	0.0047783	DOWN	214.716	102.943	1.0606	1.0844e-06	4.3925e-05	UP	227.682	40.0942	2.5056	3.7692e-15	4.7912e-13	UP	OD
c60445_g1	154.333	467.881	-1.6001	1.3799e-09	1.7005e-07	DOWN	1203.7	504.913	1.2534	5.0587e-22	9.9981e-20	UP	1276.42	176.341	2.8557	1.5428e-33	8.3888e-31	UP	OD
c60452_g1	16.4746	15.9151	0.049846	0.96483	1	FALSE	58.1992	17.1705	1.7611	0.00025022	0.005819	UP	61.7431	18.7897	1.7163	0.00026716	0.0059798	UP	OD
c60473_g1	81.4119	230.05	-1.4986	3.5976e-07	2.7454e-05	DOWN	370.338	248.269	0.57694	0.00056272	0.011798	UP	392.715	93.0077	2.0781	3.6225e-15	4.6285e-13	UP	OD
c60476_g1	134.921	152.725	-0.17883	0.62634	1	FALSE	280.699	164.806	0.76825	6.4625e-05	0.0017337	UP	297.585	153.809	0.95216	0.00052289	0.010636	UP	OD
c60491_g1	20.9604	31.5861	-0.59162	0.24875	1	FALSE	111.002	34.0918	1.7031	5.9253e-08	2.9817e-06	UP	117.709	23.9239	2.2987	1.8144e-09	1.2024e-07	UP	OD
c60497_g1	817.749	1257.78	-0.62115	0.0096663	0.16299	FALSE	2019.06	1357.3	0.57294	5.3097e-07	2.2798e-05	UP	2140.95	933.135	1.1981	1.8666e-08	1.0606e-06	UP	OD
c60549_g1	107.245	360.19	-1.7478	5.8438e-10	7.6614e-08	DOWN	868.024	388.696	1.1591	8.9666e-17	1.2041e-14	UP	920.396	122.414	2.9105	1.7641e-31	8.162e-29	UP	OD
c60614_g1	807.615	899.786	-0.15591	0.61823	1	FALSE	1465.7	970.757	0.59441	0.0015695	0.028009	UP	1554.27	921.078	0.75484	0.00051689	0.010529	UP	OD
c60655_g1	958.436	1111.37	-0.21359	0.41246	1	FALSE	1704.63	1199.25	0.50732	1.2759e-05	0.00040826	UP	1807.54	1093.08	0.72562	0.00082358	0.015771	UP	OD
c60672_g1	0.54738	2.11478	-1.9499	0.53083	1	FALSE	32.4344	2.28201	3.8291	7.0222e-07	2.9515e-05	UP	34.3885	0.628717	5.7734	7.0646e-09	4.2611e-07	UP	OD
c60696_g1	11.081	21.202	-0.93612	0.15533	1	FALSE	55.8893	22.8755	1.2888	0.0014792	0.026642	UP	59.2715	12.6429	2.229	7.0243e-06	0.00024046	UP	OD
c60744_g1	11.4815	15.3186	-0.41598	0.59617	1	FALSE	63.7939	16.5308	1.9483	3.2959e-06	0.00012077	UP	67.6584	13.0969	2.369	7.2071e-07	3.0503e-05	UP	OD
c60757_g2	3.49783	0	Inf	0.11182	0.86801	FALSE	27.2974	0	Inf	2.1371e-08	1.1508e-06	UP	28.9411	3.98134	2.8618	0.00019686	0.004584	UP	OD
c60822_g1	127.912	156.71	-0.29295	0.31793	1	FALSE	254.339	169.121	0.58869	0.0020253	0.034763	UP	269.712	145.988	0.88557	0.00069517	0.013577	UP	OD
c60827_g6	0.801023	0	Inf	0.77356	1	FALSE	30.8017	0	Inf	2.2033e-09	1.38e-07	UP	32.6556	0.907968	5.1685	1.123e-07	5.5768e-06	UP	OD
c60848_g1	906.717	876.089	0.049575	0.84905	1	FALSE	2086.52	945.273	1.1423	1.1722e-22	2.4343e-20	UP	2212.61	1034.84	1.0963	1.7797e-07	8.5306e-06	UP	OD
c60848_g4	188.203	331.315	-0.81591	0.0015816	0.039511	DOWN	958.957	357.526	1.4234	8.7204e-25	2.0539e-22	UP	1016.92	215.039	2.2415	3.7955e-22	8.5936e-20	UP	OD
c60930_g6	7.2894	15.8337	-1.1191	0.15343	1	FALSE	55.4116	17.0874	1.6973	8.2245e-05	0.0021554	UP	58.7743	8.31214	2.8219	1.4529e-07	7.046e-06	UP	OD
c60939_g1	4.73946	12.1735	-1.361	0.12748	0.94305	FALSE	38.0891	13.1354	1.5359	0.0026644	0.043527	UP	40.3918	5.4135	2.8994	5.0635e-06	0.00018012	UP	OD
c60956_g2	107.286	124.528	-0.21501	0.58185	1	FALSE	403.947	134.39	1.5877	4.1276e-18	6.1473e-16	UP	428.318	122.732	1.8032	2.3095e-12	2.2696e-10	UP	OD
c60967_g1	66.8196	42.7293	0.64504	0.11047	0.86266	FALSE	135.253	46.1139	1.5524	4.1989e-08	2.1662e-06	UP	143.404	76.2773	0.91076	0.0031862	0.04982	UP	OD
c60982_g1	59.1162	569.526	-3.2681	4.1693e-28	3.681e-25	DOWN	980.442	614.588	0.67381	1.4616e-07	6.8985e-06	UP	1039.77	67.4051	3.9473	1.1726e-49	1.8198e-46	UP	OD
c60999_g1	9.03831	10.4925	-0.21524	0.87431	1	FALSE	39.2834	11.327	1.7941	0.00086096	0.016854	UP	41.6347	10.3028	2.0147	0.0005754	0.011537	UP	OD
c61002_g2	72.0528	116.801	-0.69692	0.044382	0.48948	FALSE	224.553	126.04	0.83317	4.7763e-05	0.0013252	UP	238.139	82.1432	1.5356	1.3892e-07	6.7677e-06	UP	OD
c61011_g2	4.59259	20.5784	-2.1638	0.0049159	0.096891	FALSE	120.878	22.2081	2.4444	2.6254e-13	2.6549e-11	UP	128.173	5.23877	4.6127	2.9324e-21	6.2769e-19	UP	OD
c61017_g1	395.391	1343.48	-1.7646	1.6586e-11	2.761e-09	DOWN	3825.65	1450	1.3997	1.7744e-36	7.6498e-34	UP	4056.76	451.449	3.1677	9.8087e-45	1.0905e-41	UP	OD
c61024_g1	0	39.8284	#NAME?	7.1082e-12	1.2583e-09	DOWN	268.256	42.9677	2.6423	1.1303e-27	3.1806e-25	UP	284.424	0	Inf	4.5837e-53	8.1296e-50	UP	OD
c61045_g1	40.7593	97.5782	-1.2594	0.0004793	0.014771	DOWN	192.098	105.277	0.86765	9.4958e-05	0.0024358	UP	203.67	46.5561	2.1292	1.1347e-11	1.0358e-09	UP	OD
c61099_g2	63.215	154.189	-1.2864	5.3528e-05	0.002289	DOWN	620.656	166.393	1.8992	2.9604e-31	1.0343e-28	UP	658.209	72.1915	3.1886	3.0447e-33	1.586e-30	UP	OD
c61206_g1	31.5742	111.216	-1.8165	6.0714e-07	4.3746e-05	DOWN	351.842	120.03	1.5515	3.795e-16	4.8488e-14	UP	373.119	36.0786	3.3704	4.5565e-29	1.7406e-26	UP	OD
c61206_g2	27.0483	80.8767	-1.5802	8.1698e-05	0.0032843	DOWN	314.091	87.2732	1.8476	2.8581e-19	4.5507e-17	UP	333.071	30.8741	3.4314	9.3432e-28	3.3622e-25	UP	OD
c61262_g1	13.484	14.1798	-0.072588	1	1	FALSE	53.9183	15.3067	1.8166	4.4013e-05	0.0012318	UP	57.1949	15.3668	1.8961	0.00010026	0.0025351	UP	OD
c61262_g2	67.5675	190.113	-1.4925	3.1967e-05	0.0014572	DOWN	445.242	205.191	1.1176	2.7591e-11	2.1871e-09	UP	472.139	77.2571	2.6115	6.3449e-23	1.5567e-20	UP	OD
c61265_g1	0	1.08451	#NAME?	0.66904	1	FALSE	21.0055	1.16868	4.1678	0.00019989	0.0047474	UP	22.2578	0	Inf	4.5185e-06	0.00016268	UP	OD
c61284_g1	1340.82	1635.48	-0.2866	0.20557	1	FALSE	2366.9	1764.99	0.42334	0.00016818	0.0040757	UP	2509.68	1530.5	0.71349	0.00052644	0.010697	UP	OD
c61379_g1	64.3098	139.684	-1.1191	0.0004885	0.015003	DOWN	333.602	150.724	1.1462	8.1663e-10	5.4563e-08	UP	353.698	73.4489	2.2677	2.8657e-16	4.0352e-14	UP	OD
c61421_g1	276.944	587.447	-1.0849	1.764e-05	0.00086279	DOWN	1191.19	633.991	0.90987	1.4068e-12	1.2948e-10	UP	1262.96	316.181	1.998	1.512e-18	2.5891e-16	UP	OD
c61438_g3	71.933	211.857	-1.5584	2.3586e-07	1.8974e-05	DOWN	423.34	228.62	0.88887	9.9476e-08	4.8183e-06	UP	448.872	82.1807	2.4494	4.2669e-20	8.1499e-18	UP	OD
c61450_g2	69.4898	274.108	-1.9799	2.5841e-11	4.211e-09	DOWN	524.905	295.832	0.82728	8.8282e-08	4.3273e-06	UP	556.608	79.3866	2.8097	2.0129e-26	6.6054e-24	UP	OD
c61474_g1	4059.85	4852.79	-0.25739	0.25413	1	FALSE	7542.27	5237.14	0.52622	3.2186e-07	1.4407e-05	UP	7997.73	4638.16	0.78604	6.0677e-05	0.0016317	UP	OD
c61525_g2	36.0199	130.005	-1.8517	6.8759e-06	0.00037702	DOWN	301.049	140.258	1.1019	6.7688e-09	3.9416e-07	UP	319.237	41.1426	2.9559	1.0719e-22	2.584e-20	UP	OD
c61537_g2	287.277	344.709	-0.26293	0.31384	1	FALSE	977.394	371.968	1.3938	4.3188e-24	9.7664e-22	UP	1036.42	327.844	1.6605	2.938e-13	3.1444e-11	UP	OD
c61539_g1	37.7688	33.4027	0.17723	0.76247	1	FALSE	110.782	36.0386	1.6201	2.4099e-07	1.0967e-05	UP	117.439	43.1333	1.445	3.3244e-05	0.00095684	UP	OD
c61545_g1	115.883	167.528	-0.53174	0.071064	0.66184	FALSE	297.206	180.811	0.71698	0.00011707	0.0029306	UP	315.127	132.263	1.2525	1.9294e-06	7.5207e-05	UP	OD
c61548_g2	0.54738	0.542257	0.013566	1	1	FALSE	12.6232	0.584342	4.4331	0.002816	0.045576	UP	13.3737	0.628717	4.4108	0.0016836	0.028998	UP	OD
c61576_g2	47.6748	48.667	-0.029718	0.99901	1	FALSE	123.725	52.514	1.2364	1.1744e-05	0.00037955	UP	131.178	54.3784	1.2704	0.00016715	0.0039717	UP	OD
c61591_g7	1976.45	2720.64	-0.46103	0.037404	0.43721	FALSE	3826.91	2935.78	0.38244	0.00023208	0.0054402	UP	4058.45	2257.18	0.84641	1.7944e-05	0.00055578	UP	OD
c61613_g1	84.9899	105.739	-0.31514	0.37734	1	FALSE	198.867	114.132	0.80111	0.00027519	0.0063102	UP	210.85	97.1295	1.1182	4.6049e-05	0.0012799	UP	OD
c61634_g4	110.249	247.375	-1.1659	3.5094e-05	0.0015832	DOWN	513.316	266.971	0.94316	2.3246e-09	1.4486e-07	UP	544.294	125.943	2.1116	3.5374e-17	5.4107e-15	UP	OD
c61640_g1	445.188	1090.17	-1.2921	1.1358e-07	9.8405e-06	DOWN	2885.63	1176.5	1.2944	6.2401e-30	1.9744e-27	UP	3059.72	508.308	2.5896	1.4795e-31	6.8879e-29	UP	OD
c61641_g1	4.33895	20.5242	-2.2419	0.0031121	0.067352	FALSE	54.0971	22.1528	1.2881	0.0022251	0.037562	UP	57.3556	4.95952	3.5317	2.0849e-09	1.3707e-07	UP	OD
c61645_g1	68.5685	254.451	-1.8918	4.3885e-10	5.8525e-08	DOWN	449.105	274.595	0.70975	9.0349e-06	0.00029936	UP	476.226	78.268	2.6052	4.3216e-22	9.7255e-20	UP	OD
c61653_g1	320.467	733.448	-1.1945	1.7865e-06	0.00011411	DOWN	1059.15	791.533	0.42018	0.00085335	0.016745	UP	1123.09	365.845	1.6182	5.0281e-13	5.2901e-11	UP	OD
c61670_g1	3.24419	28.0886	-3.1141	3.056e-05	0.0014032	DOWN	105.984	30.3059	1.8062	2.5503e-08	1.353e-06	UP	112.386	3.70209	4.924	1.8784e-20	3.7213e-18	UP	OD
c61673_g2	9.91952	20.9037	-1.0754	0.24634	1	FALSE	95.5711	22.5711	2.0821	5.4402e-09	3.2187e-07	UP	101.338	11.3512	3.1583	6.142e-13	6.3633e-11	UP	OD
c61678_g7	172.943	866.381	-2.3247	8.7339e-19	3.6045e-16	DOWN	1456.29	934.934	0.63936	7.5873e-08	3.7615e-06	UP	1544.38	197.47	2.9673	2.3091e-36	1.5926e-33	UP	OD
c61713_g3	55.9788	84.4555	-0.59331	0.12115	0.91253	FALSE	155.921	91.1422	0.77462	0.00094417	0.018183	UP	165.369	63.8075	1.3739	1.4614e-05	0.00046284	UP	OD
c61725_g2	368.209	531.785	-0.53032	0.027567	0.35284	FALSE	762.08	573.905	0.40913	0.00259	0.042573	UP	808.069	420.506	0.94235	1.6569e-05	0.00051642	UP	OD
c61735_g1	233.701	262.884	-0.16976	0.75162	1	FALSE	447.81	283.634	0.65886	3.1856e-05	0.00091956	UP	474.837	266.265	0.83457	0.0010956	0.020136	UP	OD
c61747_g1	2.04265	0	Inf	0.37574	1	FALSE	93.0015	0	Inf	1.5353e-07	7.2046e-06	UP	98.5367	2.34013	5.396	6.4374e-06	0.00022286	UP	OD
c61793_g1	194.625	165.387	0.23485	0.44134	1	FALSE	422.921	178.471	1.2447	7.7779e-13	7.3987e-11	UP	448.411	222.161	1.0132	2.86e-05	0.00084172	UP	OD
c61854_g1	293.151	518.094	-0.82157	0.0024301	0.055552	FALSE	840.032	559.035	0.5875	7.6656e-06	0.00025875	UP	890.842	334.089	1.4149	1.6003e-09	1.072e-07	UP	OD
c61863_g5	289.32	404.302	-0.48277	0.060637	0.5997	FALSE	686.259	436.314	0.65339	4.8726e-06	0.00017286	UP	727.607	330.185	1.1399	7.8149e-07	3.2926e-05	UP	OD
c61912_g1	41.7072	73.8274	-0.82386	0.025996	0.33945	FALSE	197.453	79.6768	1.3093	2.3745e-08	1.2694e-06	UP	209.336	47.6388	2.1356	7.6727e-12	7.1442e-10	UP	OD
c61915_g4	256.358	714.442	-1.4787	5.1319e-09	5.6635e-07	DOWN	1047.52	771.023	0.44213	0.00055564	0.011677	UP	1110.67	292.747	1.9237	3.0033e-17	4.6127e-15	UP	OD
c61919_g1	85.1895	144.347	-0.7608	0.17007	1	FALSE	347.142	155.73	1.1565	2.0488e-10	1.4678e-08	UP	368.11	96.9843	1.9243	5.9605e-12	5.6416e-10	UP	OD
c61926_g1	0	4.66332	#NAME?	0.17723	1	FALSE	29.6868	5.03767	2.559	0.00017174	0.0041456	UP	31.4784	0	Inf	3.5603e-09	2.2571e-07	UP	OD
c61943_g1	451.143	360.922	0.3219	0.38701	1	FALSE	792.363	389.505	1.0245	4.7369e-13	4.6561e-11	UP	840.117	515.437	0.70479	0.0013327	0.023752	UP	OD
c61970_g1	8.46434	19.4668	-1.2015	0.10626	0.84539	FALSE	68.3137	21.0118	1.701	1.3876e-05	0.00043808	UP	72.4552	9.71	2.8995	7.7817e-10	5.4377e-08	UP	OD
c61972_g1	28.6102	52.1102	-0.86504	0.053573	0.55404	FALSE	107.856	56.2446	0.93932	0.0011012	0.020726	UP	114.368	32.6198	1.8099	1.1984e-06	4.8597e-05	UP	OD
c61975_g1	5.83422	82.9101	-3.8289	4.7417e-14	1.1444e-11	DOWN	222.381	89.4722	1.3135	3.8719e-09	2.3359e-07	UP	235.769	6.67094	5.1433	3.9142e-35	2.3899e-32	UP	OD
c61975_g3	2.14943	9.54363	-2.1506	0.07332	0.67474	FALSE	35.0826	10.2967	1.7686	0.0013219	0.024254	UP	37.2037	2.44465	3.9277	3.8148e-07	1.7201e-05	UP	OD
c61976_g2	9.87943	8.35062	0.24254	0.87761	1	FALSE	35.2814	9.01735	1.9681	0.00088322	0.01723	UP	37.3937	11.281	1.7289	0.0027513	0.043857	UP	OD
c61984_g1	26.5811	165.793	-2.6409	8.1486e-14	1.9008e-11	DOWN	327.032	178.917	0.87014	1.6917e-06	6.5398e-05	UP	346.759	30.3858	3.5125	1.383e-29	5.3937e-27	UP	OD
c61989_g1	53.0684	55.4723	-0.063913	0.92596	1	FALSE	118.608	59.8614	0.9865	0.00037892	0.0083787	UP	125.76	60.5251	1.0551	0.0016618	0.028722	UP	OD
c62002_g1	18.4771	46.3624	-1.3272	0.0070689	0.12823	FALSE	124.222	50.0383	1.3118	4.4181e-06	0.0001575	UP	131.704	21.0596	2.6448	1.1655e-11	1.06e-09	UP	OD
c62023_g1	101.064	165.36	-0.71034	0.026686	0.3463	FALSE	300.811	178.412	0.75364	0.00021985	0.0051814	UP	319.04	115.217	1.4694	5.519e-08	2.9198e-06	UP	OD
c62076_g4	114.855	149.282	-0.37823	0.2266	1	FALSE	352	161.076	1.1278	6.7615e-10	4.5605e-08	UP	373.199	131.039	1.5099	9.0784e-09	5.3884e-07	UP	OD
c62083_g1	61.8531	164.058	-1.4073	1.5363e-05	0.00076264	DOWN	346.504	177.053	0.96869	9.0899e-08	4.4437e-06	UP	367.379	70.5487	2.3806	3.5612e-17	5.4359e-15	UP	OD
c62090_g1	515.867	799.82	-0.63268	0.0071844	0.13002	FALSE	1891.43	863.106	1.1319	2.3768e-21	4.4585e-19	UP	2005.53	589.198	1.7672	2.2889e-16	3.26e-14	UP	OD
c62158_g2	214.864	267.032	-0.31359	0.22712	1	FALSE	454.978	288.146	0.659	3.0445e-05	0.00088504	UP	482.449	245.317	0.97573	3.3733e-05	0.00097055	UP	OD
c62161_g1	61.9329	92.6165	-0.58056	0.42291	1	FALSE	195.025	99.935	0.96459	1.4953e-05	0.0004685	UP	206.792	70.4409	1.5537	0.00010284	0.0025925	UP	OD
c62161_g2	40.2115	57.316	-0.51133	0.68675	1	FALSE	147.1	61.8358	1.2503	1.2523e-06	5.0038e-05	UP	155.995	45.6793	1.7719	0.00058504	0.011691	UP	OD
c62162_g7	236.772	469.78	-0.98849	0.0043437	0.087967	FALSE	885.945	506.85	0.80566	3.1013e-07	1.3924e-05	UP	939.503	269.828	1.7999	3.2289e-14	3.7937e-12	UP	OD
c62191_g1	19.4651	25.784	-0.40558	0.47166	1	FALSE	69.508	27.8301	1.3205	0.00040968	0.0089701	UP	73.6981	22.2125	1.7303	5.6483e-05	0.0015328	UP	OD
c62192_g5	104.401	139.467	-0.41778	0.17673	1	FALSE	270.128	150.471	0.84415	9.8793e-06	0.00032392	UP	286.457	119.166	1.2653	1.9915e-06	7.7507e-05	UP	OD
c62237_g1	125.495	280.696	-1.1614	5.1005e-05	0.0021892	DOWN	985.298	302.896	1.7017	2.6001e-33	9.8806e-31	UP	1044.76	143.158	2.8675	2.5279e-31	1.1482e-28	UP	OD
c62255_g4	13.0434	37.5509	-1.5255	0.0071915	0.13011	FALSE	121.834	40.5196	1.5882	6.0348e-08	3.0313e-06	UP	129.219	14.8426	3.122	4.9091e-14	5.652e-12	UP	OD
c62255_g6	1.20153	4.77182	-1.9897	0.30021	1	FALSE	24.4304	5.14837	2.2465	0.0016389	0.028971	UP	25.9066	1.36195	4.2496	1.3262e-05	0.00042489	UP	OD
c62261_g2	2166.76	3536.99	-0.70698	0.0072519	0.131	FALSE	10909.5	3817.34	1.5149	7.4494e-48	5.7206e-45	UP	11568.7	2475.59	2.2244	1.2486e-26	4.1897e-24	UP	OD
c62275_g1	45.8326	111.405	-1.2814	0.00016247	0.0058503	DOWN	366.775	120.224	1.6092	1.3842e-17	1.9738e-15	UP	388.965	52.3893	2.8923	2.0038e-24	5.4876e-22	UP	OD
c62298_g2	4.48581	2.11478	1.0849	0.58317	1	FALSE	29.6467	2.28201	3.6995	3.9899e-06	0.00014355	UP	31.4198	5.13425	2.6134	0.00014125	0.003426	UP	OD
c62331_g1	36094.9	42581.4	-0.23843	0.23917	1	FALSE	61464	45955.1	0.41952	2.3175e-05	0.00069283	UP	65176	41223.2	0.66089	0.00055861	0.011234	UP	OD
c62351_g1	10.1331	40.1537	-1.9865	0.0003347	0.010858	DOWN	114.347	43.3306	1.4	2.6968e-06	0.00010011	UP	121.241	11.5602	3.3906	4.0153e-15	5.0954e-13	UP	OD
c62378_g2	228.562	387.71	-0.76239	0.0025103	0.056976	FALSE	575.537	418.359	0.46017	0.0013693	0.024981	UP	610.307	261.142	1.2247	7.1538e-08	3.6953e-06	UP	OD
c62396_g1	34.9652	113.168	-1.6945	2.2089e-06	0.00013658	DOWN	235.025	122.115	0.94457	4.3006e-06	0.00015361	UP	249.224	39.9554	2.641	1.5636e-17	2.4572e-15	UP	OD
c62404_g4	9.73256	11.6855	-0.26383	0.7956	1	FALSE	39.7418	12.6064	1.6565	0.00098945	0.018927	UP	42.154	11.1063	1.9243	0.000453	0.0094205	UP	OD
c62436_g4	257.319	696.927	-1.4374	1.0345e-08	1.09e-06	DOWN	2408.43	752.158	1.679	5.7268e-45	3.6395e-42	UP	2553.69	293.936	3.119	4.3099e-42	4.2243e-39	UP	OD
c62440_g1	14.5788	58.8072	-2.0121	2.7666e-05	0.0012838	DOWN	273.493	63.4504	2.1078	5.3697e-21	9.7985e-19	UP	290.018	16.6243	4.1248	9.7662e-32	4.5754e-29	UP	OD
c62465_g1	540.778	553.475	-0.033483	0.86586	1	FALSE	981.695	597.279	0.71687	3.4203e-08	1.7807e-06	UP	1041	617.237	0.75407	0.00045485	0.0094509	UP	OD
c62494_g1	32.3085	62.7926	-0.95868	0.012299	0.19621	FALSE	120.041	67.7654	0.82491	0.0019852	0.034146	UP	127.303	36.9523	1.7845	1.2865e-07	6.3045e-06	UP	OD
c62513_g2	1931.09	2180.17	-0.17503	0.44302	1	FALSE	3724.96	2352.59	0.66298	6.4764e-10	4.3763e-08	UP	3949.9	2203.9	0.84176	3.9787e-05	0.0011235	UP	OD
c62525_g1	31.8143	26.3262	0.27317	0.54943	1	FALSE	85.0182	28.4145	1.5811	7.5144e-06	0.00025435	UP	90.1355	36.2517	1.314	0.00090525	0.017167	UP	OD
c62566_g1	494.598	768.071	-0.63498	0.010544	0.17381	FALSE	1137.75	828.848	0.45701	0.00024139	0.0056332	UP	1206.42	564.322	1.0961	6.5165e-07	2.7817e-05	UP	OD
c62570_g1	30.1055	82.8288	-1.4601	0.00025749	0.0087478	DOWN	206.235	89.3892	1.2061	7.2948e-08	3.6287e-06	UP	218.703	34.3313	2.6714	4.7266e-16	6.5622e-14	UP	OD
c62575_g3	131.169	132.309	-0.01248	0.90223	1	FALSE	274.707	142.795	0.94395	1.3213e-06	5.2453e-05	UP	291.29	149.796	0.95945	0.00016365	0.0038935	UP	OD
c62575_g4	80.5172	179.81	-1.1591	0.00019631	0.0069047	DOWN	364.822	194.057	0.91071	2.5213e-07	1.1431e-05	UP	386.814	91.8532	2.0742	2.3494e-14	2.7911e-12	UP	OD
c62601_g1	109.915	139.63	-0.34521	0.23457	1	FALSE	261.786	150.668	0.79701	3.1941e-05	0.0009216	UP	277.631	125.523	1.1452	1.0486e-05	0.00034259	UP	OD
c62603_g1	2.7369	1.59965	0.77479	0.92584	1	FALSE	27.3768	1.72535	3.988	0.00047065	0.010092	UP	29.0068	3.14358	3.2059	0.0013536	0.024059	UP	OD
c62658_g1	364.857	557.488	-0.61161	0.017294	0.25336	FALSE	904.899	601.621	0.5889	7.8042e-06	0.00026235	UP	959.516	416.203	1.205	1.0826e-07	5.394e-06	UP	OD
c62671_g1	13.4174	36.4664	-1.4425	0.0058995	0.111	FALSE	132.286	39.3509	1.7492	2.0313e-09	1.2832e-07	UP	140.274	15.3325	3.1936	5.927e-16	8.101e-14	UP	OD
c62675_g1	3523.2	6318.79	-0.84276	0.00020949	0.0072765	DOWN	9358.26	6819.14	0.45665	1.9969e-05	0.00060607	UP	9924.56	4022.56	1.3029	1.0432e-10	8.3646e-09	UP	OD
c62684_g1	226.292	315.075	-0.47751	0.074744	0.68366	FALSE	475.864	339.992	0.48505	0.0016031	0.028478	UP	504.582	258.238	0.96639	5.0019e-05	0.0013774	UP	OD
c62733_g1	79.8364	146.516	-0.87594	0.0047043	0.09364	FALSE	275.465	158.129	0.80076	2.2351e-05	0.00067091	UP	292.146	91.1559	1.6803	6.7797e-10	4.7755e-08	UP	OD
c62741_g3	1515.13	2216.48	-0.54883	0.015838	0.23736	FALSE	3001.1	2391.93	0.32731	0.002235	0.037705	UP	3182.5	1729.87	0.8795	1.3484e-05	0.00043163	UP	OD
c62755_g1	18.5573	35.897	-0.95187	0.054085	0.55688	FALSE	121.057	38.7389	1.6438	3.3639e-08	1.7538e-06	UP	128.385	21.2	2.5983	7.0915e-12	6.6363e-10	UP	OD
c62765_g2	3.75147	4.77182	-0.34708	0.97453	1	FALSE	42.1111	5.14837	3.032	4.23e-07	1.8507e-05	UP	44.662	4.26059	3.3899	4.2142e-07	1.8779e-05	UP	OD
c62765_g3	741.812	847.104	-0.19149	0.34671	1	FALSE	3410.1	914.178	1.8993	7.7251e-61	1.0355e-57	UP	3615.89	847.407	2.0932	8.0628e-23	1.9564e-20	UP	OD
c62775_g1	3727.16	6829.03	-0.8736	0.00010129	0.0039293	DOWN	13369.7	7369.35	0.85935	1.4501e-17	2.0637e-15	UP	14178.4	4257.11	1.7357	1.4968e-17	2.3573e-15	UP	OD
c62818_g1	503.597	492.635	0.031751	0.94161	1	FALSE	883.137	531.66	0.73213	3.9512e-08	2.0412e-06	UP	936.505	574.803	0.70422	0.0010981	0.020176	UP	OD
c62853_g1	109.902	119.892	-0.12552	0.7092	1	FALSE	210.913	129.349	0.70538	0.00072009	0.014516	UP	223.632	125.417	0.83439	0.0024549	0.039821	UP	OD
c62869_g2	67.4873	56.882	0.24664	0.62831	1	FALSE	132.108	61.393	1.1056	3.0231e-05	0.00088021	UP	140.114	77.1167	0.86148	0.0029432	0.046557	UP	OD
c62886_g1	1446.37	2476.32	-0.77576	0.00072563	0.020868	DOWN	3822.5	2672.16	0.51651	1.3847e-06	5.4704e-05	UP	4053.16	1651.6	1.2952	2.9727e-10	2.199e-08	UP	OD
c62912_g1	313.645	231.08	0.44074	0.11279	0.87213	FALSE	537.488	249.382	1.1079	2.5591e-12	2.2896e-10	UP	569.923	358.021	0.67072	0.0031455	0.049256	UP	OD
c62946_g2	311.549	346.091	-0.15169	0.49681	1	FALSE	694.204	373.534	0.89412	6.1029e-10	4.1466e-08	UP	736.104	355.753	1.049	2.7264e-06	0.00010231	UP	OD
c62957_g1	86.7253	133.231	-0.6194	0.044519	0.49044	FALSE	270.267	143.798	0.91034	3.8526e-06	0.00013902	UP	286.559	99.014	1.5331	1.9914e-08	1.1263e-06	UP	OD
c62974_g5	66.192	89.3087	-0.43214	0.23017	1	FALSE	205.437	96.3736	1.092	1.2309e-06	4.9262e-05	UP	217.789	75.5082	1.5282	3.2297e-07	1.4778e-05	UP	OD
c62986_g1	208.629	561.473	-1.4283	3.5696e-08	3.4341e-06	DOWN	860.46	605.967	0.50587	0.0001099	0.0027728	UP	912.507	238.193	1.9377	6.4226e-17	9.5876e-15	UP	OD
c63008_g1	84.3488	149.038	-0.82124	0.0091289	0.15557	FALSE	540.116	160.827	1.7478	3.762e-25	9.093e-23	UP	572.709	96.2542	2.5729	7.1366e-23	1.7373e-20	UP	OD
c63031_g1	581.057	922.884	-0.66747	0.005674	0.10807	FALSE	1920.5	995.939	0.94735	8.1834e-16	1.0191e-13	UP	2036.4	663.199	1.6185	7.2752e-14	8.1739e-12	UP	OD
c63069_g3	54.3366	65.2329	-0.26367	0.58054	1	FALSE	135.571	70.3795	0.94582	0.00031864	0.007188	UP	143.718	61.9214	1.2147	0.00032497	0.0070615	UP	OD
c63099_g1	290.816	332.318	-0.19246	0.3973	1	FALSE	511.107	358.642	0.51108	0.0006209	0.012854	UP	542.02	332.144	0.70654	0.001338	0.023814	UP	OD
c63115_g4	4.73946	3.6873	0.36216	0.89593	1	FALSE	41.5133	3.97969	3.3828	0.00015361	0.0037521	UP	43.9891	5.4135	3.0225	0.00025397	0.0057275	UP	OD
c63139_g1	275.169	340.886	-0.30897	0.2084	1	FALSE	607.792	367.85	0.72446	7.5968e-07	3.1709e-05	UP	644.484	314.227	1.0363	4.6524e-06	0.0001671	UP	OD
c63140_g1	9.18518	0	Inf	0.0021645	0.050623	FALSE	79.2441	0	Inf	1.1326e-22	2.3587e-20	UP	84.008	10.4775	3.0032	3.2871e-10	2.41e-08	UP	OD
c63161_g1	128.526	184.447	-0.52115	0.078476	0.70498	FALSE	623.601	199.037	1.6476	6.6371e-25	1.5784e-22	UP	661.206	146.651	2.1727	2.5483e-18	4.2371e-16	UP	OD
c63182_g2	96.2975	193.34	-1.0056	0.0009918	0.027064	DOWN	352.479	208.638	0.75653	1.1294e-05	0.00036597	UP	373.799	109.839	1.7669	3.1607e-11	2.7187e-09	UP	OD
c63185_g4	381.679	667.945	-0.80737	0.0013345	0.03417	DOWN	941.056	720.784	0.38471	0.0028195	0.045612	UP	997.838	435.518	1.1961	9.6647e-08	4.8644e-06	UP	OD
c63189_g1	70.2908	80.9581	-0.20384	0.51237	1	FALSE	201.237	87.3562	1.2039	1.332e-07	6.315e-06	UP	213.358	80.2946	1.4099	8.8124e-07	3.6693e-05	UP	OD
c63237_g2	6.74202	16.4302	-1.2851	0.10688	0.8476	FALSE	51.8272	17.7271	1.5478	0.00050997	0.01081	UP	54.9426	7.68342	2.8381	5.0508e-07	2.2067e-05	UP	OD
c63238_g5	153.331	515.979	-1.7507	5.8982e-11	9.0018e-09	DOWN	967.48	556.753	0.79719	8.3812e-10	5.5894e-08	UP	1026	175.082	2.5509	9.3884e-27	3.1933e-24	UP	OD
c63238_g7	23.6306	75.7252	-1.6801	0.00061525	0.018106	DOWN	172.625	81.7374	1.0786	6.3876e-06	0.00022036	UP	183.05	27.0332	2.7594	4.7307e-16	6.5622e-14	UP	OD
c63244_g2	314.86	528.017	-0.74588	0.0039129	0.081204	FALSE	801.344	569.719	0.49217	0.00021167	0.0049967	UP	849.726	359.241	1.242	5.3149e-08	2.8218e-06	UP	OD
c63279_g1	67.0196	122.006	-0.8643	0.012992	0.20359	FALSE	299.238	131.662	1.1845	5.7964e-07	2.4757e-05	UP	317.394	76.3802	2.055	7.145e-11	5.8745e-09	UP	OD
c63296_g1	317.409	363.362	-0.19506	0.47003	1	FALSE	729.606	392.088	0.89594	2.303e-10	1.6388e-08	UP	773.673	362.14	1.0952	1.6896e-06	6.6558e-05	UP	OD
c63307_g1	416.07	525.929	-0.33804	0.17194	1	FALSE	749.337	567.527	0.40093	0.0029632	0.047562	UP	794.571	474.881	0.74261	0.00078738	0.015193	UP	OD
c63323_g6	20.7468	66.3985	-1.6783	7.266e-05	0.0029828	DOWN	315.822	71.662	2.1398	1.9573e-23	4.2565e-21	UP	334.848	23.7149	3.8196	5.4661e-32	2.6269e-29	UP	OD
c63381_g1	356.233	615.835	-0.78972	0.0014962	0.037715	DOWN	1062.29	664.478	0.67689	1.2787e-07	6.074e-06	UP	1126.33	406.708	1.4696	3.9425e-11	3.3524e-09	UP	OD
c63401_g1	331.107	298.997	0.14717	0.61434	1	FALSE	598.514	322.656	0.89139	2.6032e-09	1.6154e-07	UP	634.642	377.964	0.74769	0.00088975	0.016903	UP	OD
c63416_g1	8.09042	10.601	-0.38992	0.73131	1	FALSE	36.377	11.4377	1.6692	0.00142	0.025752	UP	38.5931	9.22011	2.0655	0.00044707	0.0093127	UP	OD
c63427_g1	0.54738	0	Inf	1	1	FALSE	32.0961	0	Inf	7.1731e-10	4.8249e-08	UP	34.0449	0.628717	5.7589	6.6805e-09	4.0557e-07	UP	OD
c63436_g2	70.0237	72.282	-0.045793	0.90739	1	FALSE	143.416	78.0068	0.87854	0.0004859	0.010362	UP	152.069	79.9092	0.92829	0.0024473	0.039734	UP	OD
c63491_g2	2983.96	3598.13	-0.27002	0.26741	1	FALSE	5531.83	3883.33	0.51046	1.9767e-05	0.0006009	UP	5865.71	3408.84	0.78303	5.6859e-05	0.0015418	UP	OD
c63493_g2	33.9772	45.8473	-0.43227	0.29777	1	FALSE	111.917	49.4816	1.1775	7.0564e-05	0.0018753	UP	118.645	38.8025	1.6124	5.0323e-06	0.0001791	UP	OD
c63516_g2	16.6214	44.3561	-1.4161	0.0043267	0.08771	FALSE	100.589	47.8669	1.0714	0.00037643	0.0083285	UP	106.661	18.9644	2.4917	9.5828e-10	6.5973e-08	UP	OD
c63518_g3	236.425	291.135	-0.30031	0.31618	1	FALSE	452.589	314.137	0.52681	0.00071841	0.014486	UP	479.911	269.55	0.83221	0.00076826	0.014876	UP	OD
c63519_g1	31.7075	112.409	-1.8259	1.2845e-06	8.4758e-05	DOWN	395.186	121.31	1.7038	1.1241e-19	1.8457e-17	UP	418.98	36.1472	3.5349	3.4631e-31	1.5264e-28	UP	OD
c63523_g1	35.459	61.7624	-0.80058	0.062871	0.61132	FALSE	169.281	66.652	1.3447	5.4183e-08	2.7453e-06	UP	179.518	40.4078	2.1514	1.2575e-10	9.9968e-09	UP	OD
c63535_g3	95.3897	128.432	-0.4291	0.19137	1	FALSE	220.451	138.56	0.66994	0.00097803	0.018742	UP	233.751	108.827	1.1029	8.4151e-05	0.0021713	UP	OD
c63555_g1	8.42425	31.3964	-1.898	0.0089187	0.1528	FALSE	108.512	33.8673	1.6799	5.5651e-06	0.0001949	UP	115.026	9.63979	3.5768	7.6715e-16	1.0334e-13	UP	OD
c63555_g3	17.6761	84.564	-2.2582	1.6642e-07	1.3835e-05	DOWN	326.196	91.2529	1.8378	1.4711e-19	2.3994e-17	UP	345.889	20.1516	4.1013	2.1458e-34	1.2202e-31	UP	OD
c63583_g1	69.3695	113.168	-0.70609	0.033649	0.40341	FALSE	398.153	122.115	1.7051	3.8009e-20	6.5468e-18	UP	422.212	79.176	2.4148	6.0643e-19	1.0679e-16	UP	OD
c63608_g1	24157.8	30556.9	-0.33901	0.12206	0.91718	FALSE	49808.6	32974.5	0.59504	1.7017e-09	1.088e-07	UP	52817.3	27579.1	0.93743	2.316e-06	8.8653e-05	UP	OD
c63622_g1	1154.14	1402.42	-0.2811	0.23109	1	FALSE	2008.97	1513.34	0.40872	0.00025241	0.0058646	UP	2130.42	1317.14	0.69373	0.0007811	0.015089	UP	OD
c63639_g1	85.991	76.0236	0.17774	0.63574	1	FALSE	174.537	82.0418	1.0891	3.9268e-06	0.00014142	UP	185.09	98.1404	0.91531	0.0013776	0.02438	UP	OD
c63642_g2	23.764	41.2111	-0.79426	0.10349	0.83375	FALSE	91.908	44.4716	1.0473	0.00060072	0.012482	UP	97.4917	27.1018	1.8469	2.0161e-06	7.8302e-05	UP	OD
c63642_g3	72.5736	389.553	-2.4243	1.6219e-16	5.311e-14	DOWN	1078.08	420.395	1.3587	2.7483e-24	6.2923e-22	UP	1143.33	82.8078	3.7873	1.7211e-48	2.5138e-45	UP	OD
c63661_g1	31.3872	65.2598	-1.056	0.0087846	0.15119	FALSE	258.061	70.438	1.8733	9.7405e-17	1.3009e-14	UP	273.595	35.8336	2.9327	1.6055e-20	3.1976e-18	UP	OD
c63661_g2	15.7136	15.1558	0.052144	1	1	FALSE	60.5478	16.3647	1.8875	0.0014018	0.025473	UP	64.1703	17.9519	1.8378	0.00024948	0.00564	UP	OD
c63682_g2	180.046	260.551	-0.5332	0.047435	0.51167	FALSE	604.01	281.192	1.103	4.103e-13	4.0492e-11	UP	640.513	205.537	1.6398	5.5406e-12	5.2576e-10	UP	OD
c63682_g3	62.8812	127.971	-1.0251	0.00195	0.046449	DOWN	268.655	138.09	0.96015	8.051e-07	3.34e-05	UP	284.907	71.7718	1.989	2.6288e-12	2.5732e-10	UP	OD
c63742_g4	2490.99	3082.78	-0.30751	0.18571	1	FALSE	4500.66	3326.84	0.43598	3.6405e-05	0.0010358	UP	4772.4	2842.33	0.74764	0.00027418	0.0061223	UP	OD
c63760_g2	1709.57	2129.5	-0.31688	0.14687	1	FALSE	3324.6	2297.87	0.53288	8.4575e-07	3.4948e-05	UP	3525.21	1952.28	0.85255	2.2103e-05	0.00066712	UP	OD
c63766_g4	760.049	1428.37	-0.9102	0.0031535	0.068117	FALSE	2201.78	1541.67	0.51417	0.0026806	0.04373	UP	2334.79	868.293	1.427	6.6067e-12	6.206e-10	UP	OD
c63807_g1	36.7407	31.0438	0.24307	0.6181	1	FALSE	138.558	33.5075	2.0479	6.3397e-12	5.422e-10	UP	146.928	41.9102	1.8097	1.0028e-07	5.0368e-06	UP	OD
c63848_g1	389.021	671.009	-0.78648	0.0026314	0.058674	FALSE	1105.02	724.004	0.61	1.3996e-06	5.5206e-05	UP	1171.65	443.511	1.4015	8.9777e-10	6.2267e-08	UP	OD
c63852_g1	3.24419	9.51651	-1.5526	0.14644	1	FALSE	63.2361	10.2691	2.6224	1.9583e-08	1.0615e-06	UP	67.0441	3.70209	4.1787	4.2435e-12	4.0578e-10	UP	OD
c63911_g1	256.505	355.961	-0.47273	0.059565	0.59333	FALSE	546.726	384.132	0.50922	0.0006284	0.012984	UP	579.706	292.922	0.98481	1.6638e-05	0.00051814	UP	OD
c63919_g2	3.39105	12.0922	-1.8343	0.050001	0.5302	FALSE	44.361	13.0524	1.765	0.00032004	0.0072095	UP	47.0457	3.87682	3.6011	2.4785e-08	1.384e-06	UP	OD
c63934_g2	422.466	417.94	0.01554	0.9495	1	FALSE	833.998	451.036	0.8868	9.3296e-11	6.9614e-09	UP	884.385	482.535	0.87404	4.2348e-05	0.0011886	UP	OD
c63959_g2	35.0053	77.7859	-1.1519	0.0019312	0.046096	DOWN	399.248	83.9332	2.25	5.1881e-30	1.653e-27	UP	423.36	40.0256	3.4029	2.7875e-31	1.2508e-28	UP	OD
c63986_g1	1034.79	3060.49	-1.5644	3.2287e-11	5.1531e-09	DOWN	4992.56	3302.77	0.5961	1.4143e-08	7.8396e-07	UP	5294.08	1181.85	2.1633	1.6445e-24	4.5202e-22	UP	OD
c63994_g1	10.5336	42.377	-2.0083	0.00023331	0.0079988	DOWN	111.579	45.7233	1.2871	1.4678e-05	0.00046084	UP	118.302	12.0142	3.2997	2.2878e-14	2.7223e-12	UP	OD
c64018_g1	10.6805	24.2386	-1.1823	0.058098	0.58355	FALSE	71.9173	26.1601	1.459	8.4895e-05	0.0022178	UP	76.2647	12.189	2.6454	1.8336e-08	1.0426e-06	UP	OD
c64022_g2	191.314	589.019	-1.6224	1.0297e-07	8.9996e-06	DOWN	1075.36	635.72	0.75835	1.3524e-08	7.5357e-07	UP	1140.35	218.673	2.3826	4.1142e-25	1.1609e-22	UP	OD
c64039_g2	4.88633	38.5812	-2.9811	1.7582e-06	0.0001125	DOWN	103.436	41.6329	1.3129	2.2016e-05	0.00066164	UP	109.666	5.58824	4.2946	3.4917e-18	5.7144e-16	UP	OD
c64045_g1	809.952	929.309	-0.19832	0.40588	1	FALSE	1444.68	1002.87	0.52661	1.125e-05	0.00036521	UP	1531.88	924.264	0.72893	0.00061132	0.012167	UP	OD
c64125_g1	106.831	173.9	-0.70293	0.022445	0.30507	FALSE	314.17	187.654	0.74347	3.861e-05	0.0010931	UP	333.137	121.854	1.451	5.7335e-08	3.0269e-06	UP	OD
c64137_g1	97.7662	268.224	-1.456	5.4312e-07	3.9666e-05	DOWN	691.756	289.456	1.2569	3.0068e-17	4.1666e-15	UP	733.53	111.587	2.7167	8.0481e-27	2.7755e-24	UP	OD
c64158_g1	220.792	559.413	-1.3412	2.5708e-07	2.0445e-05	DOWN	1046.98	603.71	0.79431	8.7092e-10	5.7999e-08	UP	1110.19	251.987	2.1394	3.3277e-20	6.472e-18	UP	OD
c64195_g3	105.069	137	-0.38283	0.18846	1	FALSE	276.14	147.83	0.90147	3.466e-06	0.00012643	UP	292.781	120.005	1.2867	1.036e-06	4.252e-05	UP	OD
c64226_g1	14.3251	24.2657	-0.76037	0.20593	1	FALSE	73.3905	26.1878	1.4867	6.3041e-05	0.0016968	UP	77.8148	16.345	2.2512	5.0241e-07	2.1975e-05	UP	OD
c64227_g4	188.589	208.198	-0.1427	0.83766	1	FALSE	367.152	224.606	0.70898	0.0016076	0.02853	UP	389.315	214.891	0.85733	0.0010638	0.019629	UP	OD
c64236_g4	0.947892	33.1315	-5.1273	8.2428e-09	8.8448e-07	DOWN	768.369	35.7618	4.4253	1.1184e-61	1.5856e-58	UP	814.598	1.0827	9.5553	4.4811e-92	4.7685e-88	UP	OD
c64251_g2	19.2381	59.4308	-1.6272	0.001278	0.033038	DOWN	149.37	64.1178	1.2201	1.655e-06	6.425e-05	UP	158.408	21.8974	2.8548	3.2715e-14	3.8377e-12	UP	OD
c64251_g3	20.5599	35.1649	-0.7743	0.11703	0.89297	FALSE	94.5155	37.9608	1.316	5.7042e-05	0.0015494	UP	100.197	23.4699	2.094	1.537e-07	7.4272e-06	UP	OD
c64258_g1	167.55	480.76	-1.5207	9.6349e-09	1.0228e-06	DOWN	1934.12	518.798	1.8984	2.557e-52	2.4803e-49	UP	2050.99	191.323	3.4222	4.649e-47	5.7717e-44	UP	OD
c64282_g1	287.398	816.413	-1.5062	1.5736e-09	1.9221e-07	DOWN	1454.85	880.968	0.72371	2.0416e-09	1.2875e-07	UP	1542.68	328.303	2.2323	2.3519e-23	5.959e-21	UP	OD
c64309_g1	57.848	119.81	-1.0504	0.0019657	0.046783	DOWN	333.185	129.297	1.3656	8.6662e-13	8.1907e-11	UP	353.289	66.0088	2.4201	1.4221e-17	2.2539e-15	UP	OD
c64316_g1	37.2615	119.648	-1.683	1.8294e-06	0.00011632	DOWN	400.483	129.1	1.6333	6.1725e-19	9.7025e-17	UP	424.662	42.5748	3.3182	5.3358e-30	2.1484e-27	UP	OD
c64316_g2	13.9246	32.1012	-1.205	0.028421	0.35931	FALSE	121.355	34.6485	1.8084	4.2382e-09	2.5443e-07	UP	128.67	15.891	3.0174	8.0952e-14	9.0271e-12	UP	OD
c64327_g3	290.067	353.602	-0.28574	0.29033	1	FALSE	526.715	381.57	0.46508	0.0020922	0.035686	UP	558.45	330.916	0.75496	0.0014883	0.026089	UP	OD
c64354_g1	119.848	119.756	0.0011066	1	1	FALSE	244.502	129.241	0.91978	8.516e-06	0.00028433	UP	259.204	136.732	0.92274	0.0007725	0.014935	UP	OD
c64377_g1	1401.14	1767.85	-0.33539	0.12263	0.9202	FALSE	2465.88	1907.71	0.37026	0.000687	0.01401	UP	2614.94	1600.26	0.70847	0.00033246	0.0072116	UP	OD
c64381_g3	725.656	820.669	-0.17752	0.49671	1	FALSE	1757.17	885.622	0.9885	1.1411e-16	1.5103e-14	UP	1863.28	827.69	1.1707	6.7673e-08	3.5215e-06	UP	OD
c64383_g1	7.2894	15.8337	-1.1191	0.15343	1	FALSE	92.9228	17.0874	2.4431	1.1003e-10	8.128e-09	UP	98.5224	8.31214	3.5672	9.2242e-14	1.024e-11	UP	OD
c64387_g1	3.79157	275.057	-6.1808	1.1201e-42	1.8169e-39	DOWN	503.162	296.831	0.76138	1.038e-06	4.223e-05	UP	533.523	4.3308	6.9448	2.9758e-67	1.1083e-63	UP	OD
c64406_g3	197.308	402.106	-1.0271	7.2564e-05	0.0029807	DOWN	734.882	433.949	0.75999	5.3988e-08	2.7373e-06	UP	779.274	225.376	1.7898	1.2936e-14	1.5745e-12	UP	OD
c64406_g4	172.009	576.168	-1.744	2.4045e-11	3.946e-09	DOWN	1218.75	621.831	0.97081	2.1503e-14	2.391e-12	UP	1292.39	196.493	2.7175	5.0481e-31	2.199e-28	UP	OD
c64412_g1	378.596	520.614	-0.45956	0.054057	0.55667	FALSE	870.791	561.886	0.63205	3.603e-06	0.00013078	UP	923.284	432.345	1.0946	6.3598e-07	2.7195e-05	UP	OD
c64420_g1	80.277	84.9438	-0.081521	0.78333	1	FALSE	213.222	91.6404	1.2183	1.4636e-07	6.9031e-06	UP	226.052	91.6801	1.302	3.9184e-06	0.00014287	UP	OD
c64438_g7	88.2607	289.914	-1.7158	3.0234e-09	3.4971e-07	DOWN	1244.55	312.861	1.992	1.1601e-47	8.639e-45	UP	1319.7	100.796	3.7107	4.849e-49	7.3451e-46	UP	OD
c64449_g1	221.659	105.007	1.0779	0.00027483	0.0092068	UP	443.391	113.323	1.9681	8.5374e-27	2.2722e-24	UP	470.238	252.929	0.89466	0.0001599	0.0038188	UP	OD
c64467_g1	23.3369	91.3152	-1.9682	6.1314e-05	0.0025654	DOWN	337.027	98.5141	1.7745	5.0187e-19	7.9056e-17	UP	357.347	26.6837	3.7433	2.0103e-32	1.0118e-29	UP	OD
c64467_g8	73.0809	285.386	-1.9654	6.4764e-11	9.7297e-09	DOWN	866.413	307.992	1.4922	1.7308e-25	4.2392e-23	UP	918.796	83.3663	3.4622	2.6501e-40	2.269e-37	UP	OD
c64470_g1	4.33895	13.7189	-1.6608	0.052992	0.55058	FALSE	51.6084	14.8054	1.8015	8.692e-05	0.0022635	UP	54.7233	4.95952	3.4639	5.8426e-09	3.5909e-07	UP	OD
c64485_g3	76.4053	112.083	-0.55282	0.087502	0.75408	FALSE	214.777	120.978	0.8281	8.0013e-05	0.0021004	UP	227.77	87.2089	1.385	1.0098e-06	4.1556e-05	UP	OD
c64504_g1	87.5529	204.212	-1.2218	5.8431e-05	0.0024684	DOWN	389.134	220.384	0.82025	1.2288e-06	4.9233e-05	UP	412.648	99.8861	2.0466	1.5519e-14	1.8588e-12	UP	OD
c64535_g1	40.1318	105.468	-1.394	0.00014059	0.0051938	DOWN	360.363	113.793	1.663	2.6281e-18	3.9621e-16	UP	382.157	45.787	3.0612	2.5747e-25	7.4051e-23	UP	OD
c64543_g3	268.88	336.82	-0.32502	0.42098	1	FALSE	617.308	363.391	0.76447	0.00015867	0.0038669	UP	654.471	306.429	1.0948	7.64e-06	0.00025915	UP	OD
c64545_g1	120.769	147.872	-0.29209	0.32246	1	FALSE	274.966	159.575	0.78502	3.8469e-05	0.0010895	UP	291.568	137.851	1.0807	3.6335e-05	0.001039	UP	OD
c64571_g1	16.2209	46.986	-1.5344	0.0017326	0.04246	DOWN	106.203	50.7056	1.0666	0.00030538	0.0069249	UP	112.605	18.5104	2.6049	1.2303e-10	9.8017e-09	UP	OD
c64622_g3	11.1877	22.2052	-0.98898	0.14164	0.9867	FALSE	111.181	23.9611	2.2141	6.0497e-11	4.6265e-09	UP	117.87	12.7475	3.2089	1.1715e-13	1.2929e-11	UP	OD
c64633_g1	216.773	175.174	0.3074	0.3261	1	FALSE	514.671	189.017	1.4451	2.015e-18	3.0566e-16	UP	545.771	247.589	1.1403	7.9912e-07	3.3574e-05	UP	OD
c64639_g1	95.1095	218.717	-1.2014	4.5155e-05	0.0019684	DOWN	355.902	236.022	0.59256	0.00059554	0.012395	UP	377.345	108.584	1.7971	1.0253e-11	9.4757e-10	UP	OD
c64646_g5	18.624	32.1283	-0.78668	0.14822	1	FALSE	144.133	34.6762	2.0554	3.04e-12	2.6904e-10	UP	152.814	21.2343	2.8473	4.3653e-14	5.0643e-12	UP	OD
c64684_g1	632.11	760.832	-0.2674	0.21598	1	FALSE	1066.87	821.027	0.37789	0.0021654	0.036722	UP	1131.37	722.093	0.64782	0.0013324	0.023752	UP	OD
c64746_g4	1741.21	4029.98	-1.2107	7.5708e-05	0.0030934	DOWN	11799.1	4349.49	1.4398	1.8093e-40	9.4599e-38	UP	12512.2	1990.13	2.6524	4.8284e-36	3.1829e-33	UP	OD
c64778_g1	692.092	803.074	-0.21457	0.42966	1	FALSE	1206.64	866.581	0.47759	0.00010317	0.0026226	UP	1279.47	789.199	0.69708	0.0017938	0.030598	UP	OD
c64792_g1	7302.52	6439.17	0.18152	0.54023	1	FALSE	11918.9	6948.89	0.77839	2.1417e-14	2.385e-12	UP	12638.4	8341.06	0.59951	0.0016551	0.028619	UP	OD
c64857_g1	173.557	197.135	-0.18377	0.48288	1	FALSE	381.547	212.759	0.84264	1.2287e-06	4.9233e-05	UP	404.524	198.133	1.0298	2.9352e-05	0.00085777	UP	OD
c64868_g1	52.2007	62.1419	-0.2515	0.50111	1	FALSE	118.229	67.0703	0.81784	0.0027952	0.045328	UP	125.358	59.5828	1.0731	0.0010707	0.019744	UP	OD
c64875_g3	68.2748	160.018	-1.2288	0.0001249	0.0046912	DOWN	275.783	172.652	0.67567	0.00026061	0.0060227	UP	292.46	77.9185	1.9082	1.1589e-11	1.0554e-09	UP	OD
c64879_g2	33.7236	57.1533	-0.76108	0.058529	0.58653	FALSE	126.353	61.6697	1.0348	0.00014331	0.0035312	UP	133.964	38.5232	1.798	1.6201e-07	7.8011e-06	UP	OD
c64884_g2	109.595	148.224	-0.43561	0.18433	1	FALSE	245.419	159.935	0.61776	0.0014007	0.025459	UP	260.243	124.961	1.0584	0.00013117	0.0032173	UP	OD
c64886_g1	97.9662	132.797	-0.43887	0.19537	1	FALSE	219.436	143.293	0.61483	0.0020179	0.03466	UP	232.721	111.69	1.0591	0.0001771	0.0041709	UP	OD
c64916_g1	67.0998	97.3339	-0.53663	0.12892	0.9481	FALSE	266.085	105.059	1.3407	1.4619e-10	1.065e-08	UP	282.106	76.5207	1.8823	7.5574e-11	6.1931e-09	UP	OD
c64924_g1	1045.15	1097.05	-0.069926	0.71312	1	FALSE	1724.32	1183.9	0.54248	3.3365e-06	0.00012213	UP	1828.43	1193.23	0.61573	0.0025244	0.040763	UP	OD
c65010_g2	458.325	587.122	-0.35729	0.14102	0.98497	FALSE	1140.28	633.597	0.84775	4.3644e-11	3.3868e-09	UP	1209.01	523.149	1.2085	3.7347e-08	2.0288e-06	UP	OD
c65015_g1	20.4531	54.0625	-1.4023	0.0017606	0.042948	DOWN	115.143	58.3297	0.98113	0.00039621	0.0087321	UP	122.104	23.3654	2.3857	2.4547e-10	1.8469e-08	UP	OD
c65021_g1	194.291	459.069	-1.2405	1.3869e-06	9.0831e-05	DOWN	970.244	495.456	0.96959	2.0928e-12	1.8861e-10	UP	1028.69	221.99	2.2122	1.6439e-21	3.5598e-19	UP	OD
c65029_g1	34.9652	42.2142	-0.27181	0.48453	1	FALSE	104.631	45.5573	1.1996	6.1174e-05	0.0016501	UP	110.96	39.9554	1.4736	1.9305e-05	0.00059225	UP	OD
c65033_g2	9.62578	32.6706	-1.763	0.0020326	0.048123	DOWN	82.1912	35.2605	1.2209	0.00029068	0.0066221	UP	87.1596	11.0017	2.9859	7.5107e-11	6.1616e-09	UP	OD
c65035_g2	260.095	637.01	-1.2923	7.8131e-07	5.4933e-05	DOWN	1077.61	687.295	0.64883	0.00071366	0.014406	UP	1142.89	296.654	1.9458	2.722e-17	4.1892e-15	UP	OD
c65049_g3	18.1969	300.678	-4.0465	4.7665e-21	2.481e-18	DOWN	895.998	324.526	1.4652	9.4053e-25	2.2082e-22	UP	950.024	20.8163	5.5122	1.019e-72	4.7439e-69	UP	OD
c65050_g1	3395.17	4024.67	-0.24539	0.25772	1	FALSE	5924.49	4343.2	0.44793	1.6224e-05	0.00050489	UP	6282.15	3876.11	0.69665	0.00045887	0.0095163	UP	OD
c65070_g1	43.8967	24.2928	0.85358	0.085541	0.74308	FALSE	148.812	26.2155	2.505	3.056e-16	3.9456e-14	UP	157.794	50.1537	1.6536	1.973e-07	9.3791e-06	UP	OD
c65077_g1	58.7558	145.242	-1.3057	9.3717e-05	0.0036884	DOWN	320.044	156.705	1.0302	1.9224e-08	1.0444e-06	UP	339.411	67.0213	2.3403	1.7565e-16	2.5162e-14	UP	OD
c65087_g3	438.059	639.26	-0.54528	0.022741	0.30816	FALSE	985.657	689.777	0.51496	5.195e-05	0.0014258	UP	1045.18	500.276	1.063	7.8506e-07	3.302e-05	UP	OD
c65091_g2	10.8273	23.7506	-1.1333	0.066755	0.63476	FALSE	89.4779	25.6311	1.8036	7.9262e-07	3.2957e-05	UP	94.8443	12.3637	2.9395	6.2471e-11	5.182e-09	UP	OD
c65100_g1	92.8398	102.187	-0.1384	0.68017	1	FALSE	204.064	110.29	0.88772	4.4865e-05	0.0012538	UP	216.385	105.928	1.0305	0.00026266	0.0058897	UP	OD
c65108_g4	2.54994	0.515133	2.3074	0.41697	1	FALSE	33.4299	0.556665	5.9082	4.5977e-09	2.7379e-07	UP	35.4414	2.89864	3.612	2.6373e-06	9.927e-05	UP	OD
c65109_g1	22.202	52.8695	-1.2517	0.0049164	0.096891	FALSE	198.948	57.0504	1.8021	5.0638e-11	3.9131e-09	UP	211.019	25.3561	3.057	1.7815e-18	3.0297e-16	UP	OD
c65120_g1	114.361	421.301	-1.8813	9.5998e-12	1.6823e-09	DOWN	1201.27	454.684	1.4016	3.9475e-26	1.0175e-23	UP	1273.67	130.587	3.2859	1.133e-40	1.0168e-37	UP	OD
c65127_g1	14.8725	55.0385	-1.8878	8.236e-05	0.0033087	DOWN	112.993	59.3877	0.928	0.00088722	0.017299	UP	119.815	16.9737	2.8194	3.008e-12	2.9214e-10	UP	OD
c65132_g2	152.957	197.19	-0.36645	0.19351	1	FALSE	346.863	212.784	0.70498	4.9463e-05	0.0013678	UP	367.803	174.592	1.0749	1.7362e-05	0.0005391	UP	OD
c65152_g2	780.328	964.827	-0.30619	0.16253	1	FALSE	1402.92	1041.19	0.43021	0.00031365	0.0070973	UP	1487.64	891.272	0.73909	0.00028173	0.006257	UP	OD
c65152_g4	117.619	102.811	0.19413	0.68527	1	FALSE	568.429	110.958	2.357	3.041e-40	1.5677e-37	UP	602.732	134.395	2.165	1.713e-18	2.9199e-16	UP	OD
c65167_g2	1261.54	2807.04	-1.1539	7.0367e-07	4.9826e-05	DOWN	3816.73	3028.92	0.33353	0.0015963	0.028377	UP	4047.14	1440.72	1.4901	5.5496e-13	5.8e-11	UP	OD
c65212_g2	248.948	1473	-2.5648	1.5637e-23	1.0006e-20	DOWN	2185.57	1589.63	0.45932	5.4792e-05	0.001496	UP	2317.38	284.224	3.0274	2.4346e-39	1.9712e-36	UP	OD
c65213_g3	70.3039	115.066	-0.71078	0.040203	0.46074	FALSE	202.869	124.176	0.70816	0.00099879	0.01909	UP	215.091	80.1525	1.4241	2.0579e-06	7.9634e-05	UP	OD
c65222_g2	357.408	463.625	-0.37539	0.14092	0.98476	FALSE	928.434	500.29	0.89203	2.2034e-11	1.7675e-09	UP	984.516	407.858	1.2713	1.3924e-08	8.0714e-07	UP	OD
c65262_g1	172.209	287.908	-0.74145	0.0061484	0.11457	FALSE	740.736	310.689	1.2535	8.7863e-18	1.2676e-15	UP	785.467	196.596	1.9983	4.4958e-17	6.7792e-15	UP	OD
c65264_g1	121.196	104.058	0.21996	0.48547	1	FALSE	1140.62	112.292	3.3445	1.842e-97	5.6581e-94	UP	1209.46	138.269	3.1288	5.9498e-37	4.3451e-34	UP	OD
c65264_g3	9.14509	11.1704	-0.28861	0.86674	1	FALSE	110.822	12.0498	3.2012	9.4429e-17	1.2634e-14	UP	117.497	10.4073	3.497	7.5763e-15	9.406e-13	UP	OD
c65292_g1	222.167	439.305	-0.98358	0.00021191	0.0073388	DOWN	865.655	474.016	0.86886	1.2273e-10	9.0028e-09	UP	917.94	253.488	1.8565	1.9896e-15	2.5955e-13	UP	OD
c65306_g1	205.959	224.79	-0.12622	0.62589	1	FALSE	418.661	242.592	0.78725	1.8309e-06	7.0336e-05	UP	443.944	235.083	0.9172	0.00012808	0.0031533	UP	OD
c65308_g1	62.2671	167.827	-1.4304	6.0751e-06	0.00033682	DOWN	302.244	181.116	0.7388	4.6744e-05	0.0012999	UP	320.531	71.1088	2.1724	7.1517e-15	8.9235e-13	UP	OD
c65315_g1	150.007	190.384	-0.34389	0.22138	1	FALSE	307.858	205.437	0.58357	0.0011582	0.02166	UP	326.424	171.24	0.93073	0.00023382	0.0053149	UP	OD
c65327_g3	73.1746	214.596	-1.5522	2.0817e-07	1.6923e-05	DOWN	758.914	231.6	1.7123	1.5746e-29	4.8165e-27	UP	804.749	83.6129	3.2667	1.0765e-36	7.637e-34	UP	OD
c65330_g2	29.3045	42.5937	-0.53952	0.24813	1	FALSE	117.294	45.9755	1.3512	3.4308e-06	0.00012533	UP	124.393	33.4233	1.896	1.5375e-07	7.4272e-06	UP	OD
c65330_g3	19.1313	38.2288	-0.99872	0.062001	0.60574	FALSE	110.086	41.2423	1.4164	2.9377e-06	0.00010845	UP	116.722	21.7928	2.4212	1.3623e-09	9.2507e-08	UP	OD
c65378_g1	60.0105	102.16	-0.76755	0.29756	1	FALSE	208.325	110.201	0.9187	0.00098175	0.018804	UP	220.904	68.3114	1.6932	5.3191e-08	2.8221e-06	UP	OD
c65385_g2	53.0017	60.4068	-0.18867	0.63772	1	FALSE	151.182	65.1758	1.2139	1.4857e-06	5.826e-05	UP	160.353	60.4908	1.4065	5.8752e-06	0.00020614	UP	OD
c65407_g1	73.5346	127.266	-0.79136	0.075686	0.68943	FALSE	249.54	137.308	0.86185	1.376e-05	0.00043518	UP	264.608	83.7485	1.6597	1.6742e-08	9.5489e-07	UP	OD
c65421_g1	66.2186	201.609	-1.6062	4.9991e-07	3.6857e-05	DOWN	1009.03	217.573	2.2134	3.698e-51	3.4077e-48	UP	1070.05	75.4723	3.8256	1.2658e-47	1.6837e-44	UP	OD
c65437_g3	94.6824	102.892	-0.11996	0.63684	1	FALSE	186.642	111.041	0.74919	0.0007142	0.014412	UP	197.908	108.166	0.87159	0.001322	0.023616	UP	OD
c65458_g3	214.25	234.117	-0.12793	0.58923	1	FALSE	433.972	252.636	0.78054	1.8793e-06	7.2045e-05	UP	460.14	244.654	0.91133	0.00010944	0.0027411	UP	OD
c65458_g4	42.2145	73.4479	-0.79898	0.034094	0.40725	FALSE	189.868	79.2585	1.2604	8.2578e-08	4.0639e-06	UP	201.315	48.1973	2.0624	5.09e-11	4.2506e-09	UP	OD
c65464_g1	72.7606	211.126	-1.5369	5.4654e-07	3.9872e-05	DOWN	416.549	227.811	0.87065	2.5148e-07	1.1409e-05	UP	441.611	83.0528	2.4107	5.3793e-19	9.5405e-17	UP	OD
c65467_g1	162.463	233.249	-0.52176	0.065462	0.62701	FALSE	434.073	251.689	0.7863	1.0158e-06	4.1418e-05	UP	460.337	185.384	1.3122	9.2301e-08	4.6709e-06	UP	OD
c65480_g4	9.39873	15.9422	-0.76231	0.41126	1	FALSE	63.3956	17.1981	1.8821	6.2894e-06	0.00021738	UP	67.227	10.6866	2.6532	2.4806e-07	1.1585e-05	UP	OD
c65481_g1	97.4459	114.415	-0.2316	0.42871	1	FALSE	201.377	123.481	0.70561	0.00081614	0.016139	UP	213.563	111.273	0.94056	0.00050328	0.010294	UP	OD
c65484_g1	30.3591	29.7697	0.028287	0.92866	1	FALSE	86.4915	32.1143	1.4293	3.0188e-05	0.0008793	UP	91.6856	34.6105	1.4055	0.00036703	0.0078745	UP	OD
c65487_g2	77.0329	78.6808	-0.030538	0.92096	1	FALSE	240.481	84.8773	1.5025	9.8098e-11	7.2902e-09	UP	255.037	87.978	1.5355	2.569e-08	1.4292e-06	UP	OD
c65503_g1	31.5206	44.5731	-0.49988	0.33609	1	FALSE	99.553	48.0884	1.0498	0.00052095	0.011014	UP	105.549	35.9022	1.5558	5.1074e-05	0.0014034	UP	OD
c65517_g1	104.148	124.148	-0.25343	0.40487	1	FALSE	238.171	133.971	0.83007	5.0688e-05	0.0013975	UP	252.514	118.886	1.0868	6.5037e-05	0.0017345	UP	OD
c65529_g1	141.249	266.76	-0.9173	0.0032356	0.06963	FALSE	482.296	287.931	0.7442	0.00020346	0.004823	UP	511.471	161.18	1.666	1.8109e-11	1.6078e-09	UP	OD
c65560_g1	0	1.03027	#NAME?	0.67479	1	FALSE	187.936	1.11333	7.3992	4.1394e-47	2.8789e-44	UP	199.246	0	Inf	1.5768e-41	1.4682e-38	UP	OD
c65560_g2	0	41.5366	#NAME?	7.8427e-07	5.5086e-05	DOWN	387.699	44.8037	3.1132	1.0526e-44	6.576e-42	UP	411.054	0	Inf	1.2033e-66	4.0742e-63	UP	OD
c65598_g3	65.3509	96.0326	-0.55532	0.11981	0.90535	FALSE	170.853	103.638	0.72121	0.0016403	0.028984	UP	181.163	74.53	1.2814	2.9084e-05	0.00085261	UP	OD
c65643_g1	163.865	202.287	-0.30389	0.25891	1	FALSE	545.252	218.295	1.3206	2.9884e-16	3.865e-14	UP	578.105	187.097	1.6275	1.7747e-11	1.5775e-09	UP	OD
c65644_g1	161.328	159.34	0.017886	0.95543	1	FALSE	332.866	171.96	0.95287	2.0161e-07	9.2777e-06	UP	352.923	184.056	0.93921	0.00024373	0.0055268	UP	OD
c65662_g1	197.868	400.1	-1.0158	0.00020796	0.0072377	DOWN	592.681	431.747	0.45707	0.001238	0.022949	UP	628.529	225.615	1.4781	9.8121e-10	6.7489e-08	UP	OD
c65669_g1	76.9793	128.378	-0.73786	0.025895	0.33886	FALSE	223.636	138.535	0.6909	0.00085017	0.016691	UP	237.1	87.8017	1.4332	8.0362e-07	3.3725e-05	UP	OD
c65713_g1	29.2378	93.5923	-1.6786	0.00014151	0.0052166	DOWN	252.845	101.024	1.3236	4.7299e-10	3.2527e-08	UP	268.081	33.389	3.0052	3.9762e-21	8.4144e-19	UP	OD
c65736_g1	615.889	723.579	-0.23248	0.31232	1	FALSE	1230.54	780.873	0.65613	1.2526e-07	5.9539e-06	UP	1304.84	703.086	0.8921	2.6826e-05	0.00079391	UP	OD
c65742_g1	34.5246	107.393	-1.6372	6.5156e-06	0.00035896	DOWN	227.419	115.912	0.97232	4.7676e-06	0.0001693	UP	241.122	39.4312	2.6124	1.0446e-16	1.5139e-14	UP	OD
c65751_g2	1264.7	1615.04	-0.35277	0.11895	0.90155	FALSE	2519.53	1742.92	0.53165	2.1042e-06	7.9998e-05	UP	2671.5	1443.79	0.88779	1.6495e-05	0.00051455	UP	OD
c65760_g3	12.1356	38.1203	-1.6513	0.0029632	0.064645	FALSE	136.388	41.1316	1.7294	1.8571e-09	1.1792e-07	UP	144.61	13.8302	3.3863	1.0318e-16	1.4998e-14	UP	OD
c65770_g1	192.408	188.053	0.033033	0.87205	1	FALSE	451.056	202.933	1.1523	4.8148e-12	4.1369e-10	UP	478.325	219.434	1.1242	4.7831e-06	0.00017092	UP	OD
c65780_g1	7.98364	19.1144	-1.2595	0.074288	0.68122	FALSE	54.1171	20.6212	1.392	0.00092894	0.017974	UP	57.3849	9.11559	2.6543	5.1346e-07	2.2406e-05	UP	OD
c65788_g1	179.312	182.088	-0.022161	0.85732	1	FALSE	352.359	196.536	0.84225	1.9855e-06	7.5998e-05	UP	373.624	204.911	0.86659	0.0002191	0.0050141	UP	OD
c65795_g1	439.233	533.846	-0.28144	0.26699	1	FALSE	1056.84	576.07	0.87544	1.8596e-11	1.5032e-09	UP	1120.57	501.178	1.1608	1.7868e-07	8.5594e-06	UP	OD
c65806_g1	33.6835	35.9241	-0.092911	0.84512	1	FALSE	120.021	38.7666	1.6304	5.2123e-08	2.6519e-06	UP	127.274	38.453	1.7268	6.82e-07	2.903e-05	UP	OD
c65822_g1	19.1714	58.1564	-1.601	0.00050342	0.015339	DOWN	118.249	62.7554	0.91402	0.00084225	0.01658	UP	125.387	21.863	2.5198	8.0983e-11	6.5993e-09	UP	OD
c65826_g1	74.2825	147.791	-0.99246	0.002313	0.053526	FALSE	548.259	159.461	1.7817	4.7629e-26	1.2234e-23	UP	581.293	84.7283	2.7783	2.0262e-25	5.9658e-23	UP	OD
c65826_g2	127.098	212.643	-0.7425	0.02627	0.34185	FALSE	542.704	229.515	1.2416	1.082e-14	1.2386e-12	UP	575.436	145.222	1.9864	5.4937e-16	7.5502e-14	UP	OD
c65826_g3	82.9739	106.091	-0.35458	0.25315	1	FALSE	261.666	114.491	1.1925	5.7326e-09	3.3809e-07	UP	277.456	94.7535	1.55	1.4438e-08	8.3498e-07	UP	OD
c65834_g2	150.034	156.331	-0.059317	0.84707	1	FALSE	331.731	168.703	0.97553	1.1186e-07	5.3721e-06	UP	351.716	171.204	1.0387	4.9713e-05	0.00137	UP	OD
c65840_g1	1531.1	1988.89	-0.3774	0.081626	0.72245	FALSE	2871.78	2146.3	0.42009	8.9775e-05	0.0023279	UP	3045.51	1748.84	0.80029	4.7632e-05	0.00132	UP	OD
c65844_g1	259.814	331.452	-0.35132	0.68093	1	FALSE	855.917	357.572	1.2592	1.3701e-09	8.8366e-08	UP	907.475	295.666	1.6179	1.2984e-06	5.2168e-05	UP	OD
c65854_g1	324.219	1177.39	-1.8606	1.1859e-13	2.6681e-11	DOWN	1826.5	1270.62	0.52355	6.695e-06	0.00022946	UP	1936.71	370.106	2.3876	2.7818e-26	9.0093e-24	UP	OD
c65899_g2	216.105	188.866	0.19437	0.4646	1	FALSE	406.972	203.794	0.99782	1.0811e-06	4.3814e-05	UP	431.432	246.501	0.80754	0.0013276	0.023698	UP	OD
c65906_g1	27.1951	44.4375	-0.70843	0.11509	0.8833	FALSE	95.4316	47.95	0.99294	0.001192	0.022185	UP	101.184	31.0489	1.7044	6.1073e-06	0.00021298	UP	OD
c65936_g3	21.8682	29.634	-0.43842	0.44236	1	FALSE	70.5435	31.9759	1.1415	0.0013377	0.024488	UP	74.8096	24.9364	1.585	0.00017617	0.0041503	UP	OD
c65968_g1	1038.34	1218.06	-0.2303	0.30573	1	FALSE	1740.75	1314.54	0.40515	0.00047939	0.01025	UP	1845.85	1185.27	0.63908	0.0019161	0.032328	UP	OD
c65971_g1	399.529	674.832	-0.75623	0.0028157	0.061893	FALSE	1061.54	728.184	0.54378	1.7941e-05	0.00055201	UP	1125.58	455.809	1.3042	6.0073e-09	3.683e-07	UP	OD
c66005_g2	181.594	252.282	-0.47432	0.09067	0.77171	FALSE	571.834	272.258	1.0706	4.2947e-12	3.7073e-10	UP	606.351	207.176	1.5493	1.5705e-10	1.2275e-08	UP	OD
c66023_g2	225.505	377.434	-0.74307	0.0043033	0.087608	FALSE	551.048	407.315	0.43603	0.0026461	0.043319	UP	584.364	257.436	1.1827	3.7081e-07	1.6761e-05	UP	OD
c66050_g2	2.99054	12.1735	-2.0253	0.033073	0.39868	FALSE	45.4359	13.1354	1.7904	0.00028308	0.006465	UP	48.1644	3.42283	3.8147	7.3793e-09	4.4222e-07	UP	OD
c66051_g1	616.903	779.838	-0.33813	0.1515	1	FALSE	1329.42	841.568	0.65964	6.053e-08	3.0377e-06	UP	1409.76	704.203	1.0014	2.4641e-06	9.3456e-05	UP	OD
c66054_g3	1022.43	2234.94	-1.1282	1.9307e-06	0.00012156	DOWN	4135.5	2411.82	0.77794	3.9998e-13	3.9526e-11	UP	4385.19	1166.96	1.9099	2.6446e-19	4.7931e-17	UP	OD
c66085_g7	53.4023	70.6824	-0.40445	0.27725	1	FALSE	135.153	76.2814	0.82519	0.0012941	0.023791	UP	143.309	60.9448	1.2336	0.00011951	0.0029653	UP	OD
c66090_g4	2.44316	1.05739	1.2082	0.7227	1	FALSE	50.334	1.14101	5.4632	1.0931e-12	1.0201e-10	UP	53.3633	2.79412	4.2554	1.9348e-10	1.4843e-08	UP	OD
c66092_g1	41.6937	64.6633	-0.63312	0.12237	0.91905	FALSE	121.196	69.7983	0.79608	0.0025892	0.042573	UP	128.539	47.5327	1.4352	2.88e-05	0.00084529	UP	OD
c66102_g3	516.454	530.132	-0.037713	0.83233	1	FALSE	967.936	572.032	0.75882	6.5194e-09	3.8084e-07	UP	1026.37	589.649	0.79962	0.00018439	0.0043192	UP	OD
c66119_g3	41.2666	54.225	-0.39398	0.31545	1	FALSE	106.96	58.5266	0.8699	0.0025117	0.041499	UP	113.41	47.1146	1.2673	0.00022654	0.0051684	UP	OD
c66169_g3	0.400512	1.05739	-1.4006	0.95061	1	FALSE	22.6783	1.14101	4.3129	1.4496e-05	0.00045571	UP	24.0493	0.453984	5.7272	2.363e-06	9.0081e-05	UP	OD
c66193_g1	6.19464	31.0981	-2.3277	0.00039666	0.01257	DOWN	201.177	33.5628	2.5835	1.8198e-21	3.4551e-19	UP	213.322	7.05471	4.9183	3.3151e-31	1.4699e-28	UP	OD
c66237_g5	740.397	792.066	-0.097323	0.61128	1	FALSE	1226.99	854.697	0.52164	1.9213e-05	0.00058578	UP	1301.12	845.588	0.62173	0.0021795	0.035998	UP	OD
c66237_g6	5963.68	8900.48	-0.57768	0.0080645	0.14243	FALSE	14171.4	9604.02	0.56127	1.8801e-08	1.0244e-06	UP	15027.7	6812.71	1.1413	6.7642e-09	4.0998e-07	UP	OD
c66266_g1	434.721	478.292	-0.1378	0.53682	1	FALSE	748.282	516.157	0.53577	9.6815e-05	0.0024774	UP	793.43	496.328	0.67681	0.0018317	0.031106	UP	OD
c66290_g1	4.59259	2.1419	1.1004	0.50024	1	FALSE	32.7727	2.30969	3.8267	1.8117e-06	6.9636e-05	UP	34.7321	5.23877	2.729	7.2022e-05	0.0019038	UP	OD
c66317_g1	718.355	1161.83	-0.69363	0.0026539	0.059006	FALSE	2381.07	1253.81	0.92529	5.0128e-16	6.3171e-14	UP	2524.82	820.512	1.6216	1.3997e-14	1.6954e-12	UP	OD
c66323_g1	69.5164	94.2702	-0.43945	0.18878	1	FALSE	165.497	101.747	0.70183	0.0023603	0.039532	UP	175.496	79.3507	1.1451	0.0001132	0.0028238	UP	OD
c66328_g1	134.079	184.853	-0.46329	0.13919	0.97994	FALSE	293.064	199.513	0.55473	0.0026659	0.043538	UP	310.733	152.831	1.0237	0.00016104	0.003841	UP	OD
c66359_g1	1077.07	1622.77	-0.59134	0.0098107	0.165	FALSE	2491.02	1751.27	0.50834	6.779e-06	0.00023223	UP	2641.13	1229.84	1.1027	1.0747e-07	5.362e-06	UP	OD
c66376_g3	750.623	1301.18	-0.79367	0.00079539	0.022542	DOWN	2195.28	1404.2	0.64466	2.0547e-08	1.1105e-06	UP	2327.55	856.898	1.4416	1.3578e-11	1.2243e-09	UP	OD
c66410_g1	213.769	226.661	-0.08448	0.71881	1	FALSE	410.239	244.594	0.74608	6.4293e-06	0.00022169	UP	435.001	244.06	0.83378	0.00042541	0.0089414	UP	OD
c66413_g3	4.88633	11.5228	-1.2377	0.15288	1	FALSE	60.9862	12.4404	2.2935	4.9291e-07	2.13e-05	UP	64.6604	5.58824	3.5324	2.338e-10	1.7663e-08	UP	OD
c66413_g5	14.8324	31.2608	-1.0756	0.061888	0.60517	FALSE	84.2816	33.7289	1.3212	9.8298e-05	0.0025101	UP	89.3605	16.9035	2.4023	4.2275e-08	2.2786e-06	UP	OD
c66416_g2	1.09476	31.9929	-4.8691	0.00031182	0.010239	DOWN	80.7974	34.507	1.2274	0.0002725	0.0062564	UP	85.6752	1.25743	6.0903	2.5523e-19	4.6371e-17	UP	OD
c66468_g1	1265.84	1572.45	-0.31292	0.15263	1	FALSE	3574.34	1696.82	1.0748	1.3525e-22	2.8008e-20	UP	3790.06	1445.61	1.3905	1.5374e-11	1.3764e-09	UP	OD
c66468_g2	318.584	335.952	-0.076581	0.84834	1	FALSE	965.427	362.474	1.4133	1.8926e-24	4.3877e-22	UP	1023.66	363.289	1.4945	9.1139e-11	7.3713e-09	UP	OD
c66471_g1	1244.94	1394.91	-0.1641	0.55889	1	FALSE	2109.29	1505.18	0.48682	1.825e-05	0.00056058	UP	2236.5	1419.49	0.65587	0.002824	0.044928	UP	OD
c66492_g1	2590.77	2407.84	0.10565	0.76339	1	FALSE	4929.14	2598.61	0.9236	4.2164e-18	6.2668e-16	UP	5226.87	2959.02	0.82083	3.0075e-05	0.00087652	UP	OD
c66498_g1	396.325	431.117	-0.12139	0.60529	1	FALSE	1044.35	465.196	1.1667	1.7931e-18	2.7311e-16	UP	1107.4	452.425	1.2914	4.6091e-09	2.8779e-07	UP	OD
c66498_g2	62.3739	82.8288	-0.40919	0.23263	1	FALSE	255.055	89.3892	1.5126	2.8867e-12	2.5609e-10	UP	270.406	71.2133	1.9249	2.2398e-11	1.956e-09	UP	OD
c66499_g1	3238.51	2134.9	0.60117	0.011406	0.1851	FALSE	7515.39	2303.88	1.7058	3.5885e-57	4.0083e-54	UP	7968.84	3696.44	1.1082	5.6711e-08	2.9982e-06	UP	OD
c66534_g1	73.0674	128.242	-0.81157	0.018484	0.26515	FALSE	316.201	138.397	1.192	3.5995e-10	2.5129e-08	UP	335.301	83.2602	2.0098	1.1253e-12	1.1404e-10	UP	OD
c66553_g1	120.409	307.483	-1.3526	1.3222e-06	8.6919e-05	DOWN	653.049	331.842	0.97669	4.283e-11	3.3306e-09	UP	692.436	137.467	2.3326	5.2143e-21	1.091e-18	UP	OD
c66563_g1	166.428	227.746	-0.45252	0.088553	0.76082	FALSE	402.891	245.732	0.71331	1.7676e-05	0.000545	UP	427.177	190.101	1.1681	1.3668e-06	5.4706e-05	UP	OD
c66566_g1	512.608	907.864	-0.82462	0.0010188	0.027638	DOWN	2032.82	979.651	1.0531	1.8463e-19	2.9915e-17	UP	2155.64	584.646	1.8825	1.4919e-17	2.3545e-15	UP	OD
c66590_g1	11.882	38.1745	-1.6838	0.0022528	0.052305	FALSE	153.591	41.187	1.8988	8.3154e-12	7.022e-10	UP	162.869	13.5509	3.5872	1.7614e-19	3.2316e-17	UP	OD
c66603_g3	196.828	252.797	-0.36105	0.16277	1	FALSE	386.168	272.784	0.50147	0.001913	0.033066	UP	409.519	224.782	0.8654	0.00022942	0.005224	UP	OD
c66659_g1	235.571	597.289	-1.3423	1.6082e-07	1.3433e-05	DOWN	1675.52	644.592	1.3782	5.926e-29	1.7405e-26	UP	1776.7	268.962	2.7237	2.5171e-32	1.25e-29	UP	OD
c66703_g1	16.2876	27.3836	-0.74954	0.22663	1	FALSE	80.7574	29.5555	1.4502	4.5739e-05	0.0012763	UP	85.6167	18.5447	2.2069	6.3242e-07	2.7074e-05	UP	OD
c66704_g7	161.622	252.309	-0.64257	0.014769	0.22477	FALSE	595.906	272.286	1.13	1.38e-13	1.441e-11	UP	631.937	184.654	1.775	6.8112e-14	7.6641e-12	UP	OD
c66704_g9	28.0362	24.3742	0.20194	0.77688	1	FALSE	106.323	26.2985	2.0154	1.7785e-09	1.1313e-07	UP	112.73	32.027	1.8155	6.2013e-07	2.6579e-05	UP	OD
c66728_g1	0	338.338	#NAME?	5.3343e-58	1.6176e-54	DOWN	513.456	365.095	0.49197	0.00091	0.017659	UP	544.499	0	Inf	2.294e-78	1.424e-74	UP	OD
c66746_g3	38.9302	139.847	-1.8449	1.4057e-07	1.1841e-05	DOWN	470.07	150.89	1.6394	5.2293e-21	9.566e-19	UP	498.425	44.425	3.4879	1.8725e-33	9.9631e-31	UP	OD
c66759_g1	351.266	412.111	-0.23047	0.49591	1	FALSE	783.963	444.624	0.8182	1.3272e-06	5.2631e-05	UP	831.358	400.483	1.0537	5.2246e-06	0.00018531	UP	OD
c66772_g3	41.5604	47.2301	-0.1845	0.64468	1	FALSE	100.887	50.9547	0.98545	0.0010904	0.020549	UP	106.946	47.4641	1.172	0.00077403	0.01496	UP	OD
c66834_g2	1086.24	1350.45	-0.3141	0.19942	1	FALSE	1890.58	1457.2	0.37563	0.00087315	0.017061	UP	2004.78	1239.22	0.69402	0.0010522	0.019474	UP	OD
c66856_g1	132.077	299.187	-1.1797	4.5236e-05	0.0019704	DOWN	1123.14	322.85	1.7986	1.0503e-38	5.1276e-36	UP	1190.94	150.561	2.9837	8.6422e-34	4.7335e-31	UP	OD
c66858_g2	183.076	242.278	-0.40421	0.12781	0.9438	FALSE	373.346	261.46	0.51392	0.0015862	0.028218	UP	395.955	209.03	0.92163	0.00010963	0.002745	UP	OD
c66862_g1	319.345	322.205	-0.012862	0.96276	1	FALSE	715.806	347.734	1.0416	9.541e-13	8.9945e-11	UP	758.931	364.375	1.0585	4.3467e-06	0.00015718	UP	OD
c66894_g2	73.535	66.1004	0.15377	0.75576	1	FALSE	169.16	71.3268	1.2459	4.7545e-07	2.0606e-05	UP	179.342	83.9967	1.0943	0.00016913	0.0040057	UP	OD
c66900_g4	321.456	544.203	-0.75952	0.0017235	0.042268	DOWN	854.605	587.321	0.54111	4.6777e-05	0.0013003	UP	906.211	367.246	1.3031	2.9962e-09	1.9307e-07	UP	OD
c66932_g3	54.2033	151.288	-1.4808	7.5037e-06	0.00040571	DOWN	265.149	163.278	0.69947	0.00063095	0.013029	UP	281.089	61.8528	2.1841	1.2496e-13	1.3729e-11	UP	OD
c66960_g2	720.155	995.709	-0.46742	0.067345	0.63839	FALSE	1695.61	1074.38	0.6583	2.0532e-08	1.1105e-06	UP	1797.92	821.19	1.1305	2.5985e-07	1.209e-05	UP	OD
c66969_g1	156.349	216.331	-0.46848	0.093949	0.78487	FALSE	341.248	233.433	0.54781	0.0016302	0.028866	UP	361.807	178.469	1.0195	5.038e-05	0.0013863	UP	OD
c66991_g1	0.947892	11.2246	-3.5658	0.02591	0.33899	FALSE	49.0996	12.1051	2.0201	2.7938e-05	0.00081894	UP	52.0618	1.0827	5.5875	3.6782e-12	3.5583e-10	UP	OD
c66994_g7	95.2298	111.894	-0.23264	0.43955	1	FALSE	203.188	120.722	0.75113	0.00038579	0.0085255	UP	215.457	108.794	0.9858	0.00025103	0.0056734	UP	OD
c67023_g3	0.801023	0	Inf	0.77356	1	FALSE	35.8392	0	Inf	6.9228e-11	5.2614e-09	UP	38.008	0.907968	5.3875	5.3534e-09	3.3121e-07	UP	OD
c67036_g1	349.385	382.992	-0.1325	0.55806	1	FALSE	608.668	413.297	0.55848	0.00010918	0.0027564	UP	645.412	398.921	0.69412	0.001673	0.028867	UP	OD
c67056_g1	173.918	212.969	-0.29224	0.29419	1	FALSE	382.165	229.785	0.73391	1.3087e-05	0.00041569	UP	405.226	198.516	1.0295	2.768e-05	0.00081821	UP	OD
c67057_g1	562.62	1081.46	-0.94276	9.553e-05	0.0037474	DOWN	3526	1167.06	1.5951	2.4289e-45	1.5846e-42	UP	3738.91	642.21	2.5415	6.274e-31	2.7014e-28	UP	OD
c67075_g1	151.422	214.108	-0.49976	0.07865	0.70609	FALSE	370.776	231.04	0.6824	5.7588e-05	0.001562	UP	393.154	172.811	1.1859	2.2809e-06	8.7458e-05	UP	OD
c67106_g1	3360.52	14072	-2.0661	4.8204e-18	1.8473e-15	DOWN	33964.5	15185.5	1.1613	8.1338e-31	2.7761e-28	UP	36014.2	3835.72	3.231	4.9303e-49	7.3451e-46	UP	OD
c67109_g2	1157.43	2781.15	-1.2648	7.6893e-08	6.947e-06	DOWN	5085.9	3001.19	0.76097	3.8412e-13	3.8216e-11	UP	5393.42	1321.41	2.0291	7.1778e-22	1.5913e-19	UP	OD
c67118_g1	513.81	585.902	-0.18943	0.42416	1	FALSE	1082.32	632.229	0.77561	1.1685e-09	7.6153e-08	UP	1147.72	586.504	0.96856	6.9582e-06	0.00023842	UP	OD
c67157_g1	917.838	1158.14	-0.3355	0.14518	1	FALSE	1606.39	1249.74	0.3622	0.0021089	0.03593	UP	1703.25	1047.8	0.70093	0.00076124	0.014752	UP	OD
c67193_g2	0.947892	1.57252	-0.73029	0.93265	1	FALSE	60.668	1.69767	5.1593	1.0218e-14	1.1734e-12	UP	64.3461	1.0827	5.8931	5.78e-15	7.2729e-13	UP	OD
c67199_g4	8.6378	6.94084	0.31555	0.75864	1	FALSE	33.4299	7.48574	2.1589	0.00032741	0.0073387	UP	35.4414	9.84882	1.8474	0.0023795	0.038793	UP	OD
c67237_g2	314.272	538.7	-0.77746	0.0019982	0.047389	DOWN	788.86	581.271	0.44056	0.00089253	0.017389	UP	836.505	358.79	1.2212	5.1347e-08	2.7359e-06	UP	OD
c67241_g3	181.034	249.218	-0.46115	0.084681	0.73816	FALSE	394.588	268.946	0.55303	0.00090848	0.017643	UP	418.358	206.69	1.0173	2.9784e-05	0.00086972	UP	OD
c67257_g1	10.5336	48.1248	-2.1918	3.3044e-05	0.0015005	DOWN	108.772	51.9297	1.0667	0.00020494	0.0048534	UP	115.355	12.0142	3.2633	4.2452e-14	4.9333e-12	UP	OD
c67263_g1	405.938	545.667	-0.42676	0.072265	0.66896	FALSE	778.805	588.877	0.4033	0.0026533	0.04341	UP	825.83	463.569	0.83306	0.00011702	0.0029065	UP	OD
c67287_g1	36.8876	30.1763	0.28972	0.54446	1	FALSE	112.833	32.5602	1.793	1.4699e-08	8.1172e-07	UP	119.632	42.0849	1.5072	1.9909e-05	0.0006085	UP	OD
c67304_g4	1938.04	2828.22	-0.5453	0.016352	0.24297	FALSE	4645.55	3051.89	0.60615	9.8808e-09	5.599e-07	UP	4925.91	2212.68	1.1546	1.5606e-08	8.9697e-07	UP	OD
c67304_g6	125.989	168.016	-0.4153	0.14459	0.9992	FALSE	312.219	181.309	0.78411	1.4799e-05	0.00046444	UP	331.09	143.859	1.2026	2.2812e-06	8.7458e-05	UP	OD
c67339_g1	989.557	946.607	0.064017	0.80797	1	FALSE	1675.36	1021.54	0.71372	1.4285e-09	9.1894e-08	UP	1776.57	1129.28	0.6537	0.0017583	0.03006	UP	OD
c67342_g3	582.085	579.503	0.0064141	0.94138	1	FALSE	1863.96	625.42	1.5755	1.3188e-37	6.0013e-35	UP	1976.53	664.67	1.5723	1.8816e-13	2.0374e-11	UP	OD
c67344_g2	178.057	127.809	0.47835	0.13334	0.96656	FALSE	314.907	137.923	1.1911	4.2722e-10	2.9601e-08	UP	333.912	203.373	0.71534	0.0028245	0.044928	UP	OD
c67370_g1	82.0125	229.996	-1.4877	9.8097e-07	6.721e-05	DOWN	790.574	248.152	1.6717	1.775e-29	5.363e-27	UP	838.407	93.5646	3.1636	1.1103e-34	6.6165e-32	UP	OD
c67375_g2	297.718	505.486	-0.76373	0.0024762	0.056421	FALSE	1161.05	545.518	1.0897	4.6257e-17	6.3267e-15	UP	1231.12	339.86	1.857	1.9066e-16	2.726e-14	UP	OD
c67392_g3	154.279	283.055	-0.87554	0.002203	0.051319	FALSE	527.89	305.458	0.78927	3.3694e-07	1.5009e-05	UP	559.715	175.917	1.6698	2.4959e-11	2.1694e-09	UP	OD
c67403_g1	18.1834	53.6559	-1.5611	0.0050016	0.097908	FALSE	143.476	57.8838	1.3096	9.4401e-07	3.8809e-05	UP	152.105	20.7101	2.8767	6.1931e-14	7.042e-12	UP	OD
c67403_g2	327.196	1011.11	-1.6277	1.0139e-10	1.4825e-08	DOWN	1599.82	1091.05	0.55219	2.8118e-06	0.00010411	UP	1696.37	373.422	2.1836	3.1368e-22	7.2341e-20	UP	OD
c67422_g1	3285.8	9579.41	-1.5437	3.9264e-11	6.1958e-09	DOWN	26401.1	10336.8	1.3528	9.1627e-41	4.8948e-38	UP	27995.2	3751.46	2.8997	3.4229e-41	3.1478e-38	UP	OD
c67457_g1	3.68479	13.1767	-1.8383	0.031233	0.38312	FALSE	44.5798	14.2211	1.6484	0.00069677	0.014153	UP	47.265	4.22628	3.4833	2.5527e-08	1.4212e-06	UP	OD
c67468_g1	9.87943	30.1763	-1.6109	0.0065033	0.11959	FALSE	71.3002	32.5602	1.1308	0.0013475	0.024631	UP	75.6139	11.281	2.7448	7.2377e-09	4.3514e-07	UP	OD
c67478_g1	26.2206	40.9941	-0.64471	0.23722	1	FALSE	88.3037	44.2502	0.99679	0.0018102	0.031504	UP	93.6307	30.0021	1.6419	8.1692e-06	0.00027473	UP	OD
c67482_g1	1593.16	1762.1	-0.1454	0.47451	1	FALSE	2594.54	1901.66	0.44822	5.2644e-05	0.0014433	UP	2751.17	1819.1	0.59682	0.0027315	0.043597	UP	OD
c67487_g1	257.039	439.007	-0.77226	0.0026407	0.058792	FALSE	725.904	473.712	0.61577	6.3207e-06	0.00021825	UP	769.82	293.445	1.3914	1.0082e-09	6.9028e-08	UP	OD
c67500_g1	1213.31	1608.07	-0.40638	0.10239	0.82795	FALSE	2184.46	1735.16	0.33221	0.0027382	0.044551	UP	2316.35	1383.73	0.74329	0.00053918	0.01092	UP	OD
c67510_g1	907.758	1901.84	-1.067	8.2875e-06	0.00044342	DOWN	3908.2	2052.16	0.92936	8.5894e-18	1.2416e-15	UP	4144.09	1035.92	2.0001	1.1082e-20	2.2432e-18	UP	OD
c67529_g2	894.887	1307.88	-0.54746	0.028411	0.35925	FALSE	1891.51	1411.25	0.42256	0.00016299	0.0039604	UP	2005.9	1020.47	0.97501	6.2192e-06	0.00021628	UP	OD
c67539_g1	449.38	693.539	-0.62604	0.0096305	0.16248	FALSE	1543.45	748.39	1.0443	1.2072e-17	1.7281e-15	UP	1636.65	513.092	1.6735	1.53e-14	1.8412e-12	UP	OD
c67557_g1	219.537	222.458	-0.019071	0.87358	1	FALSE	640.385	240.088	1.4154	8.0517e-20	1.3399e-17	UP	679.004	250.697	1.4375	6.297e-10	4.4673e-08	UP	OD
c67557_g2	42.1343	144.401	-1.777	2.918e-07	2.274e-05	DOWN	509.932	155.847	1.7102	1.4116e-23	3.1158e-21	UP	540.755	48.0569	3.4922	1.873e-34	1.0816e-31	UP	OD
c67561_g1	2010.35	1800.55	0.15902	0.50198	1	FALSE	4955.34	1942.82	1.3508	5.7132e-36	2.3796e-33	UP	5254.61	2294.21	1.1956	7.1252e-09	4.2941e-07	UP	OD
c67568_g1	36.8074	72.3634	-0.97526	0.017533	0.25607	FALSE	227.917	78.0898	1.5453	9.2424e-12	7.7251e-10	UP	241.648	41.9445	2.5264	2.8531e-15	3.6833e-13	UP	OD
c67588_g1	776.015	1226.95	-0.66092	0.0059946	0.11225	FALSE	1894.16	1324.02	0.51664	6.3587e-06	0.00021946	UP	2008.56	885.532	1.1815	2.9451e-08	1.6239e-06	UP	OD
c67683_g3	345.82	563.669	-0.70483	0.0039732	0.08211	FALSE	960.827	608.332	0.65942	5.928e-07	2.5261e-05	UP	1018.74	394.905	1.3672	7.2735e-10	5.0969e-08	UP	OD
c67691_g2	62.5208	103.136	-0.72214	0.031511	0.38517	FALSE	188.773	111.29	0.76233	0.00052158	0.011024	UP	200.167	71.388	1.4875	4.6954e-07	2.0684e-05	UP	OD
c67707_g1	194.731	214.596	-0.14014	0.6913	1	FALSE	390.945	231.569	0.75552	6.9478e-06	0.00023746	UP	414.542	222.017	0.90084	0.0003769	0.0080608	UP	OD
c67707_g2	189.805	206.815	-0.12382	0.66094	1	FALSE	357.157	223.164	0.67845	8.99e-05	0.0023304	UP	378.676	216.607	0.80588	0.0011618	0.021185	UP	OD
c67710_g1	7197.14	12464.5	-0.79233	0.0023175	0.053593	FALSE	28605.8	13452.4	1.0884	3.4325e-27	9.4068e-25	UP	30333.2	8223.08	1.8831	2.2091e-20	4.3534e-18	UP	OD
c67711_g2	51.4263	89.3359	-0.79673	0.032565	0.3948	FALSE	177.204	96.4013	0.87829	0.00014238	0.0035105	UP	187.883	58.639	1.6799	1.0634e-07	5.3126e-06	UP	OD
c67716_g3	3.24419	2.65704	0.28804	0.97115	1	FALSE	45.3958	2.86636	3.9853	8.4236e-06	0.00028163	UP	48.1058	3.70209	3.6998	1.1237e-05	0.00036537	UP	OD
c67726_g2	355.005	413.846	-0.22126	0.38869	1	FALSE	685.761	446.549	0.61889	1.2638e-05	0.00040473	UP	727.08	405.134	0.84371	0.00021146	0.0048751	UP	OD
c67726_g4	114.894	144.347	-0.32924	0.56708	1	FALSE	307.799	155.73	0.98294	1.2444e-07	5.9224e-06	UP	326.388	130.862	1.3185	1.7601e-06	6.9114e-05	UP	OD
c67770_g1	14.3251	32.7248	-1.1918	0.030016	0.37239	FALSE	93.8189	35.3159	1.4096	1.5788e-05	0.00049275	UP	99.4804	16.345	2.6056	7.7775e-10	5.4377e-08	UP	OD
c67811_g1	80.0897	100.615	-0.32915	0.57953	1	FALSE	184.651	108.562	0.76629	0.00052001	0.011003	UP	195.802	91.187	1.1025	0.00084953	0.016197	UP	OD
c67824_g1	587.064	710.078	-0.27446	0.25669	1	FALSE	1007.78	766.228	0.39533	0.0020488	0.035092	UP	1068.52	670.009	0.67336	0.0019603	0.032948	UP	OD
c67862_g1	182.422	300.733	-0.7212	0.010445	0.17243	FALSE	614.441	324.489	0.92111	8.3855e-10	5.5894e-08	UP	651.437	208.048	1.6467	1.6071e-11	1.4354e-09	UP	OD
c67880_g1	33.0694	73.3665	-1.1496	0.0027062	0.059978	FALSE	318.53	79.1755	2.0083	9.6912e-22	1.8703e-19	UP	337.751	37.79	3.1599	1.6257e-25	4.9227e-23	UP	OD
c67890_g7	218.829	691.017	-1.6589	2.9587e-10	4.0944e-08	DOWN	1232.27	745.754	0.72454	9.4767e-09	5.399e-07	UP	1306.52	249.539	2.3884	3.7601e-24	1.0075e-21	UP	OD
c67907_g1	917.382	987.547	-0.10633	0.73609	1	FALSE	1647.51	1065.71	0.62847	1.0993e-07	5.2864e-06	UP	1746.91	1045.93	0.74002	0.00083078	0.01588	UP	OD
c67917_g1	45.0848	58.5631	-0.37735	0.3771	1	FALSE	114.307	63.2014	0.85488	0.0023734	0.039694	UP	121.182	51.4095	1.2371	0.00040406	0.0085362	UP	OD
c67921_g4	49.8643	70.8451	-0.50666	0.18714	1	FALSE	192.795	76.4475	1.3345	1.2735e-08	7.1286e-07	UP	204.438	56.8932	1.8453	2.1543e-09	1.4101e-07	UP	OD
c67936_g1	4237.92	4405.79	-0.056043	0.78878	1	FALSE	7088.75	4754.22	0.57632	2.2499e-08	1.2063e-06	UP	7516.65	4836.79	0.63604	0.0015633	0.027271	UP	OD
c67936_g2	2621.65	9315.95	-1.8292	1.1953e-14	3.146e-12	DOWN	20854.4	10052.8	1.0528	1.4744e-25	3.6231e-23	UP	22114.1	2992.56	2.8855	1.3505e-40	1.1976e-37	UP	OD
c67937_g1	732.826	978.193	-0.41665	0.082175	0.72368	FALSE	1768.5	1055.63	0.74442	2.255e-10	1.6062e-08	UP	1875.31	836.288	1.1651	4.753e-08	2.5417e-06	UP	OD
c67942_g1	7804.87	9923.54	-0.34648	0.11409	0.87877	FALSE	13810.2	10708.7	0.36695	0.00020782	0.0049185	UP	14645.3	8910.7	0.71682	0.00024534	0.0055531	UP	OD
c67973_g1	106.524	149.716	-0.49104	0.095527	0.79395	FALSE	250.954	161.549	0.63545	0.00092115	0.017847	UP	266.122	121.646	1.1294	1.8044e-05	0.00055842	UP	OD
c67997_g1	154.426	260.443	-0.75406	0.0090273	0.15417	FALSE	417.806	281.051	0.572	0.00030538	0.0069249	UP	443.096	176.092	1.3313	1.22e-07	6.0026e-06	UP	OD
c68013_g1	703.882	851.117	-0.27402	0.23901	1	FALSE	1322.21	918.459	0.52566	1.6123e-05	0.00050279	UP	1401.98	803.496	0.8031	0.00014777	0.003568	UP	OD
c68014_g1	186.787	184.528	0.017555	0.87859	1	FALSE	414.838	199.089	1.0591	4.7242e-10	3.2518e-08	UP	439.863	212.972	1.0464	3.3192e-05	0.00095572	UP	OD
c68050_g1	8.23729	9.54363	-0.21237	0.8895	1	FALSE	35.3815	10.2967	1.7808	0.002531	0.041743	UP	37.5402	9.39484	1.9985	0.0011594	0.021152	UP	OD
c68093_g1	31.9747	78.4367	-1.2946	0.00078637	0.02235	DOWN	203.427	84.6283	1.2653	2.5493e-08	1.353e-06	UP	215.705	36.5326	2.5618	1.4168e-15	1.868e-13	UP	OD
c68094_g2	23.4702	57.3432	-1.2888	0.0047263	0.094024	FALSE	140.211	61.8635	1.1804	5.8559e-06	0.00020363	UP	148.691	26.7524	2.4746	1.2064e-11	1.093e-09	UP	OD
c68095_g1	11354.4	21978.8	-0.95287	3.1098e-05	0.0014242	DOWN	51972.5	23717	1.1318	9.3582e-30	2.9233e-27	UP	55110.3	12961.3	2.0881	1.1356e-23	2.968e-21	UP	OD
c68106_g2	190.005	219.259	-0.2066	0.67259	1	FALSE	362.494	236.576	0.61565	0.00022384	0.0052621	UP	384.416	216.462	0.82856	0.0028857	0.045754	UP	OD
c68111_g1	205.252	353.52	-0.7844	0.0023372	0.053977	FALSE	599.668	381.549	0.6523	1.0598e-05	0.0003454	UP	635.826	234.422	1.4395	7.2567e-10	5.09e-08	UP	OD
c68120_g1	524.583	549.463	-0.066851	0.8189	1	FALSE	1102.13	592.905	0.89443	3.5058e-12	3.0876e-10	UP	1168.68	598.443	0.9656	1.1969e-05	0.0003868	UP	OD
c68123_g1	1957.83	2932.47	-0.58286	0.013249	0.20673	FALSE	5084.55	3164.1	0.68432	5.5411e-11	4.2507e-09	UP	5391.74	2234.07	1.2711	8.6819e-10	6.0384e-08	UP	OD
c68145_g1	141.863	144.239	-0.02396	0.96507	1	FALSE	327.133	155.651	1.0716	4.4916e-09	2.6768e-07	UP	346.957	161.843	1.1002	1.497e-05	0.00047296	UP	OD
c68156_g1	2.54994	34.1348	-3.7427	0.0030664	0.066482	FALSE	302.72	36.8167	3.0396	1.4559e-11	1.1939e-09	UP	320.874	2.89864	6.7905	3.8898e-26	1.2436e-23	UP	OD
c68160_g2	55.4445	97.8223	-0.81912	0.35488	1	FALSE	220.272	105.526	1.0617	0.0014111	0.025629	UP	233.642	63.0368	1.89	0.00011767	0.0029216	UP	OD
c68163_g1	374.19	521.619	-0.47922	0.047341	0.51097	FALSE	817.651	562.818	0.53882	4.8909e-05	0.0013545	UP	867.026	427.352	1.0207	2.8065e-06	0.00010505	UP	OD
c68203_g1	205.332	266.923	-0.37847	0.16979	1	FALSE	448.05	288.004	0.63757	4.6892e-05	0.001303	UP	475.137	234.314	1.0199	2.0915e-05	0.00063514	UP	OD
c68232_g1	83.4275	155.518	-0.89848	0.0052683	0.10184	FALSE	350.428	167.811	1.0623	3.3158e-09	2.0202e-07	UP	371.606	95.1356	1.9657	5.0882e-13	5.3383e-11	UP	OD
c68232_g2	212.421	419.865	-0.983	0.00016778	0.0060172	DOWN	650.777	453.063	0.52245	0.00051632	0.010935	UP	689.92	242.523	1.5083	1.5891e-10	1.2395e-08	UP	OD
c68236_g1	23.8041	59.2681	-1.316	0.0024929	0.056692	FALSE	159.624	63.9518	1.3196	1.7092e-07	7.9549e-06	UP	169.274	27.172	2.6392	5.349e-14	6.13e-12	UP	OD
c68243_g2	216.132	215.111	0.0068325	1	1	FALSE	421.031	232.095	0.85921	1.9194e-07	8.8744e-06	UP	446.452	246.714	0.85567	0.00031596	0.006898	UP	OD
c68246_g1	396.138	463.679	-0.22713	0.3965	1	FALSE	772.055	500.284	0.62596	3.7753e-06	0.00013643	UP	818.679	451.932	0.85719	0.00014711	0.0035543	UP	OD
c68253_g2	15.8871	38.771	-1.2871	0.019257	0.27277	FALSE	101.764	41.8267	1.2827	2.4191e-05	0.00072085	UP	107.926	18.0907	2.5767	5.8973e-10	4.1957e-08	UP	OD
c68271_g1	929.84	1209.98	-0.37993	0.1107	0.86327	FALSE	1857.47	1305.74	0.50847	8.8805e-06	0.00029517	UP	1969.7	1061.07	0.89246	2.2306e-05	0.00067271	UP	OD
c68273_g1	235.624	170.05	0.47053	0.12098	0.91176	FALSE	1049.09	183.508	2.5152	9.9559e-63	1.4979e-59	UP	1112.37	269.138	2.0472	3.1321e-19	5.6354e-17	UP	OD
c68283_g1	2369.15	2940.38	-0.31163	0.15292	1	FALSE	3989.2	3173.07	0.33022	0.0016865	0.029651	UP	4230.21	2705.17	0.64501	0.0010552	0.0195	UP	OD
c68297_g3	155.427	291.135	-0.90545	0.0011458	0.030339	DOWN	978.289	314.168	1.6387	3.1572e-31	1.0979e-28	UP	1037.33	177.351	2.5482	3.4769e-26	1.1164e-23	UP	OD
c68298_g1	2005.17	2311.37	-0.20502	0.38862	1	FALSE	3431.26	2493.97	0.46029	1.6747e-05	0.00051895	UP	3638.39	2288.03	0.66919	0.0011812	0.021501	UP	OD
c68317_g2	169.205	391.831	-1.2115	8.2903e-06	0.00044342	DOWN	736.296	422.812	0.80027	1.1517e-08	6.4862e-07	UP	780.736	193.067	2.0157	5.3569e-17	8.0288e-15	UP	OD
c68323_g1	74.0554	77.4336	-0.064354	0.96261	1	FALSE	158.389	83.5426	0.92289	0.00010516	0.002666	UP	167.972	84.4131	0.99269	0.0012867	0.023123	UP	OD
c68328_g1	81.5318	184.013	-1.1744	0.00019077	0.0067438	DOWN	690.899	198.563	1.7989	2.718e-30	8.75e-28	UP	732.579	92.9702	2.9781	3.9659e-30	1.6143e-27	UP	OD
c68341_g1	135.134	219.829	-0.70199	0.021748	0.29777	FALSE	395.028	237.188	0.73593	1.5108e-05	0.00047295	UP	418.951	154.018	1.4437	2.3049e-08	1.2938e-06	UP	OD
c68347_g1	857.64	1808.24	-1.0761	8.261e-06	0.00044253	DOWN	6893.33	1951.2	1.8208	5.68e-64	9.103e-61	UP	7309.63	978.5	2.9012	1.811e-39	1.4824e-36	UP	OD
c68351_g1	418.54	580.777	-0.47262	0.056848	0.57597	FALSE	851.56	626.782	0.44214	0.00067671	0.013831	UP	903.067	477.639	0.91891	2.9798e-05	0.00086977	UP	OD
c68368_g3	222.406	309.897	-0.47859	0.27902	1	FALSE	516.88	334.336	0.62853	0.0016308	0.028866	UP	548.045	253.413	1.1128	8.9019e-06	0.00029669	UP	OD
c68385_g1	206.6	344.031	-0.7357	0.004518	0.090812	FALSE	583.88	371.246	0.6533	8.831e-06	0.00029365	UP	619.133	235.959	1.3917	2.281e-09	1.4891e-07	UP	OD
c68407_g2	10.5737	31.4776	-1.5738	0.01529	0.23057	FALSE	92.4651	33.9811	1.4442	1.2368e-05	0.00039797	UP	98.0546	12.0844	3.0204	6.7143e-12	6.2912e-10	UP	OD
c68413_g1	23.4702	43.0006	-0.87352	0.078435	0.70478	FALSE	175.532	46.3907	1.9198	4.3697e-13	4.301e-11	UP	186.091	26.7524	2.7983	2.5865e-15	3.3566e-13	UP	OD
c68415_g2	63.1614	85.269	-0.43298	0.25792	1	FALSE	160.818	92.0033	0.80567	0.00065941	0.013522	UP	170.517	72.0151	1.2435	7.2904e-05	0.0019223	UP	OD
c68424_g2	82.9473	115.445	-0.47694	0.10752	0.85033	FALSE	283.01	124.594	1.1836	2.2667e-09	1.4149e-07	UP	300.108	94.7894	1.6627	4.841e-10	3.4875e-08	UP	OD
c68427_g2	628.264	905.531	-0.52739	0.030759	0.37911	FALSE	1303.21	977.241	0.41529	0.00060115	0.012487	UP	1381.91	716.841	0.94694	1.2213e-05	0.00039383	UP	OD
c68439_g1	426.912	426.48	0.0014604	0.91044	1	FALSE	727.256	460.309	0.65986	3.1995e-05	0.00092282	UP	771.143	487.599	0.6613	0.0018887	0.031923	UP	OD
c68444_g5	751.304	1079.38	-0.52273	0.024564	0.32658	FALSE	1514.54	1164.78	0.37883	0.0011023	0.020729	UP	1606.11	857.844	0.90478	1.2815e-05	0.00041129	UP	OD
c68455_g1	1184.9	1064.36	0.15479	0.52944	1	FALSE	2393.81	1148.58	1.0595	3.5595e-20	6.1743e-18	UP	2538.16	1352.21	0.90847	1.4972e-05	0.00047296	UP	OD
c68462_g2	171.528	191.605	-0.15969	0.61872	1	FALSE	335.833	206.744	0.6999	6.5145e-05	0.0017457	UP	356.104	195.65	0.86402	0.00069629	0.013595	UP	OD
c68467_g1	14.5387	35.3005	-1.2798	0.022879	0.30955	FALSE	103.078	38.0992	1.4359	7.9885e-05	0.0020992	UP	109.345	16.5541	2.7236	2.3865e-08	1.3346e-06	UP	OD
c68471_g1	23.4702	22.7203	0.046849	0.92399	1	FALSE	75.4216	24.5178	1.6211	1.2352e-05	0.00039765	UP	79.9792	26.7524	1.58	0.00014503	0.0035086	UP	OD
c68482_g1	372.293	387.357	-0.057225	0.91233	1	FALSE	715.409	417.999	0.77527	3.7456e-08	1.9432e-06	UP	758.603	424.442	0.83778	0.00035027	0.0075561	UP	OD
c68491_g4	10.5336	15.4	-0.54793	0.48703	1	FALSE	82.9278	16.6138	2.3195	2.866e-09	1.7621e-07	UP	87.9347	12.0142	2.8717	4.178e-10	3.0334e-08	UP	OD
c68491_g6	0.54738	5.74783	-3.3924	0.055926	0.56969	FALSE	45.3365	6.20635	2.8689	5.098e-07	2.1952e-05	UP	48.0694	0.628717	6.2566	3.9483e-12	3.8048e-10	UP	OD
c68499_g1	66.4592	175.771	-1.4032	6.9872e-06	0.00038232	DOWN	674.473	189.687	1.8301	1.3325e-30	4.4251e-28	UP	715.154	75.8936	3.2362	1.4581e-34	8.4852e-32	UP	OD
c68501_g1	890.35	1362.65	-0.61397	0.0071306	0.12921	FALSE	2377.13	1470.52	0.6929	7.7712e-10	5.2034e-08	UP	2520.67	1016.9	1.3096	2.6529e-10	1.9821e-08	UP	OD
c68501_g2	488.404	670.33	-0.4568	0.050487	0.5328	FALSE	1096.34	723.436	0.59976	2.2411e-06	8.477e-05	UP	1162.53	557.764	1.0595	7.173e-07	3.0411e-05	UP	OD
c68504_g1	470.381	480.759	-0.031484	0.79112	1	FALSE	893.332	518.829	0.78394	3.9321e-09	2.3664e-07	UP	947.334	537.335	0.81805	9.2853e-05	0.0023663	UP	OD
c68519_g5	1597.23	3027.39	-0.9225	0.00015193	0.0055278	DOWN	4533.16	3266.66	0.4727	5.0604e-06	0.00017875	UP	4807.29	1820.95	1.4005	4.7822e-11	4.0206e-09	UP	OD
c68529_g1	164.826	168.233	-0.029516	0.82555	1	FALSE	332.945	181.562	0.87482	1.684e-06	6.5237e-05	UP	352.989	188.285	0.9067	0.00020492	0.004745	UP	OD
c68588_g1	2450.87	2969.64	-0.27699	0.23409	1	FALSE	4017.03	3204.57	0.326	0.0021713	0.036807	UP	4259.43	2796.64	0.60696	0.00315	0.049316	UP	OD
c68596_g1	19.1714	35.5446	-0.89068	0.091433	0.77356	FALSE	133.441	38.3483	1.799	6.3018e-10	4.2661e-08	UP	141.51	21.863	2.6943	1.0016e-12	1.0179e-10	UP	OD
c68659_g1	129.22	173.873	-0.4282	0.1491	1	FALSE	301.746	187.626	0.68547	0.000174	0.0041947	UP	319.953	147.455	1.1176	1.7888e-05	0.00055426	UP	OD
c68666_g3	91.8518	142.91	-0.63773	0.044995	0.49453	FALSE	235.065	154.233	0.60795	0.0025052	0.041429	UP	249.231	104.775	1.2502	9.0583e-06	0.00030123	UP	OD
c68676_g2	7.2894	22.2323	-1.6088	0.021348	0.29351	FALSE	67.6564	23.9888	1.4959	9.3508e-05	0.0024061	UP	71.7458	8.31214	3.1096	1.4187e-09	9.5983e-08	UP	OD
c68687_g1	19.5052	85.7839	-2.1368	2.1237e-07	1.7203e-05	DOWN	442.931	92.5908	2.2581	5.8956e-32	2.0997e-29	UP	469.616	22.2827	4.3975	1.5088e-43	1.561e-40	UP	OD
c68704_g1	41.9474	126.86	-1.5966	8.5886e-06	0.00045762	DOWN	397.933	136.893	1.5395	5.2806e-17	7.2091e-15	UP	421.89	47.812	3.1414	1.2872e-26	4.2997e-24	UP	OD
c68707_g2	1599.01	2367.28	-0.56605	0.015229	0.22996	FALSE	3564.05	2554.52	0.48046	7.4798e-06	0.00025353	UP	3779.19	1824.89	1.0503	3.9087e-07	1.7593e-05	UP	OD
c68710_g1	3746.52	5282.88	-0.49578	0.030746	0.37901	FALSE	7068.26	5700.79	0.31019	0.0023128	0.038848	UP	7495.21	4275.74	0.80979	6.222e-05	0.0016696	UP	OD
c68733_g1	47.6081	101.97	-1.0989	0.0018986	0.045473	DOWN	417.129	110.038	1.9225	8.1378e-25	1.9228e-22	UP	442.357	54.3441	3.025	1.1665e-26	3.9319e-24	UP	OD
c68733_g3	6.63524	19.9005	-1.5846	0.051209	0.53839	FALSE	64.0921	21.4854	1.5768	0.00010807	0.0027332	UP	67.9434	7.5789	3.1643	1.8807e-09	1.2408e-07	UP	OD
c68751_g1	46.954	91.7759	-0.96687	0.00668	0.12237	FALSE	195.364	99.0462	0.97999	9.6044e-06	0.00031581	UP	207.187	53.6108	1.9503	1.7018e-10	1.3205e-08	UP	OD
c68771_g2	633.497	967.322	-0.61066	0.013303	0.20721	FALSE	1619.59	1043.83	0.63375	7.2259e-08	3.5969e-06	UP	1717.42	722.707	1.2488	8.5842e-09	5.1073e-07	UP	OD
c68781_g1	111.904	235.635	-1.0743	0.00023272	0.007984	DOWN	773.25	254.279	1.6045	6.4432e-27	1.7273e-24	UP	819.922	127.687	2.6829	6.8025e-27	2.3678e-24	UP	OD
c68783_g1	509.165	748.74	-0.55633	0.017032	0.25045	FALSE	1406.63	808.005	0.7998	4.916e-11	3.8028e-09	UP	1491.65	581.585	1.3588	1.5992e-10	1.246e-08	UP	OD
c68806_g2	1265.49	1268.6	-0.0035364	0.87713	1	FALSE	2133.32	1369.09	0.63989	2.4201e-08	1.2909e-06	UP	2262.02	1445.83	0.64572	0.0025641	0.041324	UP	OD
c68813_g2	682.054	1248.4	-0.87212	0.0003027	0.0099776	DOWN	1851.85	1347.11	0.4591	5.012e-05	0.0013833	UP	1963.81	778.382	1.3351	4.0291e-10	2.9338e-08	UP	OD
c68820_g2	25.7399	70.7095	-1.4579	0.00033232	0.010796	DOWN	180.789	76.3091	1.2444	1.7018e-07	7.9254e-06	UP	191.715	29.4077	2.7047	1.0142e-15	1.3515e-13	UP	OD
c68824_g3	38.4229	217.144	-2.4986	8.3785e-07	5.8555e-05	DOWN	558.036	234.386	1.2515	4.2766e-13	4.2149e-11	UP	591.713	43.8665	3.7537	1.6801e-39	1.4062e-36	UP	OD
c68824_g4	5.79412	13.2581	-1.1942	0.18255	1	FALSE	59.1347	14.3041	2.0476	3.6256e-06	0.00013141	UP	62.7081	6.60072	3.248	5.5194e-09	3.4091e-07	UP	OD
c68835_g1	162.957	565.215	-1.7943	1.1667e-11	1.9993e-09	DOWN	1372.7	609.971	1.1702	1.4464e-20	2.5755e-18	UP	1455.63	186.084	2.9676	5.6408e-36	3.6858e-33	UP	OD
c68850_g2	53.2955	104.194	-0.96718	0.0052867	0.10211	FALSE	268.555	112.431	1.2562	4.8936e-10	3.3591e-08	UP	284.812	60.8403	2.2269	1.5289e-14	1.8412e-12	UP	OD
c68898_g1	68.1144	87.8176	-0.36655	0.35072	1	FALSE	172.784	94.7589	0.86664	0.00021621	0.005099	UP	183.181	77.6377	1.2384	7.353e-05	0.0019378	UP	OD
c68959_g1	1124.97	1634.83	-0.53926	0.033928	0.40596	FALSE	2311.54	1764.05	0.38997	0.00047657	0.010198	UP	2450.99	1282.3	0.93463	2.1177e-05	0.00064231	UP	OD
c68960_g1	179.271	245.802	-0.45535	0.099707	0.81565	FALSE	437.536	265.243	0.72209	9.7357e-06	0.00031984	UP	463.89	204.593	1.181	1.5364e-06	6.1004e-05	UP	OD
c68983_g1	7593.25	10469.4	-0.46339	0.043026	0.47946	FALSE	15779.2	11297.3	0.48204	1.1471e-06	4.6268e-05	UP	16733.2	8665.47	0.94936	2.4225e-06	9.202e-05	UP	OD
c68988_g2	108.687	195.997	-0.85065	0.0053671	0.1034	FALSE	504.934	211.474	1.2556	1.336e-14	1.5176e-12	UP	535.41	123.949	2.1109	2.5053e-16	3.5478e-14	UP	OD
c69003_g1	67.3801	180.597	-1.4224	1.4418e-05	0.00072192	DOWN	680.387	194.86	1.8039	2.2035e-30	7.2196e-28	UP	721.487	76.764	3.2325	2.0134e-33	1.0637e-30	UP	OD
c69004_g2	1385.33	1905.96	-0.46028	0.060235	0.59781	FALSE	2807.3	2056.53	0.44898	3.235e-05	0.00093197	UP	2976.91	1580.08	0.91382	1.5643e-05	0.00049085	UP	OD
c69026_g3	143.959	206.733	-0.52211	0.064014	0.61797	FALSE	326.097	223.05	0.54793	0.0014763	0.026596	UP	345.794	164.36	1.0731	1.8494e-05	0.00057055	UP	OD
c69026_g5	1652.46	1942.51	-0.2333	0.33694	1	FALSE	3124.88	2096.02	0.57615	8.9988e-08	4.4021e-06	UP	3313.72	1885.26	0.81368	9.1299e-05	0.0023323	UP	OD
c69031_g4	22.6692	19.0601	0.25018	0.65296	1	FALSE	89.0603	20.5658	2.1145	9.0141e-09	5.1514e-07	UP	94.4351	25.8444	1.8695	3.3923e-06	0.00012491	UP	OD
c69036_g4	2.29629	12.7158	-2.4692	0.016317	0.2426	FALSE	43.6044	13.7198	1.6682	0.00059919	0.012457	UP	46.2414	2.61939	4.1419	4.7734e-09	2.973e-07	UP	OD
c69065_g1	95.737	96.2496	-0.0077028	0.92317	1	FALSE	208.624	103.859	1.0063	3.2699e-06	0.00011993	UP	221.241	109.353	1.0166	0.00015485	0.003716	UP	OD
c69084_g2	185.439	462.161	-1.3174	6.6038e-07	4.7048e-05	DOWN	775.421	498.703	0.6368	2.5185e-06	9.4105e-05	UP	822.291	211.684	1.9577	1.0329e-16	1.4998e-14	UP	OD
c69117_g1	32.2148	49.2907	-0.61359	0.19864	1	FALSE	154.785	53.1814	1.5413	6.5465e-09	3.8212e-07	UP	164.111	36.7057	2.1606	4.8508e-10	3.4912e-08	UP	OD
c69117_g2	8.45084	23.2897	-1.4625	0.04233	0.47382	FALSE	63.3956	25.1298	1.335	0.00054454	0.01147	UP	67.227	9.60388	2.8074	8.9182e-08	4.5222e-06	UP	OD
c69141_g2	306.115	349.237	-0.19013	0.42638	1	FALSE	523.172	376.837	0.47334	0.0015539	0.027778	UP	554.728	349.536	0.66634	0.0030112	0.047502	UP	OD
c69148_g1	594.354	1140.9	-0.94077	0.00010877	0.0041984	DOWN	1976.99	1231.06	0.68341	2.8191e-09	1.7362e-07	UP	2096.3	678.321	1.6278	5.4586e-14	6.246e-12	UP	OD
c69165_g2	479.352	446.001	0.10404	0.70665	1	FALSE	840.966	481.284	0.80516	3.4004e-09	2.0649e-07	UP	891.704	547.107	0.70474	0.0012942	0.02323	UP	OD
c69169_g1	278.066	860.065	-1.629	1.4325e-10	2.0474e-08	DOWN	1396.41	928.054	0.58945	8.4666e-07	3.4948e-05	UP	1480.79	317.403	2.222	1.2056e-22	2.8969e-20	UP	OD
c69178_g3	11.081	10.5468	0.071282	0.99433	1	FALSE	38.0491	11.3824	1.7411	0.0012002	0.022322	UP	40.3332	12.6429	1.6736	0.0027236	0.043491	UP	OD
c69279_g1	545.744	843.39	-0.62798	0.012398	0.19706	FALSE	1188.15	910.109	0.3846	0.001831	0.031813	UP	1259.82	622.47	1.0171	4.6178e-06	0.00016601	UP	OD
c69301_g3	342.829	322.857	0.086596	0.74127	1	FALSE	682.079	348.336	0.96946	2.0583e-11	1.6548e-09	UP	723.256	391.234	0.88648	9.0371e-05	0.0023109	UP	OD
c69330_g2	32.6955	75.2103	-1.2018	0.0027308	0.060408	FALSE	164.303	81.1499	1.0177	1.7764e-05	0.00054703	UP	174.254	37.3001	2.2239	2.7438e-11	2.3711e-09	UP	OD
c69331_g1	110.089	106.579	0.04674	0.93239	1	FALSE	270.227	115.02	1.2323	1.7204e-09	1.099e-07	UP	286.5	125.662	1.189	8.7102e-06	0.00029108	UP	OD
c69346_g1	238.441	498.518	-1.064	3.9657e-05	0.001755	DOWN	815.182	537.943	0.59967	7.469e-06	0.00025327	UP	864.423	272.174	1.6672	4.8969e-13	5.1667e-11	UP	OD
c69365_g3	1816.91	2125.49	-0.22631	0.34279	1	FALSE	3624.75	2293.84	0.66012	1.5512e-09	9.9525e-08	UP	3843.18	2075.93	0.88854	3.4515e-05	0.00099228	UP	OD
c69382_g1	580.336	844.501	-0.54121	0.023399	0.31445	FALSE	1426.87	911.428	0.64666	1.2478e-07	5.9347e-06	UP	1512.9	662.432	1.1915	3.3822e-08	1.8443e-06	UP	OD
c69395_g3	69.5966	129.815	-0.89937	0.004584	0.091821	FALSE	381.109	140.095	1.4438	4.4492e-15	5.2732e-13	UP	404.085	79.4911	2.3458	4.8177e-18	7.8015e-16	UP	OD
c69430_g2	31.5872	116.855	-1.8873	1.0796e-06	7.3034e-05	DOWN	363.687	126.095	1.5282	5.785e-16	7.253e-14	UP	385.608	35.9366	3.4236	3.987e-28	1.4558e-25	UP	OD
c69443_g2	27.9696	78.3553	-1.4862	0.00011669	0.0044448	DOWN	217.763	84.5452	1.365	9.2855e-10	6.1614e-08	UP	230.929	31.9927	2.8516	5.5371e-19	9.7971e-17	UP	OD
c69458_g1	293.725	557.462	-0.9244	0.00045646	0.014168	DOWN	1046.05	601.501	0.79831	6.2831e-10	4.2573e-08	UP	1109.17	334.93	1.7275	7.5619e-14	8.4451e-12	UP	OD
c69458_g3	41.013	125.558	-1.6142	3.4037e-06	0.00020308	DOWN	253.482	135.503	0.90356	7.1356e-06	0.00024331	UP	268.761	46.8354	2.5207	9.4586e-17	1.3788e-14	UP	OD
c69486_g2	426.604	880.371	-1.0452	2.2824e-05	0.0010807	DOWN	1507.97	950.047	0.66654	2.2018e-08	1.184e-06	UP	1599.12	486.895	1.7156	5.9706e-15	7.5001e-13	UP	OD
c69509_g2	186.855	243.335	-0.38102	0.19807	1	FALSE	407.272	262.632	0.63295	0.00014255	0.0035136	UP	431.82	213.503	1.0162	1.5882e-05	0.00049709	UP	OD
c69513_g3	14.3251	41.1026	-1.5207	0.0032497	0.069869	FALSE	118.448	44.3609	1.4169	1.7675e-06	6.8041e-05	UP	125.577	16.345	2.9416	4.0844e-13	4.334e-11	UP	OD
c69526_g1	1054.59	1545.69	-0.55157	0.024814	0.32903	FALSE	2854.71	1667.9	0.77531	1.5696e-12	1.432e-10	UP	3027.36	1202.75	1.3317	4.1554e-10	3.0199e-08	UP	OD
c69550_g1	6.23473	21.6629	-1.7968	0.010039	0.16767	FALSE	68.4531	23.3768	1.55	4.5102e-05	0.0012599	UP	72.6087	7.12492	3.3492	8.2555e-11	6.7061e-09	UP	OD
c69578_g1	103.213	246.155	-1.2539	1.1173e-05	0.000575	DOWN	598.474	265.602	1.172	2.4788e-14	2.7274e-12	UP	634.583	117.91	2.4281	3.72e-22	8.4727e-20	UP	OD
c69578_g2	45.4988	149.878	-1.7199	2.7571e-07	2.168e-05	DOWN	601.361	161.715	1.8948	2.2654e-30	7.3898e-28	UP	637.647	51.9696	3.617	6.8557e-39	5.4328e-36	UP	OD
c69586_g1	359.784	572.834	-0.67098	0.0074575	0.13368	FALSE	946.85	618.18	0.61511	2.8809e-06	0.00010643	UP	1003.94	410.618	1.2898	8.9856e-09	5.3376e-07	UP	OD
c69616_g1	657.356	1260.13	-0.93883	0.030569	0.37742	FALSE	2507.83	1360.24	0.88258	0.00012195	0.0030421	UP	2659.42	751.048	1.8241	5.2716e-18	8.4812e-16	UP	OD
c69629_g1	409.875	558.654	-0.44677	0.08206	0.72339	FALSE	791.031	602.842	0.39195	0.0029905	0.047926	UP	838.823	467.578	0.84316	0.0001811	0.0042501	UP	OD
c69630_g1	607.798	805.432	-0.40617	0.094762	0.78918	FALSE	1311.79	869.143	0.59387	1.5191e-06	5.9475e-05	UP	1390.83	693.618	1.0037	3.8739e-06	0.00014138	UP	OD
c69633_g1	130.248	422.983	-1.6993	5.8984e-10	7.7185e-08	DOWN	1449.26	456.461	1.6667	7.6453e-38	3.5672e-35	UP	1536.71	148.678	3.3696	1.3513e-43	1.4177e-40	UP	OD
c69641_g1	164.399	448.469	-1.4478	7.7926e-08	7.013e-06	DOWN	659.898	483.925	0.44746	0.001511	0.027102	UP	699.682	187.619	1.8989	4.186e-15	5.303e-13	UP	OD
c69652_g1	50.3315	182.223	-1.8562	2.1802e-08	2.1879e-06	DOWN	403.888	196.644	1.0384	1.3471e-09	8.7038e-08	UP	428.281	57.3815	2.8999	3.2721e-24	8.8631e-22	UP	OD
c69653_g1	1685.88	2201.3	-0.38485	0.101	0.82123	FALSE	2985.78	2375.32	0.32998	0.0024103	0.040156	UP	3165.9	1923.83	0.71863	0.00052823	0.01073	UP	OD
c69660_g1	214.277	270.312	-0.33515	0.20329	1	FALSE	418.323	291.68	0.52023	0.0010436	0.019799	UP	443.6	244.619	0.85873	0.00027574	0.0061496	UP	OD
c69702_g1	43.9634	142.91	-1.7007	5.7247e-07	4.1592e-05	DOWN	587.723	154.233	1.93	7.9605e-31	2.7296e-28	UP	623.242	50.188	3.6344	1.174e-38	9.2057e-36	UP	OD
c69743_g3	401.546	623.507	-0.63484	0.0076665	0.13676	FALSE	1024.8	672.865	0.60695	2.2427e-06	8.4788e-05	UP	1086.67	458.681	1.2443	8.6478e-09	5.1411e-07	UP	OD
c69769_g1	68.5685	191.93	-1.485	1.8902e-06	0.00011952	DOWN	622.267	207.107	1.5872	1.5655e-23	3.4348e-21	UP	659.81	78.268	3.0756	3.5857e-31	1.5712e-28	UP	OD
c69771_g2	354.243	390.828	-0.14179	0.62493	1	FALSE	722.298	421.727	0.77629	3.8276e-08	1.9843e-06	UP	765.856	404.048	0.92255	6.6255e-05	0.0017639	UP	OD
c69782_g2	285.648	442.233	-0.63057	0.01727	0.25309	FALSE	748.939	477.221	0.65019	2.5023e-06	9.3642e-05	UP	794.139	325.816	1.2853	3.2402e-08	1.7721e-06	UP	OD
c69802_g4	40.2385	38.825	0.05159	0.92735	1	FALSE	101.982	41.9128	1.2829	3.3521e-05	0.00096193	UP	108.145	45.8915	1.2367	0.00050763	0.010366	UP	OD
c69810_g2	646.368	752.373	-0.21909	0.33668	1	FALSE	1122.72	811.93	0.46757	0.00016927	0.0040953	UP	1190.53	737.907	0.6901	0.0010259	0.019082	UP	OD
c69835_g1	147.671	112.11	0.39746	0.20653	1	FALSE	276.738	120.974	1.1938	2.1222e-09	1.3341e-07	UP	293.454	168.55	0.79996	0.0016864	0.029032	UP	OD
c69866_g1	128.098	153.538	-0.26135	0.46144	1	FALSE	264.812	165.698	0.67641	0.00041107	0.0089913	UP	280.797	145.985	0.94371	0.00064968	0.01282	UP	OD
c69893_g3	129.687	151.017	-0.21967	0.4867	1	FALSE	378.78	162.97	1.2168	1.147e-11	9.5009e-10	UP	401.636	147.943	1.4408	2.1767e-08	1.2265e-06	UP	OD
c69897_g2	0	2.11478	#NAME?	0.30346	1	FALSE	57.203	2.28201	4.6477	6.9145e-13	6.62e-11	UP	60.6387	0	Inf	4.0302e-16	5.6218e-14	UP	OD
c69909_g1	1256.86	1603.71	-0.35159	0.14069	0.98422	FALSE	2270.03	1730.52	0.39151	0.00046723	0.010033	UP	2407	1434.1	0.74709	0.0003779	0.008075	UP	OD
c69930_g1	67.5404	76.9996	-0.1891	0.6232	1	FALSE	298.879	83.0998	1.8466	1.8391e-18	2.7954e-16	UP	316.919	77.0449	2.0403	5.017e-13	5.286e-11	UP	OD
c69958_g1	791.234	740.146	0.096296	0.68544	1	FALSE	1338.33	798.677	0.74475	1.3047e-09	8.4521e-08	UP	1419.12	902.783	0.65255	0.0023553	0.038459	UP	OD
c70003_g1	22.1885	25.8382	-0.21969	0.84519	1	FALSE	65.6655	27.8855	1.2356	0.00094658	0.01822	UP	69.64	25.25	1.4636	0.001073	0.01978	UP	OD
c70016_g2	283.405	358.536	-0.33925	0.2348	1	FALSE	543.083	386.884	0.48927	0.00085616	0.016785	UP	575.89	323.125	0.8337	0.00052219	0.010625	UP	OD
c70027_g4	674.31	802.261	-0.25066	0.30919	1	FALSE	1132.9	865.658	0.38815	0.0013722	0.025027	UP	1201.38	769.439	0.64282	0.0026319	0.042235	UP	OD
c70039_g3	154.44	186.941	-0.27554	0.27713	1	FALSE	313.812	201.737	0.63742	0.00035414	0.0078756	UP	332.764	176.446	0.91527	0.00015981	0.0038188	UP	OD
c70041_g4	753.012	789.273	-0.067852	0.77461	1	FALSE	1389.72	851.754	0.70629	8.5544e-09	4.9192e-07	UP	1473.52	859.268	0.77809	0.00029455	0.0064959	UP	OD
c70058_g2	1073.83	1203.74	-0.16477	0.48898	1	FALSE	1942.48	1298.91	0.5806	3.2647e-07	1.4586e-05	UP	2059.89	1225.39	0.74933	0.0003237	0.0070421	UP	OD
c70061_g1	2786.09	4120.32	-0.56452	0.017025	0.25041	FALSE	6051.03	4445.83	0.44473	0.00019088	0.0045584	UP	6417.05	3178.51	1.0136	8.2575e-07	3.4576e-05	UP	OD
c70064_g2	369.116	458.744	-0.31361	0.21187	1	FALSE	735.359	495.031	0.57093	3.585e-05	0.0010212	UP	779.72	421.27	0.88821	7.6989e-05	0.0020129	UP	OD
c70103_g1	19.6255	11.089	0.8236	0.63313	1	FALSE	187.755	11.9667	3.9718	0.00011034	0.002782	UP	198.931	22.4934	3.1447	0.00065977	0.012981	UP	OD
c70125_g2	236.331	294.28	-0.31638	0.63414	1	FALSE	641.143	317.501	1.0139	6.4622e-12	5.5139e-10	UP	679.859	269.055	1.3373	1.0335e-05	0.00033825	UP	OD
c70137_g1	473.825	670.114	-0.50005	0.039271	0.45259	FALSE	988.425	723.122	0.45089	0.00038182	0.0084401	UP	1048.12	540.892	0.9544	1.0624e-05	0.00034695	UP	OD
c70155_g1	554.515	772.247	-0.47784	0.061755	0.60491	FALSE	1239.74	833.326	0.57308	3.5965e-06	0.00013061	UP	1314.52	632.387	1.0557	2.1309e-06	8.2295e-05	UP	OD
c70157_g1	707.806	875.438	-0.30665	0.22682	1	FALSE	1281.51	944.609	0.44005	0.00026005	0.0060117	UP	1358.89	807.399	0.75107	0.00057	0.011435	UP	OD
c70173_g1	456.802	544.231	-0.25265	0.35617	1	FALSE	924.433	587.194	0.65473	5.7602e-06	0.00020077	UP	980.326	520.977	0.91204	4.77e-05	0.0013209	UP	OD
[truncated: 188 more rows]
