# Supplementary material for: Transcriptomic analyses reveal molecular mechanisms underlying growth heterosis and weakness of rubber tree seedlings
Source: BMC Plant Biol. 2018 Jan 9;18:10. doi: 10.1186/s12870-017-1203-3 (PMC5759766; doi:10.1186/s12870-017-1203-3)
Supplement: Supplementary file 4 — Gene action models in WC 11-parent triad. (XLSX 205 kb) [file 12870_2017_1203_MOESM4_ESM.xlsx]

## Sheet: Additional Table S4
Additional Table S4. Gene action models in WC 11-parent triad
geneID	WC 11_readcount(WC 11vsPR 107)	PR 107_readcount(WC 11vsPR 107)	log2FoldChange(WC 11vsPR 107)	pval(WC 11vsPR 107)	padj(WC 11vsPR 107)	significant(WC 11vsPR 107)	WC 11_readcount(WC 11vsRRIM 600)	RRIM 600_readcount(WC 11vsRRIM 600)	log2FoldChange(WC 11vsRRIM 600)	pval(WC 11vsRRIM 600)	padj(WC 11vsRRIM 600)	significant(WC 11vsRRIM 600)	RRIM 600_readcount(RRIM 600vsPR 107)	PR 107_readcount(RRIM 600vsPR 107)	log2FoldChange(RRIM 600vsPR 107)	pval(RRIM 600vsPR 107)	padj(RRIM 600vsPR 107)	significant(RRIM 600vsPR 107)	gene action models
c17192_g1	14.26	0	Inf	3.0431e-05	0.00085378	UP	15.1887	86.5784	-2.511	3.1702e-05	0.00094593	DOWN	80.7577	0	Inf	3.3865e-13	7.2453e-11	UP	AD
c18099_g1	52.9838	0.54638	6.5995	3.1283e-16	4.4797e-14	UP	56.4329	185.709	-1.7184	6.3855e-08	3.6202e-06	DOWN	173.517	0.542257	8.3219	3.279e-35	3.9431e-32	UP	AD
c29991_g1	377.545	1.09276	8.4325	5.3769e-92	1.4807e-88	UP	402.143	652.27	-0.69776	0.0031901	0.048349	DOWN	609.493	1.08451	9.1344	1.0133e-71	5.4365e-68	UP	AD
c37806_g1	221.326	52.8398	2.0665	3.2923e-18	5.7494e-16	UP	235.741	781.744	-1.7295	1.7704e-12	2.0961e-10	DOWN	730.116	52.3272	3.8025	6.8752e-37	9.0476e-34	UP	AD
c44238_g1	19.6509	0	Inf	6.5279e-05	0.0016867	UP	20.928	192.655	-3.2025	9.3515e-19	2.3654e-16	DOWN	180.072	0	Inf	8.9129e-38	1.1955e-34	UP	AD
c45505_g2	175.161	3.25324	5.7507	1.2462e-43	8.9229e-41	UP	186.567	332.786	-0.83491	0.00093589	0.017333	DOWN	311.508	3.22642	6.5932	4.0848e-40	5.8144e-37	UP	AD
c48935_g1	39.9877	0	Inf	1.5298e-13	1.6773e-11	UP	42.5898	95.5563	-1.1658	0.0021337	0.034695	DOWN	89.2086	0	Inf	1.4812e-22	8.7552e-20	UP	AD
c53241_g1	49.9491	0	Inf	1.4454e-16	2.1208e-14	UP	53.2014	124.26	-1.2238	0.0003123	0.0068318	DOWN	116.137	0	Inf	9.7914e-28	8.3283e-25	UP	AD
c55618_g1	11.4751	0	Inf	0.00024533	0.005385	UP	12.2223	43.6721	-1.8372	0.00073754	0.014293	DOWN	40.7593	0	Inf	6.9841e-12	1.2426e-09	UP	AD
c56630_g1	399.995	266.71	0.58471	0.00053774	0.010549	UP	426.058	3470.23	-3.0259	6.1016e-20	1.7447e-17	DOWN	3249.03	264.158	3.6205	7.6051e-21	3.9002e-18	UP	AD
c56638_g2	298.218	157.026	0.92536	1.1406e-06	4.4984e-05	UP	317.648	533.571	-0.74825	0.0024524	0.039008	DOWN	498.27	155.463	1.6804	8.9082e-10	1.1359e-07	UP	AD
c57275_g1	194.641	108.582	0.84202	7.9967e-05	0.0020055	UP	207.311	509.429	-1.2971	0.00018596	0.0044312	DOWN	475.508	107.501	2.1451	7.4444e-09	8.0375e-07	UP	AD
c57346_g2	56.6187	16.412	1.7865	1.5021e-05	0.0004565	UP	60.3063	443.054	-2.8771	5.3843e-07	2.5359e-05	DOWN	413.334	16.2404	4.6697	1.2641e-12	2.4697e-10	UP	AD
c58427_g1	25.9923	4.86735	2.4169	0.00024772	0.0054295	UP	27.6862	113.995	-2.0417	0.001921	0.0318	DOWN	106.284	4.82606	4.4609	2.7747e-07	2.1794e-05	UP	AD
c59182_g1	29.3625	2.65679	3.4662	1.406e-06	5.4242e-05	UP	31.2745	82.1847	-1.3939	0.00051984	0.010575	DOWN	76.7391	2.62991	4.8669	2.4501e-15	7.2104e-13	UP	AD
c59734_g1	24.8142	4.29593	2.5301	0.0002584	0.0056168	UP	26.4323	64.6692	-1.2908	0.0020881	0.03409	DOWN	60.438	4.25668	3.8277	1.0039e-10	1.471e-08	UP	AD
c59925_g1	597.391	37.6914	3.9864	7.4188e-79	1.5177e-75	UP	636.295	1287.75	-1.0171	9.8938e-06	0.00034034	DOWN	1202.91	37.3068	5.011	8.1738e-59	2.5913e-55	UP	AD
c60512_g1	13.0819	1.09276	3.5815	0.0015678	0.026185	UP	13.9348	41.8092	-1.5851	0.0030197	0.046281	DOWN	39.0104	1.08451	5.1687	1.7e-09	2.0585e-07	UP	AD
c60708_g1	432.478	215.851	1.0026	5.2556e-09	3.1948e-07	UP	460.656	783.477	-0.7662	0.00097676	0.017998	DOWN	732.185	213.728	1.7764	1.1808e-11	2.0185e-09	UP	AD
c60977_g1	97.1208	42.6338	1.1878	6.2177e-05	0.0016165	UP	103.446	234.79	-1.1825	4.4762e-05	0.0012759	DOWN	219.243	42.2142	2.3767	9.1704e-13	1.838e-10	UP	AD
c61388_g1	146.969	90.4059	0.70103	0.0025882	0.039698	UP	156.536	416.409	-1.4115	0.00020915	0.0048836	DOWN	388.636	89.4984	2.1185	1.3105e-07	1.116e-05	UP	AD
c61480_g2	23.6287	0	Inf	3.0379e-08	1.6148e-06	UP	25.1684	80.3218	-1.6742	5.1472e-05	0.0014416	DOWN	74.9902	0	Inf	1.092e-19	5.0438e-17	UP	AD
c61556_g3	18.5659	0	Inf	1.303e-06	5.073e-05	UP	19.7759	117.064	-2.5655	6.7219e-11	6.2989e-09	DOWN	109.395	0	Inf	1.6552e-26	1.3424e-23	UP	AD
c61813_g1	1419.15	1020.17	0.47621	0.00031571	0.0067077	UP	1511.59	4573.79	-1.5973	4.9023e-05	0.0013832	DOWN	4268.49	1010.3	2.0789	1.7894e-07	1.4759e-05	UP	AD
c61905_g1	37.3964	2.16048	4.1135	0.00014299	0.0033447	UP	39.8369	488.836	-3.6172	8.3405e-14	1.1739e-11	DOWN	457.883	2.1419	7.7399	1.9349e-24	1.3102e-21	UP	AD
c62251_g1	102.426	18.5224	2.4672	6.5424e-13	6.6824e-11	UP	109.094	256.873	-1.2355	0.00024237	0.0055311	DOWN	239.776	18.328	3.7096	1.1139e-15	3.4377e-13	UP	AD
c62271_g5	222.404	129.837	0.77648	0.00012843	0.0030328	UP	236.883	407.579	-0.7829	0.0019757	0.032579	DOWN	381.025	128.54	1.5677	1.9988e-08	2.0204e-06	UP	AD
c63212_g3	37.732	9.06313	2.0577	0.002956	0.044352	UP	40.1937	157.858	-1.9736	3.486e-09	2.4773e-07	DOWN	147.457	8.97425	4.0384	3.2541e-20	1.5653e-17	UP	AD
c63766_g3	23.3715	4.84231	2.271	0.00081187	0.015021	UP	24.8932	71.54	-1.523	0.00018977	0.0045056	DOWN	67.0196	4.79894	3.8038	1.059e-09	1.3285e-07	UP	AD
c63972_g3	166.285	104.933	0.66419	0.0024648	0.038174	UP	177.107	310.805	-0.81139	0.0029268	0.045125	DOWN	290.322	103.895	1.4825	4.1847e-07	3.152e-05	UP	AD
c64059_g2	102.94	50.6292	1.0238	0.00029125	0.006236	UP	109.644	259.078	-1.2406	1.5848e-05	0.0005166	DOWN	241.886	50.1311	2.2705	2.1694e-12	4.1117e-10	UP	AD
c64273_g3	673.705	277.879	1.2777	3.9204e-16	5.5695e-14	UP	717.59	1271.92	-0.82578	0.00016599	0.0040147	DOWN	1190.07	275.165	2.1127	8.0611e-17	2.7426e-14	UP	AD
c65018_g4	98.0491	44.0476	1.1544	9.4057e-05	0.0023071	UP	104.435	228.006	-1.1265	0.0029388	0.045253	DOWN	212.768	43.5969	2.287	6.4003e-07	4.5785e-05	UP	AD
c65085_g1	681.653	109.95	2.6322	5.3962e-50	4.9251e-47	UP	726.061	2669.05	-1.8782	1.2211e-12	1.4921e-10	DOWN	2492.58	108.884	4.5168	9.6249e-44	1.7666e-40	UP	AD
c65085_g2	1197.39	381.323	1.6508	1.9653e-24	5.6969e-22	UP	1275.34	20448.8	-4.0031	3e-63	1.1422e-59	DOWN	19113.5	377.596	5.6616	6.5672e-90	6.5435e-86	UP	AD
c65373_g1	11.2253	0	Inf	0.00032567	0.0068987	UP	11.9572	64.5823	-2.4333	5.0268e-07	2.381e-05	DOWN	60.3312	0	Inf	1.3848e-16	4.6213e-14	UP	AD
c65590_g1	628.468	445.737	0.49565	0.00093886	0.017031	UP	669.404	1305.73	-0.9639	0.00012631	0.0031662	DOWN	1219.19	441.419	1.4657	8.4767e-09	9.0679e-07	UP	AD
c65659_g2	764.156	2.70686	8.1411	4.2653e-149	3.3933e-145	UP	813.931	1367.32	-0.74837	0.0010034	0.018448	DOWN	1277.34	2.68416	8.8945	3.2617e-94	5.6874e-90	UP	AD
c65674_g2	293.983	3.17813	6.5314	4.6194e-70	7.35e-67	UP	313.132	558.897	-0.83581	0.00063922	0.012621	DOWN	522.127	3.14504	7.3752	8.7734e-62	3.3995e-58	UP	AD
c65697_g3	26.2421	0.54638	5.5858	4.3724e-08	2.2588e-06	UP	27.9513	76.2759	-1.4483	0.00027177	0.0060905	DOWN	71.3987	0.542257	7.0408	6.0002e-18	2.2744e-15	UP	AD
c65733_g1	659.129	451	0.54743	0.00019762	0.0044778	UP	702.046	1194.99	-0.76737	0.00067224	0.013208	DOWN	1117.39	446.625	1.323	8.0977e-08	7.2688e-06	UP	AD
c66126_g1	1374.59	396.776	1.7926	1.8888e-36	1.0324e-33	UP	1464.11	3015.78	-1.0425	1.072e-06	4.7029e-05	DOWN	2822.46	392.997	2.8444	3.3282e-27	2.7968e-24	UP	AD
c66249_g1	690.762	68.2592	3.3391	7.9651e-70	1.2398e-66	UP	735.737	1885.33	-1.3576	9.3235e-10	7.3473e-08	DOWN	1764.11	67.5916	4.706	3.7923e-59	1.2595e-55	UP	AD
c66603_g1	322.168	190.15	0.76067	2.8691e-05	0.00081166	UP	343.153	619.139	-0.85141	0.00050702	0.010363	DOWN	578.147	188.269	1.6186	1.6951e-09	2.0562e-07	UP	AD
c66852_g2	88.2517	47.7972	0.8847	0.0027717	0.042054	UP	93.997	276.882	-1.5586	3.6912e-08	2.1887e-06	DOWN	258.841	47.3113	2.4518	1.9804e-14	5.0783e-12	UP	AD
c66927_g2	833.727	499.686	0.73855	2.9479e-07	1.2973e-05	UP	888.021	1601.26	-0.85055	0.00014371	0.0035389	DOWN	1496.74	494.749	1.5971	9.8878e-11	1.4519e-08	UP	AD
c67029_g5	58.8891	0	Inf	2.481e-19	4.8936e-17	UP	62.7224	222.26	-1.8252	4.5194e-08	2.6281e-06	DOWN	207.508	0	Inf	4.9071e-35	5.7042e-32	UP	AD
c67700_g5	54.5197	1.09276	5.6407	1.7857e-15	2.3989e-13	UP	58.0737	129.583	-1.1579	0.00050533	0.010338	DOWN	120.996	1.08451	6.8018	8.9635e-26	6.8701e-23	UP	AD
c68042_g3	223.198	19.0438	3.5509	1.7838e-35	9.1884e-33	UP	237.739	415.513	-0.80552	0.0014249	0.024817	DOWN	388.195	18.8431	4.3647	1.616e-35	1.9774e-32	UP	AD
c68315_g3	21.1793	3.25324	2.7027	0.00038084	0.0078606	UP	22.5588	274.422	-3.6046	1.6714e-26	8.9567e-24	DOWN	256.478	3.22642	6.3128	3.6894e-40	5.361e-37	UP	AD
c68315_g5	11.8106	0.521343	4.5017	0.00097554	0.017577	UP	12.5792	103.432	-3.0396	3.9101e-12	4.3923e-10	DOWN	96.6048	0.515133	7.551	1.1933e-22	7.1747e-20	UP	AD
c68508_g5	20.4225	2.65679	2.9424	0.00029047	0.0062249	UP	21.7534	73.2235	-1.7511	3.1695e-05	0.00094593	DOWN	68.4883	2.62991	4.7028	5.8356e-14	1.3987e-11	UP	AD
c68641_g1	132.295	5.85996	4.4967	2.6857e-29	1.0175e-26	UP	140.909	444.658	-1.6579	2.0083e-10	1.7567e-08	DOWN	415.723	5.80208	6.1629	1.9896e-50	4.7852e-47	UP	AD
c68695_g7	317.041	175.924	0.84972	4.4777e-06	0.00015399	UP	337.699	1384.14	-2.0352	2.4781e-07	1.2458e-05	DOWN	1296.56	174.198	2.8959	1.7355e-09	2.087e-07	UP	AD
c68725_g1	330.873	138.879	1.2524	3.6146e-11	2.9477e-09	UP	352.429	664.757	-0.9155	9.0747e-05	0.0023889	DOWN	621.655	137.542	2.1762	8.6996e-16	2.7088e-13	UP	AD
c68725_g2	70.7146	2.16048	5.0326	2.1423e-18	3.854e-16	UP	75.3217	161.421	-1.0997	0.00036074	0.0077654	DOWN	150.875	2.1419	6.1383	1.0953e-28	9.9209e-26	UP	AD
c68768_g1	391.711	241.255	0.69923	4.3804e-05	0.001184	UP	417.23	752.173	-0.85022	0.00016227	0.0039288	DOWN	704.041	238.916	1.5592	9.9886e-10	1.2598e-07	UP	AD
c68968_g1	58.8891	1.6141	5.1892	4.7798e-16	6.7635e-14	UP	62.7224	124.863	-0.9933	0.0023889	0.038141	DOWN	116.817	1.59965	6.1904	2.1523e-24	1.4434e-21	UP	AD
c69043_g6	55.8766	10.1309	2.4635	4.4057e-05	0.0011895	UP	59.521	281.167	-2.24	4.0668e-09	2.8674e-07	DOWN	262.486	10.0316	4.7096	1.9072e-23	1.2093e-20	UP	AD
c69057_g2	73.2497	35.8063	1.0326	0.0018221	0.029787	UP	78.0229	187.746	-1.2668	2.3615e-05	0.00073606	DOWN	175.48	35.4632	2.3069	2.7199e-11	4.3913e-09	UP	AD
c69058_g2	52.9203	1.06772	5.6312	2.7942e-11	2.3213e-09	UP	56.3712	164.12	-1.5417	1.32e-06	5.6605e-05	DOWN	153.291	1.05739	7.1796	6.1399e-31	6.2976e-28	UP	AD
c69360_g1	131.382	2.16048	5.9263	1.3328e-34	6.6272e-32	UP	139.94	331.906	-1.246	2.5626e-06	0.00010175	DOWN	310.307	2.1419	7.1787	1.2356e-47	2.7801e-44	UP	AD
c69443_g5	56.9616	0	Inf	1.336e-18	2.4591e-16	UP	60.6732	131.631	-1.1174	0.00054145	0.010906	DOWN	123.092	0	Inf	4.8534e-29	4.6371e-26	UP	AD
c69622_g2	93.415	2.65679	5.1359	1.0834e-23	2.9834e-21	UP	99.5012	388.807	-1.9663	4.2748e-05	0.0012272	DOWN	362.762	2.62991	7.1079	1.2923e-19	5.8912e-17	UP	AD
c69743_g4	74.5992	22.4973	1.7294	1.491e-06	5.6998e-05	UP	79.4603	172.837	-1.1211	0.00026069	0.0058733	DOWN	161.422	22.2866	2.8566	2.8652e-14	7.1116e-12	UP	AD
c69792_g2	99.5775	34.6885	1.5214	7.9086e-07	3.2284e-05	UP	106.066	928.679	-3.1302	4.3068e-25	2.0497e-22	DOWN	867.333	34.3516	4.6581	3.5746e-47	7.7911e-44	UP	AD
c69948_g1	89.9516	39.5058	1.1871	0.00010936	0.0026306	UP	95.8112	411.321	-2.102	6.4237e-15	1.035e-12	DOWN	384.723	39.1234	3.2977	1.9558e-25	1.4374e-22	UP	AD
c70491_g1	992.465	607.66	0.70775	3.8328e-07	1.6582e-05	UP	1057.1	2109.06	-0.99648	4.2516e-06	0.00015994	DOWN	1973.3	601.79	1.7133	1.4855e-12	2.8942e-10	UP	AD
c70782_g4	53.3416	1.58907	5.069	1.879e-11	1.5941e-09	UP	56.8198	287.512	-2.3392	3.7166e-08	2.2002e-06	DOWN	269.32	1.57252	7.4201	7.8067e-21	3.9744e-18	UP	AD
c70868_g1	21.3434	0	Inf	1.3598e-07	6.3762e-06	UP	22.7322	84.6507	-1.8968	4.1056e-06	0.00015501	DOWN	79.1688	0	Inf	8.7181e-21	4.3746e-18	UP	AD
c70868_g2	193.235	79.4828	1.2816	1.8528e-08	1.0236e-06	UP	205.822	977.57	-2.2478	2.566e-10	2.2151e-08	DOWN	912.646	78.7077	3.5355	6.1165e-20	2.8825e-17	UP	AD
c71063_g1	200.404	3.72451	5.7497	1.7539e-48	1.5504e-45	UP	213.457	664.785	-1.6389	1.4784e-11	1.5192e-09	DOWN	621.989	3.6873	7.3982	3.5202e-67	1.7537e-63	UP	AD
c71770_g1	103.212	26.964	1.9365	3.0622e-07	1.3435e-05	UP	109.939	253.904	-1.2076	0.00078959	0.015143	DOWN	237.866	26.6786	3.1564	1.2112e-08	1.2578e-06	UP	AD
c71855_g1	94.4364	44.2229	1.0946	0.00027482	0.0059269	UP	100.592	210.372	-1.0644	0.00012184	0.0030701	DOWN	196.92	43.7867	2.169	4.1131e-11	6.4178e-09	UP	AD
c71937_g2	752.901	39.0595	4.2687	4.6765e-97	1.3393e-93	UP	801.934	2000.35	-1.3187	2.288e-09	1.6719e-07	DOWN	1871.41	38.6897	5.596	1.1416e-73	7.2386e-70	UP	AD
c72058_g2	73.5069	17.6049	2.0619	6.0134e-08	3.0151e-06	UP	78.2981	190.619	-1.2836	1.811e-05	0.00058099	DOWN	178.11	17.4334	3.3528	2.43e-18	9.5216e-16	UP	AD
c72316_g1	78.8046	39.4306	0.99896	0.0015197	0.025504	UP	83.9356	344.844	-2.0386	7.8588e-05	0.0021108	DOWN	323.203	39.042	3.0493	1.5645e-06	0.00010148	UP	AD
c72459_g2	113.33	1.06772	6.7299	5.5542e-32	2.4701e-29	UP	120.714	429.168	-1.8299	3.4699e-12	3.9345e-10	DOWN	401.251	1.05739	8.5679	5.7799e-58	1.6797e-54	UP	AD
c72941_g2	53.2484	22.2219	1.2608	0.0015842	0.026428	UP	56.718	124.754	-1.1372	0.00086464	0.016217	DOWN	116.444	21.9882	2.4048	5.6982e-08	5.2225e-06	UP	AD
c72974_g2	237.2	154.198	0.62132	0.0016409	0.027253	UP	252.652	574.725	-1.1857	6.7788e-07	3.1176e-05	DOWN	537.853	152.698	1.8165	1.0959e-11	1.9015e-09	UP	AD
c8561_g1	36.5391	0	Inf	2.4556e-12	2.3104e-10	UP	38.9197	452.52	-3.5394	6.2673e-07	2.9045e-05	DOWN	422.026	0	Inf	2.325e-18	9.1615e-16	UP	AD
c133173_g1	24.8851	145.928	-2.5519	4.9243e-18	8.4551e-16	DOWN	26.504	0	Inf	2.2861e-08	1.4075e-06	UP	0	144.483	#NAME?	3.5906e-34	4.0393e-31	DOWN	AD
c32722_g1	17.4735	49.6366	-1.5062	0.0002152	0.0048212	DOWN	18.6137	0	Inf	6.0685e-06	0.00022061	UP	0	49.1551	#NAME?	7.7227e-15	2.0797e-12	DOWN	AD
c42720_g2	16.7877	231.696	-3.7868	1.1621e-40	7.4962e-38	DOWN	17.88	1.18398	3.9166	0.00014788	0.0036227	UP	1.09476	229.454	-7.7114	2.7237e-43	4.871e-40	DOWN	AD
c44128_g1	22.1076	121.545	-2.4589	3.7933e-15	4.9293e-13	DOWN	23.5476	4.74146	2.3122	0.0026321	0.041333	UP	4.44572	120.353	-4.7587	2.6398e-21	1.4273e-18	DOWN	AD
c46181_g1	722.532	1107.53	-0.61621	7.3773e-05	0.0018778	DOWN	769.589	0	Inf	6.9503e-92	1.676e-87	UP	0	1096.54	#NAME?	1.9645e-97	6.8508e-93	DOWN	AD
c47496_g1	1303.61	3438.48	-1.3993	1.8514e-11	1.5762e-09	DOWN	1388.52	2.4549	9.1437	1.462e-109	5.2881e-105	UP	2.29629	3404.3	-10.534	3.4066e-102	2.376e-97	DOWN	AD
c48984_g1	135.103	357.908	-1.4055	2.8232e-14	3.3578e-12	DOWN	143.905	39.691	1.8582	2.6601e-08	1.6267e-06	UP	37.0079	354.415	-3.2595	5.2453e-25	3.6584e-22	DOWN	AD
c49114_g1	11.6466	43.2303	-1.8921	4.5671e-05	0.0012261	DOWN	12.4058	0	Inf	0.00028747	0.0063792	UP	0	42.8107	#NAME?	3.2424e-13	6.9584e-11	DOWN	AD
c52098_g1	1289.24	1737.83	-0.43077	0.00063339	0.012129	DOWN	1373.24	458.588	1.5823	3.723e-12	4.2017e-10	UP	428.34	1720.78	-2.0062	4.741e-16	1.5099e-13	DOWN	AD
c53207_g1	53.241	110.246	-1.0501	0.00012453	0.0029505	DOWN	56.708	11.7639	2.2692	4.045e-06	0.00015296	UP	10.9742	109.155	-3.3142	2.4046e-14	6.0987e-12	DOWN	AD
c53280_g1	234.871	774.382	-1.7212	1.0739e-17	1.78e-15	DOWN	250.156	52.0636	2.2645	4.4804e-13	5.8086e-11	UP	48.7295	766.715	-3.9758	7.073e-40	9.8664e-37	DOWN	AD
c54910_g1	10.8897	47.4761	-2.1242	2.889e-06	0.00010363	DOWN	11.6004	0	Inf	0.00053334	0.010786	UP	0	47.0131	#NAME?	2.6593e-14	6.6718e-12	DOWN	AD
c56213_g1	51.1494	115.735	-1.178	9.9387e-06	0.00031627	DOWN	54.4853	4.48617	3.6023	2.3869e-07	1.2033e-05	UP	4.19208	114.605	-4.7729	6.1767e-21	3.1912e-18	DOWN	AD
c56879_g1	24.8925	70.5448	-1.5028	2.016e-05	0.00059563	DOWN	26.514	0	Inf	2.7443e-08	1.6739e-06	UP	0	69.8691	#NAME?	9.2213e-20	4.3165e-17	DOWN	AD
c57252_g2	23.8711	63.1709	-1.404	0.00020274	0.004581	DOWN	25.4235	0	Inf	4.3574e-08	2.5391e-06	UP	0	62.5759	#NAME?	4.5968e-18	1.7713e-15	DOWN	AD
c57275_g2	2340.87	3245.04	-0.47119	0.00055136	0.010789	DOWN	2493.36	1268.15	0.97537	6.9365e-06	0.00024732	UP	1185.08	3212.92	-1.4389	1.3064e-09	1.6185e-07	DOWN	AD
c58027_g1	13.4174	85.3928	-2.67	1.1233e-12	1.1078e-10	DOWN	14.2916	0	Inf	7.8381e-05	0.0021072	UP	0	84.564	#NAME?	5.4834e-23	3.3845e-20	DOWN	AD
c58297_g1	25.4853	117.475	-2.2046	6.7063e-13	6.8303e-11	DOWN	27.1459	3.63888	2.8992	0.00010701	0.0027539	UP	3.39105	116.34	-5.1005	1.9005e-22	1.1139e-19	DOWN	AD
c58303_g1	157.945	270.78	-0.7777	5.2245e-05	0.0013819	DOWN	168.228	67.7217	1.3127	2.4124e-05	0.00074804	UP	63.3484	268.17	-2.0818	1.3957e-11	2.3718e-09	DOWN	AD
c58303_g3	111.809	201.049	-0.8465	0.0010279	0.018377	DOWN	119.094	47.4849	1.3266	0.00010197	0.002641	UP	44.3639	199.033	-2.1655	1.7409e-10	2.463e-08	DOWN	AD
c58685_g2	225.725	417.25	-0.88634	1.3655e-07	6.3943e-06	DOWN	240.43	126.617	0.92514	0.00054856	0.011032	UP	118.193	413.141	-1.8055	4.9402e-11	7.6062e-09	DOWN	AD
c58749_g1	162.008	303.25	-0.90444	0.00013767	0.0032297	DOWN	172.56	82.9285	1.0572	0.0009348	0.017322	UP	77.2333	300.217	-1.9587	3.3747e-08	3.2555e-06	DOWN	AD
c59261_g1	109.681	202.963	-0.88791	3.2005e-05	0.00089305	DOWN	116.821	53.9099	1.1157	0.00050722	0.010363	UP	50.2783	200.958	-1.9989	2.7705e-10	3.8416e-08	DOWN	AD
c59403_g1	2959.69	4016.49	-0.44049	0.0013218	0.022782	DOWN	3152.48	1249.42	1.3352	2.8945e-10	2.4721e-08	UP	1165.36	3976.7	-1.7708	4.38e-14	1.0607e-11	DOWN	AD
c59423_g4	57.8899	145.606	-1.3307	1.1674e-07	5.5687e-06	DOWN	61.662	18.7864	1.7147	9.4232e-05	0.0024628	UP	17.5027	144.184	-3.0423	2.2056e-15	6.5462e-13	DOWN	AD
c60270_g1	1079.68	1818.99	-0.75254	5.0038e-09	3.0517e-07	DOWN	1150.01	482.338	1.2535	1.8773e-08	1.1748e-06	UP	450.142	1801.19	-2.0005	3.0039e-16	9.6998e-14	DOWN	AD
c60737_g1	196.441	335.661	-0.77291	1.3352e-05	0.00040995	DOWN	209.237	23.1967	3.1731	2.178e-19	5.7928e-17	UP	21.7213	332.4	-3.9357	4.7802e-30	4.6306e-27	DOWN	AD
c60982_g1	374.723	575.127	-0.61806	5.7412e-05	0.001503	DOWN	399.127	63.1541	2.6599	2.2679e-20	6.8075e-18	UP	59.1162	569.526	-3.2681	4.1693e-28	3.681e-25	DOWN	AD
c62430_g3	382.727	795.37	-1.0553	1.1655e-12	1.1463e-10	DOWN	407.649	196.311	1.0542	3.6874e-05	0.0010743	UP	183.663	787.565	-2.1003	2.3685e-15	6.9997e-13	DOWN	AD
c62535_g1	258.394	367.217	-0.50706	0.0022924	0.035884	DOWN	275.231	91.3957	1.5904	5.6898e-09	3.8978e-07	UP	85.1769	363.606	-2.0938	1.2754e-13	2.8603e-11	DOWN	AD
c62610_g1	35.1969	147.467	-2.0669	2.736e-14	3.265e-12	DOWN	37.4924	4.31782	3.1182	4.8688e-06	0.00018025	UP	4.04521	146.001	-5.1736	6.7823e-26	5.2561e-23	DOWN	AD
c62647_g1	17.1232	64.1385	-1.9052	1.3064e-06	5.0838e-05	DOWN	18.2368	1.60762	3.5039	0.00032672	0.0071105	UP	1.49527	63.5247	-5.4088	3.3993e-15	9.8377e-13	DOWN	AD
c62674_g2	2066.21	3540.51	-0.77697	2.0614e-05	0.00060687	DOWN	2200.79	636.758	1.7892	1.2381e-15	2.1739e-13	UP	594.755	3505.3	-2.5592	4.4439e-23	2.7674e-20	DOWN	AD
c62827_g1	43.0298	95.8697	-1.1557	8.9779e-05	0.0022174	DOWN	45.8313	16.0818	1.5109	0.0020839	0.034038	UP	15.0194	94.9209	-2.6599	4.0658e-10	5.4745e-08	DOWN	AD
c63074_g2	65.9948	171.473	-1.3776	0.0032922	0.048582	DOWN	70.296	1.18398	5.8917	8.6467e-17	1.7521e-14	UP	1.09476	169.724	-7.2764	2.425e-14	6.1282e-12	DOWN	AD
c63515_g2	1037.18	1784.38	-0.78276	4.6921e-08	2.4067e-06	DOWN	1104.75	700.297	0.65768	0.0023726	0.037931	UP	653.805	1766.73	-1.4342	1.8394e-09	2.1893e-07	DOWN	AD
c63765_g2	25.9066	61.7026	-1.252	0.00049195	0.0097925	DOWN	27.5945	0	Inf	1.4441e-08	9.2044e-07	UP	0	61.0845	#NAME?	8.7579e-18	3.2491e-15	DOWN	AD
c63775_g1	464.566	680.861	-0.55148	0.00021617	0.0048337	DOWN	494.816	246.636	1.0045	2.3021e-05	0.00072001	UP	230.257	674.289	-1.5501	1.3707e-09	1.6921e-07	DOWN	AD
c63781_g1	47.5146	113.971	-1.2622	3.7778e-06	0.00013213	DOWN	50.6119	15.0717	1.7476	0.00072748	0.014121	UP	14.1382	112.842	-2.9966	1.8841e-12	3.6103e-10	DOWN	AD
c64255_g3	31.4615	75.558	-1.264	0.00026457	0.0057335	DOWN	33.5072	0.423641	6.3055	4.4438e-07	2.1318e-05	UP	0.400512	74.8034	-7.5451	1.3907e-19	6.2984e-17	DOWN	AD
c64439_g2	1595.58	2501.02	-0.64844	2.5151e-07	1.1171e-05	DOWN	1699.49	858.839	0.98464	4.9201e-06	0.00018193	UP	801.983	2476.65	-1.6267	9.994e-12	1.7426e-09	DOWN	AD
c64665_g1	8.94742	998.286	-6.8018	2.37e-27	8.0806e-25	DOWN	9.5311	0	Inf	0.0020941	0.034165	UP	0	988.223	#NAME?	8.1394e-38	1.1131e-34	DOWN	AD
c65167_g2	2138.66	2834.32	-0.40629	0.0010649	0.018934	DOWN	2277.95	1351.33	0.75336	0.00030476	0.0067012	UP	1261.54	2807.04	-1.1539	7.0367e-07	4.9826e-05	DOWN	AD
c65212_g2	1144.98	1487.62	-0.37768	0.0033386	0.049148	DOWN	1219.56	266.536	2.194	2.1218e-20	6.4224e-18	UP	248.948	1473	-2.5648	1.5637e-23	1.0006e-20	DOWN	AD
c65331_g1	74.5844	130.879	-0.81129	0.0011066	0.019579	DOWN	79.4402	14.7294	2.4312	5.1699e-08	2.9801e-06	UP	13.7778	129.571	-3.2333	3.9287e-15	1.123e-12	DOWN	AD
c65389_g1	120.764	220.443	-0.86821	1.7039e-05	0.00051153	DOWN	128.635	39.8649	1.6901	9.998e-07	4.4237e-05	UP	37.2214	218.256	-2.5518	1.0616e-14	2.8262e-12	DOWN	AD
c65570_g2	612.866	864.325	-0.496	0.00038641	0.0079646	DOWN	652.788	294.403	1.1488	1.6003e-06	6.6917e-05	UP	275.208	855.861	-1.6369	1.4183e-10	2.0355e-08	DOWN	AD
c65773_g1	166.75	280.215	-0.74884	5.463e-05	0.0014381	DOWN	177.616	72.2189	1.2983	4.6509e-05	0.001321	UP	67.6738	277.497	-2.0358	4.6182e-11	7.1579e-09	DOWN	AD
c65805_g2	99.6558	301.811	-1.5986	4.6897e-12	4.2884e-10	DOWN	106.148	52.5575	1.0141	0.0022913	0.03686	UP	49.0367	298.807	-2.6073	2.8397e-17	1.0157e-14	DOWN	AD
c66212_g1	126.647	232.238	-0.87479	1.521e-05	0.00046126	DOWN	134.894	50.7002	1.4118	1.6653e-05	0.00053927	UP	47.3545	229.941	-2.2797	8.8392e-13	1.7818e-10	DOWN	AD
c66839_g1	342.068	499.87	-0.54727	0.00054222	0.010622	DOWN	364.346	212.284	0.77932	0.0016284	0.02768	UP	198.309	495.048	-1.3198	4.9937e-07	3.6857e-05	DOWN	AD
c66840_g4	262.95	547.913	-1.0592	2.9301e-11	2.4137e-09	DOWN	280.083	140.076	0.99965	0.0001462	0.0035901	UP	130.769	542.576	-2.0528	3.0559e-14	7.5582e-12	DOWN	AD
c66882_g1	212.543	306.211	-0.52677	0.0034048	0.049997	DOWN	226.383	125.862	0.84692	0.0017429	0.029378	UP	117.565	303.227	-1.3669	1.1681e-06	7.8035e-05	DOWN	AD
c67132_g4	285.957	635.719	-1.1526	0.00049237	0.0097981	DOWN	304.58	178.078	0.77431	0.0019626	0.0324	UP	166.241	629.308	-1.9205	8.0057e-07	5.6118e-05	DOWN	AD
c67175_g3	95.514	161.547	-0.75817	0.00086206	0.015835	DOWN	101.734	39.1046	1.3794	0.00011627	0.0029503	UP	36.5272	159.964	-2.1307	5.9314e-10	7.7471e-08	DOWN	AD
c67203_g2	323.625	485.293	-0.58453	0.00019803	0.0044856	DOWN	344.712	111.481	1.6286	2.0756e-09	1.5369e-07	UP	104.214	480.597	-2.2053	3.8391e-15	1.1032e-12	DOWN	AD
c67335_g3	452.927	786.015	-0.79528	5.7473e-08	2.8959e-06	DOWN	482.421	281.89	0.77516	0.0015632	0.026785	UP	263.673	778.374	-1.5617	1.4749e-09	1.8079e-07	DOWN	AD
c67353_g1	1146.44	5387.3	-2.2324	1.2752e-30	5.1296e-28	DOWN	1221.13	462.775	1.3998	3.6318e-10	3.0409e-08	UP	431.745	5333.98	-3.627	5.1396e-45	9.6884e-42	DOWN	AD
c67444_g2	1347.12	3273.22	-1.2808	4.611e-24	1.2998e-21	DOWN	1434.84	708.613	1.0178	2.9742e-06	0.00011643	UP	661.801	3241.55	-2.2922	8.5985e-21	4.3458e-18	DOWN	AD
c67485_g1	39.1525	76.7008	-0.97014	0.0021034	0.033475	DOWN	41.7027	9.98796	2.0619	0.00020369	0.0047826	UP	9.33205	75.9422	-3.0246	3.3729e-10	4.5857e-08	DOWN	AD
c67777_g4	199.14	607.184	-1.6083	9.1783e-23	2.347e-20	DOWN	212.112	44.7747	2.2441	1.1239e-12	1.3828e-10	UP	41.814	601.275	-3.846	2.4882e-36	3.1554e-33	DOWN	AD
c67821_g3	402.836	679.584	-0.75446	3.991e-07	1.7225e-05	DOWN	429.076	199.95	1.1016	1.5979e-05	0.00051998	UP	187.055	672.906	-1.8469	3.4259e-12	6.4232e-10	DOWN	AD
c68582_g1	418.61	639.257	-0.61079	4.1825e-05	0.0011378	DOWN	445.875	269.176	0.72809	0.0027962	0.043492	UP	251.591	632.942	-1.331	2.2717e-07	1.8338e-05	DOWN	AD
c69188_g4	844.344	1234.28	-0.54777	4.8744e-05	0.0012989	DOWN	899.326	537.9	0.74151	0.00080582	0.015369	UP	502.449	1222.23	-1.2825	1.2988e-07	1.1075e-05	DOWN	AD
c69260_g1	30.041	103.594	-1.7859	6.2949e-09	3.7685e-07	DOWN	31.9982	9.14068	1.8076	0.0026156	0.041098	UP	8.53102	102.594	-3.5881	5.8498e-15	1.6063e-12	DOWN	AD
c69855_g2	13.8313	69.5478	-2.3301	0.00010726	0.002585	DOWN	14.7302	1.01563	3.8583	0.0017411	0.02936	UP	0.947892	68.8386	-6.1824	4.1263e-11	6.4241e-09	DOWN	AD
c70538_g3	37.6241	78.7611	-1.0658	0.00091384	0.016641	DOWN	40.0719	7.78835	2.3632	5.8434e-05	0.001618	UP	7.2894	77.9756	-3.4192	9.9389e-12	1.7374e-09	DOWN	AD
c71064_g1	38.5598	78.1691	-1.0195	0.001387	0.023673	DOWN	41.0707	7.87529	2.3827	7.5722e-05	0.002044	UP	7.39617	77.4336	-3.3881	3.077e-11	4.9563e-09	DOWN	AD
c71086_g2	67.0162	122.488	-0.87006	0.00047378	0.0094816	DOWN	71.3865	0	Inf	6.2178e-14	8.9071e-12	UP	0	121.274	#NAME?	3.5684e-30	3.5054e-27	DOWN	AD
c71487_g1	273.24	422.172	-0.62766	0.00012508	0.0029616	DOWN	291.042	163.962	0.82786	0.0018084	0.030298	UP	153.278	418.076	-1.4476	1.0824e-07	9.4485e-06	DOWN	AD
c71591_g1	35.5251	94.3307	-1.4089	3.7794e-06	0.00013213	DOWN	37.8392	1.43927	4.7165	9.511e-09	6.2493e-07	UP	1.3484	93.4027	-6.1141	2.2747e-21	1.2395e-18	DOWN	AD
c71810_g4	102.184	286.867	-1.4892	1.1812e-13	1.3113e-11	DOWN	108.839	43.8516	1.3115	0.00025232	0.0057275	UP	41.0396	284.058	-2.7911	5.121e-18	1.9518e-15	DOWN	AD
c71816_g2	83.0958	144.614	-0.79936	0.0010232	0.01831	DOWN	88.5027	10.3302	3.0989	3.4553e-11	3.3681e-09	UP	9.69247	143.208	-3.8851	2.4567e-19	1.0643e-16	DOWN	AD
c72271_g1	5605.8	39270.6	-2.8085	1.1001e-112	4.9228e-109	DOWN	5970.91	817.992	2.8678	5.2125e-36	4.9616e-33	UP	764.213	38889	-5.6692	3.5572e-90	4.135e-86	DOWN	AD
c72393_g1	1132.4	1485.74	-0.39179	0.0026328	0.040227	DOWN	1206.17	757.294	0.6715	0.0031593	0.048005	UP	708.354	1471.51	-1.0548	1.645e-05	0.00081142	DOWN	AD
c72776_g1	348.309	638.389	-0.87407	1.0637e-08	6.1469e-07	DOWN	370.992	35.9873	3.3658	6.6363e-27	3.7506e-24	UP	33.7768	632.102	-4.2261	2.2782e-40	3.4544e-37	DOWN	AD
c72783_g1	8.09746	205.228	-4.6636	7.225e-45	5.5033e-42	DOWN	8.624	0	Inf	0.0032873	0.049451	UP	0	203.263	#NAME?	7.723e-43	1.3138e-39	DOWN	AD
c72852_g1	167.757	295.238	-0.81551	1.0141e-05	0.00032199	DOWN	178.686	89.566	0.99641	0.0011135	0.020147	UP	83.8281	292.382	-1.8023	1.5546e-09	1.9022e-07	DOWN	AD
c72934_g1	437.731	752.729	-0.78208	1.4223e-06	5.4809e-05	DOWN	466.233	219.23	1.0886	8.9394e-06	0.00031031	UP	204.864	745.541	-1.8636	9.3181e-13	1.8622e-10	DOWN	AD
c102228_g1	9.61851	0	Inf	0.00099193	0.017831	UP	10.2448	14.6425	-0.51527	0.55317	1	FALSE	13.671	0	Inf	0.00011491	0.0043893	UP	HPD
c1649_g1	49.5205	2.70686	4.1933	4.6847e-12	4.2884e-10	UP	52.7428	24.2068	1.1236	0.0094368	0.11544	FALSE	22.6025	2.68416	3.0739	0.00026133	0.0088565	UP	HPD
c26583_g1	69.8646	0	Inf	1.5194e-22	3.7774e-20	UP	74.4146	53.4918	0.47627	0.17021	0.9011	FALSE	49.9445	0	Inf	3.8784e-14	9.4583e-12	UP	HPD
c31753_g1	320.37	136.789	1.2278	0.00010694	0.0025789	UP	341.255	276.204	0.30512	0.24498	1	FALSE	258.187	135.427	0.9309	0.0011622	0.03074	UP	HPD
c32480_g1	1767.53	882.406	1.0022	2.2545e-14	2.7406e-12	UP	1882.64	1931.62	-0.037055	0.82704	1	FALSE	1807.18	873.81	1.0484	9.4363e-06	0.00049597	UP	HPD
c35151_g1	546.305	3.27828	7.3806	3.1209e-110	1.3145e-106	UP	581.872	618.543	-0.088173	0.71524	1	FALSE	578.493	3.25354	7.4741	1.436e-65	6.677e-62	UP	HPD
c37187_g1	94.4926	20.1866	2.2268	8.9771e-11	6.8524e-09	UP	100.643	144.643	-0.52325	0.11869	0.72906	FALSE	135.001	19.9819	2.7562	5.3171e-10	7.0245e-08	UP	HPD
c38363_g1	21.9362	0.521343	5.3949	8.4354e-07	3.4297e-05	UP	23.3642	27.5904	-0.23987	0.76517	1	FALSE	25.7399	0.515133	5.6429	4.9505e-07	3.6654e-05	UP	HPD
c40660_g1	57.4612	12.2913	2.2249	2.697e-07	1.1935e-05	UP	61.2034	121.441	-0.98857	0.082569	0.57176	FALSE	113.213	12.1735	3.2172	3.7064e-05	0.0016635	UP	HPD
c42666_g1	15.6953	0	Inf	1.0618e-05	0.00033565	UP	16.7178	32.5927	-0.96317	0.068478	0.50121	FALSE	30.506	0	Inf	1.839e-09	2.1893e-07	UP	HPD
c45505_g1	20.6649	0.521343	5.3088	1.0853e-05	0.00034217	UP	22.0085	45.2742	-1.0406	0.17332	0.91044	FALSE	42.1879	0.515133	6.3557	4.8571e-06	0.00027997	UP	HPD
c45684_g1	25.1497	2.11041	3.5749	7.3931e-06	0.00024238	UP	26.7891	18.6236	0.52452	0.39039	1	FALSE	17.4225	2.08765	3.061	0.0013275	0.034065	UP	HPD
c46202_g1	303.173	107.936	1.49	8.0886e-14	9.1928e-12	UP	322.918	328.543	-0.024913	0.93803	1	FALSE	306.476	106.85	1.5202	0.0013586	0.034647	UP	HPD
c47182_g1	210.388	42.0624	2.3224	7.9817e-18	1.3542e-15	UP	224.099	376.278	-0.74766	0.071173	0.51479	FALSE	351.027	41.6448	3.0754	5.6608e-08	5.1951e-06	UP	HPD
c48598_g1	109.524	38.734	1.4996	3.5606e-07	1.546e-05	UP	116.658	185.779	-0.67131	0.026835	0.25843	FALSE	173.424	38.337	2.1775	1.023e-08	1.0828e-06	UP	HPD
c48828_g1	55.2691	19.7404	1.4853	0.0001933	0.0043841	UP	58.869	77.78	-0.40189	0.32145	1	FALSE	72.5871	19.5481	1.8927	2.0923e-05	0.0010002	UP	HPD
c49195_g1	299.631	177.638	0.75425	4.4406e-05	0.0011966	UP	319.147	401.169	-0.32999	0.33167	1	FALSE	374.35	175.906	1.0896	0.0020605	0.048568	UP	HPD
c49893_g1	38.9884	0	Inf	4.4742e-13	4.6361e-11	UP	41.5293	44.1179	-0.087235	0.77049	1	FALSE	41.4266	0	Inf	6.8061e-05	0.0028173	UP	HPD
c50091_g1	65.5661	6.85257	3.2582	4.8305e-12	4.4116e-10	UP	69.8374	67.8734	0.041154	0.81312	1	FALSE	63.2952	6.7781	3.2231	1.224e-05	0.00062544	UP	HPD
c50333_g2	489.76	281.303	0.79995	9.5181e-07	3.8265e-05	UP	521.666	587.915	-0.17248	0.51503	1	FALSE	549.082	278.527	0.97921	0.00020104	0.0070439	UP	HPD
c50471_g1	70.9718	25.6754	1.4669	3.7029e-05	0.0010201	UP	75.5968	156.489	-1.0497	0.0085385	0.10663	FALSE	146.015	25.4316	2.5214	2.5496e-07	2.037e-05	UP	HPD
c51607_g1	40.2449	4.79224	3.07	1.0947e-07	5.2464e-06	UP	42.8649	77.2805	-0.85031	0.028576	0.27026	FALSE	72.2132	4.74469	3.9279	2.1304e-12	4.0488e-10	UP	HPD
c51996_g1	39.7453	10.6021	1.9064	0.00013292	0.0031296	UP	42.3347	56.8809	-0.4261	0.30751	1	FALSE	53.1486	10.4925	2.3407	7.6272e-06	0.00041174	UP	HPD
c52070_g1	15.4455	0	Inf	1.4064e-05	0.00042904	UP	16.4526	12.0192	0.45298	0.55104	1	FALSE	11.2278	0	Inf	0.00057311	0.017039	UP	HPD
c52138_g1	21.1719	0	Inf	1.4343e-07	6.6857e-06	UP	22.5488	27.6829	-0.29594	0.61042	1	FALSE	25.9134	0	Inf	3.1535e-08	3.0718e-06	UP	HPD
c52429_g1	24.1283	2.08537	3.5323	1.1087e-05	0.00034862	UP	25.6986	30.6484	-0.25412	0.59738	1	FALSE	28.717	2.06053	3.8008	3.2302e-06	0.00019389	UP	HPD
c52749_g1	22.693	0	Inf	4.9368e-08	2.5176e-06	UP	24.1695	13.7952	0.80902	0.15507	0.85719	FALSE	12.87	0	Inf	0.00020727	0.0072175	UP	HPD
c52790_g1	8.69021	0	Inf	0.0019978	0.032115	UP	9.25596	11.5086	-0.31426	0.84213	1	FALSE	10.7205	0	Inf	0.0009594	0.026303	UP	HPD
c52891_g1	133.153	53.2109	1.3233	6.0095e-07	2.5222e-05	UP	141.826	147.104	-0.052713	0.94117	1	FALSE	137.364	52.6796	1.3827	6.2209e-05	0.0025997	UP	HPD
c53155_g1	18.0515	0.521343	5.1137	1.1765e-05	0.00036624	UP	19.2256	13.5399	0.50581	0.36616	1	FALSE	12.6163	0.515133	4.6142	0.0013785	0.035077	UP	HPD
c53484_g1	73.6709	24.9788	1.5604	1.1355e-05	0.00035595	UP	78.4715	69.666	0.17171	0.65761	1	FALSE	65.1374	24.7266	1.3974	0.0011713	0.030923	UP	HPD
c54428_g1	9.3687	0	Inf	0.0013182	0.022743	UP	9.97964	18.705	-0.90636	0.20686	0.99826	FALSE	17.4626	0	Inf	9.5269e-06	0.00049998	UP	HPD
c54602_g1	22.4358	1.04269	4.4274	5.981e-05	0.0015601	UP	23.8944	51.4716	-1.1071	0.015496	0.17045	FALSE	48.1821	1.03027	5.5474	7.0925e-12	1.2583e-09	UP	HPD
c54620_g1	488.624	279.668	0.80501	6.1437e-07	2.5725e-05	UP	520.443	586.78	-0.17308	0.62389	1	FALSE	547.628	276.955	0.98355	0.0020579	0.04855	UP	HPD
c54661_g1	364.269	56.0179	2.701	2.5009e-36	1.3566e-33	UP	387.995	261.942	0.56679	0.033109	0.30193	FALSE	245.343	55.4723	2.145	1.8562e-07	1.5214e-05	UP	HPD
c54703_g1	78.812	8.59186	3.1974	6.354e-14	7.2791e-12	UP	83.9457	124.771	-0.57175	0.071099	0.5145	FALSE	116.644	8.51336	3.7762	1.5114e-16	5.0197e-14	UP	HPD
c54734_g1	122.964	50.6042	1.2809	9.4676e-06	0.00030249	UP	130.979	140.423	-0.10045	0.74138	1	FALSE	131.196	50.1039	1.3887	6.2118e-05	0.0025975	UP	HPD
c54974_g2	15.4455	0	Inf	1.4064e-05	0.00042904	UP	16.4526	15.7451	0.063421	1	1	FALSE	14.7257	0	Inf	4.9818e-05	0.0021475	UP	HPD
c54982_g1	68.8506	11.6949	2.5576	8.2293e-10	5.61e-08	UP	73.334	96.6589	-0.39842	0.27761	1	FALSE	90.2632	11.577	2.9629	1.2272e-10	1.7758e-08	UP	HPD
c55045_g1	286.9	128.644	1.1572	4.0148e-09	2.4845e-07	UP	305.589	424.247	-0.47331	0.055192	0.43366	FALSE	396.525	127.347	1.6386	4.7422e-09	5.292e-07	UP	HPD
c55227_g1	60.8463	15.9658	1.9302	2.2794e-06	8.3825e-05	UP	64.8118	76.004	-0.22982	0.57497	1	FALSE	70.945	15.8066	2.1662	2.6881e-06	0.00016403	UP	HPD
c55367_g1	19.0803	0.54638	5.126	0.0018911	0.030704	UP	20.3261	15.4084	0.39962	0.6861	1	FALSE	14.4319	0.542257	4.7341	0.00031213	0.010244	UP	HPD
c55411_g1	327.98	96.2909	1.7681	1.0751e-18	1.9942e-16	UP	349.341	255.549	0.45104	0.06799	0.49888	FALSE	238.868	95.3276	1.3252	8.9507e-06	0.00047438	UP	HPD
c55729_g1	50.7991	17.2338	1.5596	0.00018378	0.0041853	UP	54.1085	63.0616	-0.22091	0.57896	1	FALSE	58.9427	17.081	1.7869	0.00011709	0.0044542	UP	HPD
c55872_g1	354.151	153.081	1.2101	5.3014e-11	4.1804e-09	UP	377.22	345.994	0.12466	0.5156	1	FALSE	322.937	151.586	1.0911	0.00043684	0.013663	UP	HPD
c56091_g1	291.284	135.596	1.1031	1.3874e-08	7.8218e-07	UP	310.257	403.674	-0.37972	0.13019	0.76729	FALSE	377.247	134.234	1.4908	9.9112e-08	8.6735e-06	UP	HPD
c56182_g1	70.379	13.2339	2.4109	3.1681e-09	1.988e-07	UP	74.9648	112.752	-0.58886	0.067596	0.49746	FALSE	105.416	13.0953	3.009	4.9005e-12	8.9711e-10	UP	HPD
c56203_g1	107.817	41.8871	1.364	0.00011783	0.0028114	UP	114.833	113.762	0.013525	0.89878	1	FALSE	106.297	41.455	1.3585	0.00023001	0.0079027	UP	HPD
c56502_g1	353.722	147.12	1.2656	8.6826e-12	7.7035e-10	UP	376.762	347.118	0.11822	0.57822	1	FALSE	324.259	145.676	1.1544	4.2526e-05	0.0018666	UP	HPD
c56802_g1	48.5995	2.16048	4.4915	2.3039e-12	2.1705e-10	UP	51.764	68.5579	-0.40537	0.33123	1	FALSE	64.016	2.1419	4.9015	1.544e-13	3.4405e-11	UP	HPD
c56984_g1	389.482	255.632	0.60749	0.00029925	0.0063826	UP	414.846	612.79	-0.56282	0.023725	0.23553	FALSE	572.206	253.15	1.1765	8.241e-06	0.0004418	UP	HPD
c57473_g1	200.505	110.096	0.86487	6.5951e-05	0.0017016	UP	213.569	260.203	-0.28493	0.27443	1	FALSE	243.207	108.992	1.158	8.3988e-05	0.0033573	UP	HPD
c57551_g3	32.3898	0.54638	5.8895	3.556e-07	1.545e-05	UP	34.496	26.5748	0.37637	0.36978	1	FALSE	24.792	0.542257	5.5148	8.5922e-07	5.9928e-05	UP	HPD
c57614_g1	27.4276	7.47406	1.8757	0.0017377	0.028649	UP	29.2152	40.1257	-0.45781	0.30377	1	FALSE	37.5417	7.40173	2.3426	8.6804e-05	0.0034478	UP	HPD
c57637_g1	119.579	28.1319	2.0877	1.1404e-11	9.9452e-10	UP	127.371	116.211	0.13229	0.63384	1	FALSE	108.527	27.8445	1.9626	4.6874e-07	3.4929e-05	UP	HPD
c57690_g1	29.7055	6.92768	2.1003	0.00039808	0.0081598	UP	31.6414	35.1235	-0.15062	0.83042	1	FALSE	32.7757	6.85947	2.2565	0.00044945	0.013982	UP	HPD
c57737_g1	12.0678	1.09276	3.4651	0.0028673	0.043275	UP	12.8543	29.7086	-1.2086	0.041661	0.35684	FALSE	27.7425	1.08451	4.677	7.0347e-07	4.9826e-05	UP	HPD
c57959_g1	28.013	5.85996	2.2571	0.0002728	0.0058869	UP	29.8372	48.1583	-0.69067	0.14628	0.82428	FALSE	44.9514	5.80208	2.9537	1.1725e-06	7.8258e-05	UP	HPD
c58074_g1	80.9258	16.6624	2.28	8.8656e-10	6.034e-08	UP	86.1984	71.355	0.27265	0.42272	1	FALSE	66.6727	16.5116	2.0136	1.0499e-05	0.00054403	UP	HPD
c58128_g1	43.9581	10.1058	2.1209	1.2199e-05	0.00037829	UP	46.8201	82.538	-0.81793	0.024546	0.24182	FALSE	77.2329	10.0045	2.9486	8.125e-10	1.0436e-07	UP	HPD
c58311_g1	63.6238	25.6754	1.3092	0.00031748	0.0067393	UP	67.7681	76.8568	-0.18157	0.64541	1	FALSE	71.8127	25.4316	1.4976	0.00037879	0.012091	UP	HPD
c58589_g1	32.0617	0	Inf	5.4707e-11	4.2997e-09	UP	34.1492	37.4155	-0.13179	0.80466	1	FALSE	34.9918	0	Inf	1.3866e-10	1.9941e-08	UP	HPD
c58830_g1	3048.96	1121.33	1.4431	2.0939e-29	8.0172e-27	UP	3247.56	3008.37	0.11037	0.50849	1	FALSE	2808.52	1110.2	1.339	4.0287e-06	0.00023652	UP	HPD
c58864_g2	23.8859	0	Inf	2.8121e-08	1.5048e-06	UP	25.4435	13.4585	0.91878	0.13825	0.79345	FALSE	12.5762	0	Inf	0.0002254	0.0077597	UP	HPD
c58881_g2	65.8233	17.1336	1.9418	7.355e-07	3.03e-05	UP	70.1126	53.2365	0.39726	0.26109	1	FALSE	49.6909	16.9725	1.5498	0.0016756	0.041326	UP	HPD
c58902_g1	136.102	33.6458	2.0162	1.7629e-12	1.6943e-10	UP	144.966	196.805	-0.44105	0.11938	0.7322	FALSE	183.971	33.3213	2.465	1.2266e-12	2.4031e-10	UP	HPD
c58972_g1	273.609	150.924	0.85829	2.1354e-05	0.00062535	UP	291.42	508.65	-0.80357	0.0092137	0.11338	FALSE	476.467	149.499	1.6722	3.3676e-05	0.0015272	UP	HPD
c59003_g3	223.462	69.0058	1.6952	8.8631e-14	1.0025e-11	UP	238.024	384.294	-0.6911	0.20791	1	FALSE	358.237	68.3508	2.3899	0.00063572	0.01863	UP	HPD
c59056_g1	22.8571	0.54638	5.3866	3.0366e-05	0.00085264	UP	24.3429	22.3439	0.12362	0.74714	1	FALSE	20.8536	0.542257	5.2652	8.4557e-06	0.00045123	UP	HPD
c59654_g1	36.6174	13.8303	1.4047	0.0033677	0.049533	UP	39.0014	47.8216	-0.29414	0.55811	1	FALSE	44.6577	13.6918	1.7056	0.0011296	0.030016	UP	HPD
c59658_g2	973.62	535.917	0.86135	1.0413e-09	7.0405e-08	UP	1037.02	1017.21	0.027824	0.8809	1	FALSE	950.974	530.674	0.84158	0.00061796	0.018171	UP	HPD
c59916_g1	11.7249	0	Inf	0.0001851	0.0042127	UP	12.4875	10.2433	0.28581	0.74843	1	FALSE	9.58569	0	Inf	0.0016019	0.039873	UP	HPD
c59972_g1	158.895	84.7713	0.90643	0.00011756	0.0028067	UP	169.247	180.055	-0.08931	0.71459	1	FALSE	168.431	83.9404	1.0047	0.0011392	0.030194	UP	HPD
c60315_g1	125.298	53.8574	1.2181	4.8277e-06	0.00016413	UP	133.457	147.381	-0.14318	0.61018	1	FALSE	137.884	53.3304	1.3704	4.2672e-05	0.0018719	UP	HPD
c60518_g1	25.0566	0	Inf	8.8543e-09	5.1603e-07	UP	26.6874	16.1632	0.72345	0.16252	0.87928	FALSE	15.0595	0	Inf	9.6401e-05	0.0037731	UP	HPD
c60539_g1	260.415	134.583	0.95232	1.5633e-06	5.9411e-05	UP	277.382	443.474	-0.67697	0.0053209	0.073099	FALSE	414.628	133.285	1.6373	2.9315e-09	3.402e-07	UP	HPD
c60571_g1	10.4611	0.54638	4.259	0.0024734	0.038265	UP	11.1418	31.3218	-1.4912	0.011543	0.13547	FALSE	29.3045	0.542257	5.756	4.1331e-08	3.9167e-06	UP	HPD
c60614_g2	145.664	26.7932	2.4427	1.1192e-12	1.1053e-10	UP	155.159	174.27	-0.16758	0.59653	1	FALSE	162.704	26.5432	2.6158	9.8934e-13	1.9603e-10	UP	HPD
c60714_g1	393.71	259.432	0.60178	0.00033709	0.0070924	UP	419.351	491.86	-0.23009	0.3766	1	FALSE	459.5	256.919	0.83875	0.0015536	0.038963	UP	HPD
c60720_g9	16.5379	1.09276	3.9197	0.00015339	0.0035588	UP	17.6148	16.9346	0.056821	1	1	FALSE	15.8871	1.08451	3.8727	0.00082839	0.023255	UP	HPD
c60724_g6	10.5468	0	Inf	0.00049304	0.0098087	UP	11.2335	21.6705	-0.94792	0.15115	0.84366	FALSE	20.2661	0	Inf	1.3005e-06	8.5655e-05	UP	HPD
c60785_g1	41.2589	1.6141	4.6759	5.4656e-11	4.2997e-09	UP	43.9454	46.0456	-0.067352	0.94704	1	FALSE	43.0155	1.59965	4.749	8.296e-10	1.0617e-07	UP	HPD
c60834_g8	62.017	0.521343	6.8943	7.5519e-19	1.4081e-16	UP	66.0557	52.7314	0.32502	0.36032	1	FALSE	49.2503	0.515133	6.579	8.0946e-13	1.6556e-10	UP	HPD
c60852_g1	166.378	68.2091	1.2864	7.4885e-08	3.708e-06	UP	177.209	169.621	0.063132	0.73879	1	FALSE	158.431	67.5373	1.2301	0.00017159	0.0061373	UP	HPD
c61156_g2	146.764	48.8148	1.5881	9.8738e-06	0.00031449	UP	156.331	252.996	-0.69451	0.010126	0.12199	FALSE	236.332	48.3144	2.2903	1.7051e-12	3.2853e-10	UP	HPD
c61189_g3	93.4711	45.3407	1.0437	0.00063198	0.012108	UP	99.5528	111.307	-0.16101	0.70157	1	FALSE	104.001	44.8984	1.2119	0.00087118	0.024247	UP	HPD
c61253_g1	90.1083	15.0733	2.5797	1.9432e-12	1.8526e-10	UP	95.9745	191.188	-0.99427	0.013127	0.14969	FALSE	178.391	14.9391	3.5779	3.3074e-10	4.5055e-08	UP	HPD
c61572_g1	179.075	39.4807	2.1813	1.0553e-16	1.5612e-14	UP	190.745	248.661	-0.38253	0.22356	1	FALSE	232.087	39.0963	2.5696	5.7379e-10	7.551e-08	UP	HPD
c61641_g2	27.4202	0	Inf	1.5995e-09	1.0468e-07	UP	29.2052	24.7118	0.24102	0.57177	1	FALSE	23.0431	0	Inf	3.0841e-07	2.3848e-05	UP	HPD
c61689_g2	269.198	115.139	1.2253	1.488e-09	9.8193e-08	UP	286.74	321.641	-0.16571	0.53921	1	FALSE	300.455	114.008	1.398	1.3572e-06	8.9131e-05	UP	HPD
c61825_g2	3846.29	2340.32	0.71676	6.2216e-09	3.734e-07	UP	4096.86	4561.11	-0.15487	0.58795	1	FALSE	4257.83	2317.36	0.87764	0.0010628	0.02849	UP	HPD
c61834_g7	12.0678	0	Inf	0.00016643	0.0038328	UP	12.8543	14.6425	-0.18791	0.86212	1	FALSE	13.671	0	Inf	0.00011491	0.0043893	UP	HPD
c61932_g1	203.532	71.3121	1.513	5.092e-11	4.0197e-09	UP	216.791	179.609	0.27144	0.28596	1	FALSE	167.763	70.601	1.2487	0.0001148	0.0043893	UP	HPD
c62001_g1	765.871	478.791	0.67771	3.6337e-06	0.00012791	UP	815.766	913.554	-0.16333	0.50221	1	FALSE	853.489	474.199	0.84788	0.00070233	0.020284	UP	HPD
c62092_g2	78.8194	0.54638	7.1725	1.2975e-23	3.5325e-21	UP	83.9557	87.4644	-0.059069	0.76426	1	FALSE	82.0255	0.542257	7.241	2.9313e-08	2.8715e-06	UP	HPD
c62112_g4	556.769	193.078	1.5279	1.2064e-19	2.4401e-17	UP	593.042	639.766	-0.10941	0.76248	1	FALSE	597.132	191.143	1.6434	5.3138e-06	0.00030304	UP	HPD
c62282_g4	75.498	25.1791	1.5842	0.00053343	0.010481	UP	80.409	129.762	-0.69044	0.037709	0.33182	FALSE	121.277	24.9436	2.2816	2.7005e-09	3.1497e-07	UP	HPD
c62359_g3	32.9043	8.04548	2.032	0.0002164	0.0048374	UP	35.0463	62.2309	-0.82837	0.059666	0.45934	FALSE	58.3418	7.97111	2.8717	6.8021e-05	0.0028173	UP	HPD
c62375_g2	10.2896	0	Inf	0.00053442	0.010495	UP	10.9584	20.4051	-0.89689	0.17355	0.91134	FALSE	19.1313	0	Inf	2.1249e-06	0.00013221	UP	HPD
c62386_g4	314.029	0	Inf	9.6055e-43	6.6131e-40	UP	334.497	324.062	0.045723	0.82127	1	FALSE	302.351	0	Inf	2.4906e-22	1.4238e-19	UP	HPD
c62401_g3	68.0154	18.6476	1.8669	1.0873e-06	4.3083e-05	UP	72.447	108.575	-0.58369	0.33437	1	FALSE	101.184	18.4636	2.4542	0.0019047	0.045605	UP	HPD
c62426_g2	44.5582	8.49171	2.3916	2.2096e-06	8.1875e-05	UP	47.4621	37.3231	0.34671	0.38249	1	FALSE	34.8183	8.40487	2.0506	0.00084027	0.023518	UP	HPD
c62538_g1	79.39	12.8127	2.6314	1.8698e-11	1.5881e-09	UP	84.5576	70.0952	0.27062	0.45588	1	FALSE	65.6046	12.6887	2.3703	5.9151e-07	4.2708e-05	UP	HPD
c62614_g2	169.107	57.5319	1.5555	3.8551e-10	2.7438e-08	UP	180.124	209.209	-0.21596	0.64217	1	FALSE	195.132	56.9634	1.7763	0.0005502	0.016548	UP	HPD
c62651_g1	21.5149	0.54638	5.2993	1.1445e-06	4.5072e-05	UP	22.9156	38.7734	-0.75874	0.11309	0.70561	FALSE	36.3001	0.542257	6.0649	6.426e-10	8.3462e-08	UP	HPD
c62757_g1	348.682	223.455	0.64193	0.00025807	0.0056129	UP	371.399	460.978	-0.31173	0.20079	0.98125	FALSE	430.796	221.32	0.96087	0.00029833	0.0098802	UP	HPD
c62823_g3	37.1318	7.52414	2.3031	2.2184e-05	0.0006462	UP	39.5517	47.7402	-0.27146	0.53295	1	FALSE	44.6176	7.45598	2.5811	6.989e-06	0.00038232	UP	HPD
c63018_g2	2333.19	1255.32	0.89425	3.1037e-12	2.8936e-10	UP	2485.19	3709.81	-0.57799	0.0091983	0.11324	FALSE	3464.81	1242.95	1.479	9.0099e-10	1.1467e-07	UP	HPD
c63144_g1	62.7738	18.1763	1.7881	4.3463e-06	0.0001499	UP	66.861	91.5104	-0.45277	0.18155	0.93573	FALSE	85.6171	18.0027	2.2497	1.2277e-07	1.0585e-05	UP	HPD
c63236_g1	1161.86	177.292	2.7122	2.1413e-66	3.0663e-63	UP	1237.52	1209.56	0.032971	0.75514	1	FALSE	1129.23	175.581	2.6851	1.1619e-14	3.0696e-12	UP	HPD
c63358_g2	298.46	120.628	1.307	2.8369e-11	2.3537e-09	UP	317.903	244.018	0.3816	0.11138	0.69731	FALSE	227.881	119.458	0.93178	0.0017415	0.042635	UP	HPD
c63364_g1	1300.85	970.597	0.42252	0.0012525	0.021794	UP	1385.55	2624.47	-0.92157	0.029725	0.27793	FALSE	2448.37	961.058	1.3491	0.0016114	0.040052	UP	HPD
c63369_g1	564.36	362.25	0.63963	4.3023e-05	0.0011655	UP	601.126	748.124	-0.31561	0.20469	0.99329	FALSE	698.529	358.672	0.96166	0.00020416	0.0071196	UP	HPD
c63406_g2	15.3524	0	Inf	1.1809e-05	0.00036714	UP	16.3509	34.1134	-1.061	0.055114	0.43328	FALSE	31.8945	0	Inf	9.2996e-10	1.1815e-07	UP	HPD
c63409_g6	150.955	76.3798	0.98285	4.3134e-05	0.0011681	UP	160.786	352.234	-1.1314	0.021947	0.22265	FALSE	328.505	75.644	2.1186	0.00015362	0.0055775	UP	HPD
c63450_g1	135.009	70.4447	0.9385	0.00017904	0.0040957	UP	143.803	171.843	-0.25699	0.34873	1	FALSE	160.741	69.7606	1.2043	0.00014986	0.0054667	UP	HPD
c63450_g2	14.6813	0	Inf	2.1798e-05	0.00063728	UP	15.6373	38.5015	-1.2999	0.15497	0.85695	FALSE	35.8464	0	Inf	7.6087e-05	0.0031049	UP	HPD
c63466_g1	27.5059	8.02044	1.778	0.0022651	0.03555	UP	29.2969	54.339	-0.89124	0.047891	0.39267	FALSE	50.7455	7.94398	2.6753	1.4367e-06	9.356e-05	UP	HPD
c63486_g1	992.566	402.286	1.3029	2.8659e-19	5.6066e-17	UP	1057.22	1354.37	-0.35735	0.17768	0.92341	FALSE	1264.31	398.419	1.666	1.2597e-07	1.0794e-05	UP	HPD
c63509_g1	355.116	245.822	0.53068	0.0025964	0.039799	UP	378.259	539.491	-0.51222	0.040171	0.34757	FALSE	503.744	243.416	1.0493	8.4778e-05	0.0033847	UP	HPD
c63545_g1	30.2908	4.7672	2.6677	2.4864e-05	0.00071525	UP	32.2633	51.3902	-0.6716	0.10142	0.65405	FALSE	48.142	4.71757	3.3512	3.3739e-08	3.2555e-06	UP	HPD
c63634_g1	103.977	46.4334	1.163	9.8783e-05	0.0024066	UP	110.755	155.984	-0.49402	0.16463	0.88458	FALSE	145.575	45.9829	1.6626	8.9451e-06	0.00047438	UP	HPD
c63636_g2	1373.11	2.65679	9.0135	1.9089e-214	3.417e-210	UP	1462.57	1311.88	0.15687	0.53507	1	FALSE	1227.46	2.62991	8.8664	2.4634e-93	3.4363e-89	UP	HPD
c63709_g1	287.843	138.178	1.0588	2.7812e-07	1.2292e-05	UP	306.597	426.001	-0.47451	0.059651	0.45927	FALSE	397.9	136.783	1.5405	3.9038e-08	3.735e-06	UP	HPD
c63734_g1	34.004	9.50936	1.8383	0.00056037	0.010941	UP	36.2185	49.3534	-0.44642	0.28763	1	FALSE	46.1795	9.40801	2.2953	2.5781e-05	0.0012076	UP	HPD
c63787_g1	46.5005	17.1086	1.4425	0.00087864	0.016098	UP	49.5314	76.5146	-0.62739	0.098338	0.64044	FALSE	71.4523	16.9454	2.0761	4.5042e-06	0.00026179	UP	HPD
c63787_g3	43.0372	12.6875	1.7622	0.00018864	0.0042864	UP	45.8413	60.6067	-0.40283	0.31228	1	FALSE	56.6464	12.5531	2.1739	1.3465e-05	0.00067906	UP	HPD
c63877_g1	126.655	59.2211	1.0967	2.857e-05	0.00080854	UP	134.904	136.942	-0.021627	0.97275	1	FALSE	127.818	58.6444	1.124	0.0011986	0.031462	UP	HPD
c63985_g5	13.7456	0	Inf	0.0018823	0.030582	UP	14.6384	10.7538	0.44491	0.65282	1	FALSE	10.093	0	Inf	0.00096248	0.026346	UP	HPD
c64057_g3	49.7777	3.67444	3.7599	5.8352e-11	4.5512e-09	UP	53.0179	86.6654	-0.70897	0.070754	0.51257	FALSE	80.8645	3.63305	4.4763	3.1282e-11	5.0042e-09	UP	HPD
c64215_g1	49.621	19.194	1.3703	0.00099115	0.017822	UP	52.8546	55.621	-0.073603	0.78877	1	FALSE	52.0804	19.0059	1.4543	0.0016065	0.03996	UP	HPD
c64303_g1	988.189	40.6987	4.6017	8.5738e-121	4.3849e-117	UP	1052.56	779.893	0.43255	0.059124	0.45633	FALSE	729.461	40.3164	4.1774	3.0953e-42	4.9065e-39	UP	HPD
c64392_g2	157.81	28.9287	2.4476	1.0215e-17	1.697e-15	UP	168.095	357.828	-1.09	0.012519	0.14421	FALSE	333.818	28.658	3.5421	2.7737e-09	3.2296e-07	UP	HPD
c64417_g1	74.9274	16.4871	2.1842	9.7729e-09	5.6705e-07	UP	79.8071	98.2775	-0.30035	0.37122	1	FALSE	91.8919	16.3217	2.4931	6.6721e-09	7.2826e-07	UP	HPD
c64449_g2	354.871	65.8778	2.4294	2.7976e-31	1.1578e-28	UP	377.975	246.234	0.61826	0.01106	0.131	FALSE	230.124	65.26	1.8181	4.8911e-09	5.4321e-07	UP	HPD
c64474_g3	29.5192	1.56403	4.2383	0.00025832	0.0056168	UP	31.4379	54.8496	-0.80298	0.080339	0.56153	FALSE	51.2528	1.5454	5.0516	1.2292e-11	2.0962e-09	UP	HPD
c6461_g1	22.0293	1.09276	4.3334	4.9019e-06	0.0001665	UP	23.4659	24.2123	-0.045176	0.89273	1	FALSE	22.6692	1.08451	4.3856	9.1061e-06	0.00048152	UP	HPD
c64679_g3	60.932	0.54638	6.8012	2.126e-18	3.8343e-16	UP	64.9035	121.034	-0.89904	0.007067	0.091571	FALSE	113.013	0.542257	7.7033	1.424e-25	1.0796e-22	UP	HPD
c64684_g3	38.9027	5.885	2.7248	1.3103e-06	5.096e-05	UP	41.4376	39.5227	0.068259	0.8215	1	FALSE	36.861	5.8292	2.6607	4.2727e-05	0.0018719	UP	HPD
c64782_g1	1239.31	500.987	1.3067	1.1549e-20	2.5365e-18	UP	1320.03	1306.18	0.015217	0.92779	1	FALSE	1220.88	496.16	1.299	1.3185e-07	1.1215e-05	UP	HPD
c64921_g2	16.8734	0.54638	4.9487	2.8994e-05	0.00081957	UP	17.9717	20.9971	-0.22446	0.69352	1	FALSE	19.6787	0.542257	5.1815	1.1314e-05	0.0005815	UP	HPD
c64929_g2	86.4882	12.8377	2.7521	8.2056e-13	8.2286e-11	UP	92.1211	54.8496	0.74805	0.030858	0.28573	FALSE	51.2528	12.7158	2.011	7.3991e-05	0.0030342	UP	HPD
c64996_g1	101.434	19.5901	2.3723	4.6637e-12	4.2756e-10	UP	108.044	94.204	0.19775	0.50482	1	FALSE	87.967	19.3854	2.182	3.3945e-07	2.6045e-05	UP	HPD
c65008_g1	426.044	249.802	0.77022	4.0325e-06	0.00013988	UP	453.796	555.123	-0.29076	0.21581	1	FALSE	518.99	247.429	1.0687	3.7609e-05	0.0016836	UP	HPD
c65014_g4	7648	5037.2	0.60246	3.2831e-07	1.4351e-05	UP	8146.05	10322.4	-0.3416	0.1075	0.68007	FALSE	9651.84	4988.82	0.95211	3.709e-05	0.0016636	UP	HPD
c65159_g7	64.1308	17.7051	1.8569	1.9666e-06	7.349e-05	UP	68.3084	65.8532	0.052809	0.8821	1	FALSE	61.5328	17.5419	1.8106	8.438e-05	0.0033707	UP	HPD
c65180_g1	129.783	70.2694	0.88513	0.00051187	0.010113	UP	138.238	168.524	-0.28581	0.34196	1	FALSE	157.443	69.5707	1.1783	0.00029945	0.0098959	UP	HPD
c65502_g1	140.415	60.2387	1.2209	1.9308e-06	7.2342e-05	UP	149.563	141.944	0.075428	0.76044	1	FALSE	132.585	59.6476	1.1524	0.00070842	0.020434	UP	HPD
c65560_g3	57.4612	0.521343	6.7842	1.6965e-17	2.7543e-15	UP	61.2034	48.5171	0.33512	0.5004	1	FALSE	45.5119	0.515133	6.4652	2.9994e-06	0.00018125	UP	HPD
c65691_g1	112.887	19.7654	2.5138	2.3475e-14	2.8344e-12	UP	120.236	86.3508	0.47759	0.14545	0.8215	FALSE	80.8375	19.5753	2.046	1.2268e-06	8.1179e-05	UP	HPD
c65755_g1	154.996	67.2916	1.2037	7.7046e-07	3.1595e-05	UP	165.088	191.993	-0.21782	0.41885	1	FALSE	179.618	66.6427	1.4304	5.5224e-06	0.00031262	UP	HPD
c65774_g1	337.885	211.109	0.67855	0.00015299	0.0035509	UP	359.901	456.459	-0.34289	0.18262	0.93749	FALSE	426.204	209.038	1.0278	0.00016029	0.0057781	UP	HPD
c65866_g3	68.1943	25.5002	1.4191	0.00034218	0.0071848	UP	72.6404	98.1795	-0.43465	0.21183	1	FALSE	91.6517	25.2417	1.8604	5.3438e-06	0.00030443	UP	HPD
c65912_g1	195.971	17.6049	3.4766	7.9078e-14	9.0016e-12	UP	208.747	229.496	-0.13671	0.52476	1	FALSE	214.717	17.4334	3.6225	2.2512e-22	1.3085e-19	UP	HPD
c65965_g1	53.0622	17.1086	1.633	6.3436e-05	0.0016449	UP	56.5145	51.9821	0.12061	0.80955	1	FALSE	48.6894	16.9454	1.5227	0.0013302	0.034121	UP	HPD
c66015_g3	86.2532	3.17813	4.7623	3.0508e-17	4.7797e-15	UP	91.876	57.2121	0.68337	0.042925	0.36421	FALSE	53.3757	3.14504	4.085	4.4661e-09	5.008e-07	UP	HPD
c66039_g2	11.1396	0	Inf	0.00033427	0.0070456	UP	11.8655	12.6168	-0.088566	0.85955	1	FALSE	11.8419	0	Inf	0.00058261	0.017284	UP	HPD
c66039_g4	119.557	29.45	2.0214	1.848e-11	1.5752e-09	UP	127.341	101.498	0.32724	0.29606	1	FALSE	94.9491	29.1731	1.7025	1.0338e-05	0.00053608	UP	HPD
c66043_g1	52.5699	18.6726	1.4933	0.00026104	0.0056655	UP	55.9943	91.836	-0.71378	0.04871	0.39749	FALSE	85.7774	18.4908	2.2138	2.643e-07	2.0964e-05	UP	HPD
c66099_g1	104.819	59.2461	0.82311	0.0031866	0.047268	UP	111.652	157.961	-0.50056	0.073393	0.52672	FALSE	147.764	58.6716	1.3326	4.8254e-05	0.002084	UP	HPD
c66114_g3	32.4904	2.13545	3.9274	7.6458e-08	3.7833e-06	UP	34.6077	22.5122	0.62039	0.19977	0.97874	FALSE	21.0005	2.11478	3.3118	0.00028073	0.0093684	UP	HPD
c66178_g1	298.524	191.769	0.63848	0.00043189	0.0087502	UP	317.964	370.788	-0.22173	0.33769	1	FALSE	346.981	189.923	0.86944	0.001029	0.027841	UP	HPD
c66178_g2	69.7715	22.272	1.6474	6.0185e-06	0.0002009	UP	74.3128	88.4745	-0.25165	0.41276	1	FALSE	82.9067	22.0424	1.9112	0.00030159	0.009955	UP	HPD
c66449_g2	204.024	57.9531	1.8158	2.2932e-14	2.7782e-12	UP	217.311	251.66	-0.21172	0.42919	1	FALSE	235.29	57.3701	2.0361	1.072e-10	1.5643e-08	UP	HPD
c66454_g2	520.394	329.872	0.6577	3.6319e-05	0.0010025	UP	554.296	764.423	-0.46371	0.16537	0.88673	FALSE	713.335	326.625	1.1269	0.0015082	0.038001	UP	HPD
c66510_g3	110.687	65.2062	0.76341	0.0032537	0.048133	UP	117.891	156.342	-0.40725	0.19017	0.95641	FALSE	146.135	64.5821	1.1781	0.00032225	0.010527	UP	HPD
c66533_g2	84.1172	12.9379	2.7008	2.0819e-12	1.9692e-10	UP	89.5933	124.277	-0.4721	0.12015	0.73555	FALSE	116.337	12.8243	3.1814	5.9492e-14	1.4162e-11	UP	HPD
c66579_g1	148.584	1.6141	6.5244	3.2791e-40	2.0778e-37	UP	158.258	197.887	-0.32239	0.47636	1	FALSE	185.719	1.59965	6.8592	1.1836e-06	7.8696e-05	UP	HPD
c66595_g1	51.9846	9.65958	2.4281	2.2348e-07	9.9883e-06	UP	55.3724	40.2127	0.46152	0.31024	1	FALSE	37.6485	9.57075	1.9759	0.00044499	0.013862	UP	HPD
c66637_g2	670.89	374.846	0.83978	2.6287e-08	1.4119e-06	UP	714.583	748.289	-0.066492	0.78593	1	FALSE	699.569	371.225	0.91417	0.00027273	0.0091605	UP	HPD
c66866_g1	29.7838	6.95272	2.0989	0.00033685	0.0070896	UP	31.7231	45.5406	-0.52162	0.25534	1	FALSE	42.5749	6.88659	2.6281	8.2299e-06	0.0004418	UP	HPD
c67050_g2	821.431	444.398	0.88629	1.1716e-09	7.8546e-08	UP	874.931	997.495	-0.18914	0.3514	1	FALSE	933.523	440.118	1.0848	8.2308e-06	0.0004418	UP	HPD
c67101_g5	29.1127	5.38869	2.4336	9.3401e-05	0.0022942	UP	31.0094	46.4748	-0.58374	0.17776	0.92375	FALSE	43.4827	5.3412	3.0252	6.9145e-07	4.911e-05	UP	HPD
c67201_g1	360.25	18.4723	4.2856	1.739e-60	2.0752e-57	UP	383.723	410.522	-0.097394	0.71188	1	FALSE	383.562	18.2738	4.3916	1.4145e-35	1.7618e-32	UP	HPD
c67201_g3	60.4885	13.4592	2.1681	1.6564e-07	7.6172e-06	UP	64.4249	59.678	0.11042	0.7542	1	FALSE	55.8053	13.3394	2.0647	2.3426e-05	0.0011077	UP	HPD
c67218_g1	145.478	35.2849	2.0437	2.799e-13	2.9867e-11	UP	154.955	142.113	0.12482	0.62656	1	FALSE	132.731	34.9481	1.9252	1.1299e-07	9.8016e-06	UP	HPD
c67221_g1	663.714	435.18	0.60895	4.2979e-05	0.001165	UP	706.938	869.528	-0.29865	0.22258	1	FALSE	812.235	430.927	0.91446	0.00030259	0.0099776	UP	HPD
c67346_g1	84.7026	1.06772	6.3098	2.3523e-24	6.7101e-22	UP	90.2152	92.5315	-0.036575	0.89739	1	FALSE	86.6316	1.05739	6.3563	5.3508e-20	2.5562e-17	UP	HPD
c67396_g1	31.0624	7.97037	1.9625	0.0021896	0.034585	UP	33.0887	39.2729	-0.2472	0.60162	1	FALSE	36.674	7.88974	2.2167	0.0002509	0.0085446	UP	HPD
c67405_g1	286.799	2.13545	7.0694	4.6962e-71	7.642e-68	UP	305.477	278.762	0.13203	0.63238	1	FALSE	260.79	2.11478	6.9462	9.1995e-43	1.5277e-39	UP	HPD
c67468_g7	23.2	1.06772	4.4415	1.7076e-06	6.4655e-05	UP	24.7098	25.228	-0.029941	0.98261	1	FALSE	23.6171	1.05739	4.4813	5.3868e-06	0.00030595	UP	HPD
c67492_g4	30.548	0	Inf	1.8976e-10	1.3892e-08	UP	32.5384	67.4016	-1.0506	0.094627	0.62554	FALSE	63.2547	0	Inf	1.808e-06	0.00011516	UP	HPD
c67515_g2	731.222	467.258	0.64609	1.1004e-05	0.00034664	UP	778.845	948.476	-0.28427	0.25511	1	FALSE	885.717	462.648	0.93693	0.0002205	0.007606	UP	HPD
c67531_g1	97.6204	38.7841	1.3317	9.7679e-06	0.00031139	UP	103.977	181.874	-0.80668	0.069482	0.50584	FALSE	169.646	38.3913	2.1437	8.2402e-05	0.0033087	UP	HPD
c67541_g1	333.277	125.144	1.4131	1.3889e-13	1.5346e-11	UP	354.978	379.689	-0.097087	0.81104	1	FALSE	354.498	123.904	1.5166	1.1091e-07	9.6578e-06	UP	HPD
c67648_g2	17.3021	0.521343	5.0526	2.602e-05	0.00074224	UP	18.4302	19.4653	-0.078833	0.98389	1	FALSE	18.1568	0.515133	5.1394	4.5324e-05	0.0019708	UP	HPD
c67700_g6	122.599	6.43138	4.2527	2.8224e-26	9.0619e-24	UP	130.582	240.695	-0.88225	0.0045528	0.064366	FALSE	225.477	6.37146	5.1452	4.0845e-15	1.1581e-12	UP	HPD
c68276_g1	48.5922	0	Inf	3.1467e-16	4.4971e-14	UP	51.754	93.8617	-0.85887	0.023711	0.23545	FALSE	87.6065	0	Inf	1.1265e-20	5.5721e-18	UP	HPD
c68317_g3	3073.51	1541.84	0.99524	1.6166e-15	2.184e-13	UP	3273.67	4091.57	-0.32174	0.16449	0.88429	FALSE	3821.6	1526.87	1.3236	3.2947e-08	3.2049e-06	UP	HPD
c68429_g1	740.032	156.288	2.2434	1.4024e-41	9.2973e-39	UP	788.214	573.101	0.4598	0.046864	0.38615	FALSE	536.158	154.813	1.7921	1.9936e-11	3.3028e-09	UP	HPD
c68571_g2	222.333	115.214	0.94841	4.7823e-06	0.00016297	UP	236.812	261.382	-0.14242	0.63249	1	FALSE	244.235	114.09	1.0981	0.00018235	0.0064789	UP	HPD
c68694_g3	20.9295	1.56403	3.7422	3.3055e-05	0.00092021	UP	22.2937	31.1479	-0.4825	0.37581	1	FALSE	29.0909	1.5454	4.2345	1.289e-06	8.4976e-05	UP	HPD
c68711_g1	7011.61	5198.35	0.43169	0.0011246	0.019853	UP	7468.37	10103.3	-0.43596	0.094663	0.62554	FALSE	9431.83	5146.66	0.8739	0.0017485	0.042775	UP	HPD
c68728_g4	154.325	96.316	0.68012	0.0031588	0.046962	UP	164.375	212.648	-0.37148	0.16406	0.88325	FALSE	198.937	95.3547	1.0609	0.00039753	0.01258	UP	HPD
c68729_g2	37.967	11.1735	1.7647	0.00036313	0.0075384	UP	40.4388	55.4416	-0.45523	0.29888	1	FALSE	51.8002	11.0619	2.2274	1.8892e-05	0.0009144	UP	HPD
c68733_g2	9.78998	0	Inf	0.00094112	0.017064	UP	10.4282	12.6982	-0.28413	0.72286	1	FALSE	11.882	0	Inf	0.00033018	0.010747	UP	HPD
c68821_g1	1134.8	420.787	1.4313	1.2921e-23	3.5311e-21	UP	1208.71	858.972	0.49278	0.030198	0.28142	FALSE	803.583	416.774	0.94718	0.00011172	0.0042957	UP	HPD
c68982_g2	38.9958	3.79962	3.3594	1.0354e-05	0.00032787	UP	41.5393	60.7047	-0.54733	0.16253	0.87928	FALSE	56.8866	3.76867	3.916	9.807e-08	8.6039e-06	UP	HPD
c69034_g1	137.865	68.9558	0.99952	5.4217e-05	0.0014283	UP	146.841	159.835	-0.12232	0.62207	1	FALSE	149.646	68.2966	1.1317	0.00033713	0.010915	UP	HPD
c69063_g1	198.447	73.5021	1.4329	2.7988e-10	2.01e-08	UP	211.368	234.862	-0.15206	0.55528	1	FALSE	220.11	72.8245	1.5957	0.0018241	0.044024	UP	HPD
c69063_g2	134.76	60.6098	1.1528	8.6371e-06	0.00027832	UP	143.538	148.462	-0.048654	0.92774	1	FALSE	138.672	60	1.2086	0.00036147	0.011613	UP	HPD
c69070_g1	1283.47	849.211	0.59585	7.939e-06	0.00025779	UP	1367.06	1632.29	-0.25582	0.2702	1	FALSE	1525.26	840.977	0.85892	0.0003909	0.012427	UP	HPD
c69072_g2	48.0851	9.58447	2.3268	9.4849e-07	3.8171e-05	UP	51.2138	47.4035	0.11154	0.76562	1	FALSE	44.3238	9.48938	2.2237	5.4548e-05	0.0023269	UP	HPD
c69084_g1	106.575	28.2321	1.9165	1.093e-09	7.362e-08	UP	113.518	194.659	-0.77803	0.034577	0.31182	FALSE	181.635	27.953	2.7	4.5202e-08	4.2432e-06	UP	HPD
c69086_g4	16.1166	0	Inf	7.6116e-06	0.00024829	UP	17.1663	41.4725	-1.2726	0.014659	0.16312	FALSE	38.7167	0	Inf	2.1399e-11	3.5367e-09	UP	HPD
c69116_g1	487.774	345.642	0.49693	0.0015481	0.025935	UP	519.536	679.291	-0.3868	0.1039	0.6649	FALSE	634.953	342.269	0.89152	0.00045712	0.014179	UP	HPD
c69125_g1	64.6526	24.1364	1.4215	0.0025826	0.039631	UP	68.8687	93.8025	-0.44578	0.14065	0.80334	FALSE	87.8332	23.9133	1.877	2.658e-06	0.00016234	UP	HPD
c69179_g3	162.459	99.8446	0.70232	0.0026193	0.040055	UP	173.049	313.749	-0.85843	0.0092028	0.11326	FALSE	292.858	98.8795	1.5665	2.2192e-06	0.0001371	UP	HPD
c69397_g1	21.9362	2.13545	3.3607	4.3242e-05	0.0011706	UP	23.3642	20.2368	0.20732	0.83148	1	FALSE	18.9844	2.11478	3.1662	0.0013205	0.033922	UP	HPD
c69410_g1	360.571	172.775	1.0614	3.9599e-09	2.4527e-07	UP	384.06	514.503	-0.42185	0.071051	0.51429	FALSE	481.141	171.135	1.4913	2.3131e-08	2.3047e-06	UP	HPD
c69443_g4	29.3625	0	Inf	4.0262e-10	2.8571e-08	UP	31.2745	44.6878	-0.51489	0.30209	1	FALSE	41.7072	0	Inf	4.0784e-12	7.5654e-10	UP	HPD
c69443_g6	12.3251	0	Inf	0.00023962	0.0052774	UP	13.1294	26.917	-1.0357	0.076581	0.54367	FALSE	25.1525	0	Inf	6.3511e-08	5.7981e-06	UP	HPD
c69479_g2	53.6697	19.3192	1.4741	0.0002563	0.0055794	UP	57.1666	58.0704	-0.022632	0.94983	1	FALSE	54.3101	19.1415	1.5045	0.0010889	0.029086	UP	HPD
c69505_g1	294.461	191.348	0.62188	0.00056744	0.011058	UP	313.632	387.353	-0.30458	0.22684	1	FALSE	362.174	189.517	0.93436	0.00050763	0.015454	UP	HPD
c69608_g3	383.327	272.19	0.49396	0.0033068	0.048737	UP	408.291	532.513	-0.38322	0.11381	0.7092	FALSE	497.749	269.498	0.88514	0.00069896	0.020221	UP	HPD
c69622_g4	36.2819	0	Inf	2.6505e-12	2.4775e-10	UP	38.6446	65.0115	-0.75043	0.059295	0.4574	FALSE	60.7984	0	Inf	8.2211e-17	2.7835e-14	UP	HPD
c69717_g1	251.304	68.3092	1.8793	3.1854e-17	4.9798e-15	UP	267.678	265.239	0.013206	0.92422	1	FALSE	248.373	67.6458	1.8764	4.6033e-08	4.3038e-06	UP	HPD
c69717_g2	191.986	42.0624	2.1904	1.2547e-17	2.0558e-15	UP	204.497	244.588	-0.25827	0.54036	1	FALSE	228.162	41.6448	2.4538	5.3683e-06	0.00030533	UP	HPD
c69723_g3	332.636	85.839	1.9542	8.295e-22	1.9409e-19	UP	354.305	303.772	0.222	0.32108	1	FALSE	283.66	84.9978	1.7387	6.7686e-09	7.3765e-07	UP	HPD
c69757_g4	834.785	399.674	1.0626	6.1159e-13	6.2646e-11	UP	889.161	1033.11	-0.21647	0.34686	1	FALSE	965.579	395.789	1.2867	2.6868e-07	2.1247e-05	UP	HPD
c69852_g1	1260.78	869.227	0.53652	5.7331e-05	0.001502	UP	1342.9	1657.14	-0.30335	0.19196	0.95899	FALSE	1548.19	860.824	0.84679	0.0004906	0.015034	UP	HPD
c69916_g1	12.9104	0	Inf	8.5163e-05	0.002118	UP	13.7514	11.1719	0.2997	0.69354	1	FALSE	10.4268	0	Inf	0.0010426	0.02813	UP	HPD
c69989_g1	161.416	88.4708	0.86751	0.00017762	0.0040644	UP	171.928	186.393	-0.11654	0.69683	1	FALSE	174.238	87.6006	0.99205	0.0013892	0.035311	UP	HPD
c70033_g1	1147.4	581.829	0.97971	1.9105e-12	1.8239e-10	UP	1222.14	1265.05	-0.049785	0.83831	1	FALSE	1182.53	576.141	1.0374	2.2488e-05	0.0010655	UP	HPD
c70042_g2	84.639	18.6726	2.1804	1.5448e-09	1.0148e-07	UP	90.1535	78.4644	0.20035	0.54291	1	FALSE	73.308	18.4908	1.9872	7.1208e-06	0.00038862	UP	HPD
c70045_g1	66.9231	24.5827	1.4449	7.6171e-05	0.0019235	UP	71.2848	103.165	-0.53329	0.24358	1	FALSE	96.2177	24.3471	1.9826	0.0003359	0.010887	UP	HPD
c70130_g2	43.8871	8.04548	2.4475	1.7902e-06	6.7543e-05	UP	46.7484	44.7803	0.062054	0.96083	1	FALSE	41.8807	7.97111	2.3934	2.9908e-05	0.0013751	UP	HPD
c70143_g1	43.6225	1.04269	5.3867	1.976e-12	1.8789e-10	UP	46.4632	48.0935	-0.049752	0.81548	1	FALSE	45.1114	1.03027	5.4524	6.9001e-06	0.00037805	UP	HPD
c70247_g3	28.9486	0	Inf	6.785e-10	4.6667e-08	UP	30.836	47.5663	-0.62532	0.17168	0.90535	FALSE	44.404	0	Inf	8.5431e-13	1.7271e-10	UP	HPD
c70320_g1	202.473	127.605	0.66604	0.0024687	0.038218	UP	215.65	314.168	-0.54285	0.031351	0.2894	FALSE	294.152	126.372	1.2189	1.096e-05	0.00056539	UP	HPD
c70349_g2	62.6807	22.9936	1.4468	8.3375e-05	0.0020815	UP	66.7593	79.5836	-0.2535	0.43699	1	FALSE	74.5627	22.7746	1.711	0.00014256	0.0052469	UP	HPD
c70377_g7	10.1255	0.54638	4.2119	0.0032792	0.048427	UP	10.785	13.7138	-0.3466	0.67046	1	FALSE	12.8299	0.542257	4.5644	0.00091693	0.025238	UP	HPD
c70429_g1	680.602	344.774	0.98116	1.2231e-10	9.1798e-09	UP	724.93	738.077	-0.02593	0.98836	1	FALSE	689.424	341.428	1.0138	7.8307e-05	0.003181	UP	HPD
c70570_g1	653.231	398.181	0.71417	1.9595e-06	7.3302e-05	UP	695.766	729.958	-0.06921	0.84585	1	FALSE	681.907	394.27	0.79039	0.0020149	0.047736	UP	HPD
c70578_g2	35.4319	1.06772	5.0524	4.2237e-10	2.9942e-08	UP	37.7375	36.4758	0.04906	0.81158	1	FALSE	34.0173	1.05739	5.0077	1.3848e-07	1.1707e-05	UP	HPD
c70605_g3	6714.26	3559.92	0.91538	2.4661e-14	2.9577e-12	UP	7151.58	8677.11	-0.27895	0.17422	0.91338	FALSE	8116.03	3525.58	1.2029	2.0842e-07	1.6923e-05	UP	HPD
c70635_g1	546.472	379.534	0.52592	0.00076757	0.014343	UP	582.074	732.684	-0.33199	0.1573	0.86409	FALSE	684.657	375.807	0.86539	0.00067187	0.019558	UP	HPD
c70875_g4	124.798	72.6052	0.78145	0.0020208	0.032419	UP	132.927	161.508	-0.28097	0.33883	1	FALSE	150.981	71.9025	1.0703	0.00088207	0.024473	UP	HPD
c71073_g2	53.0696	1.6141	5.0391	2.2665e-14	2.7505e-12	UP	56.5246	58.7438	-0.055558	0.94982	1	FALSE	54.8975	1.59965	5.1009	1.947e-12	3.7205e-10	UP	HPD
c71088_g3	19.0729	0	Inf	9.1152e-07	3.679e-05	UP	20.3161	25.82	-0.34586	0.51143	1	FALSE	24.1645	0	Inf	9.8e-08	8.6039e-06	UP	HPD
c71129_g4	907.006	636.709	0.51048	0.00027407	0.0059125	UP	966.084	1143.89	-0.24373	0.25654	1	FALSE	1069.9	630.529	0.76284	0.0015157	0.038137	UP	HPD
c71232_g1	271.275	154.424	0.81286	2.0431e-05	0.00060249	UP	288.943	377.604	-0.38609	0.13013	0.76729	FALSE	352.895	152.942	1.2063	1.2686e-05	0.00064304	UP	HPD
c71349_g1	338.549	206.888	0.71051	7.0274e-05	0.0017989	UP	360.604	565.507	-0.64913	0.0071414	0.092369	FALSE	528.389	204.862	1.3669	2.7489e-07	2.164e-05	UP	HPD
c71548_g7	58.8108	4.29593	3.775	1.0033e-12	9.9638e-11	UP	62.6408	68.9278	-0.13798	0.70726	1	FALSE	64.7098	4.25668	3.9262	0.0012499	0.03242	UP	HPD
c71557_g2	1318.65	801.18	0.71886	5.2623e-07	2.2259e-05	UP	1404.58	1916.81	-0.44857	0.034143	0.3089	FALSE	1792.47	793.313	1.176	9.5137e-07	6.5698e-05	UP	HPD
c71564_g2	31.9833	0	Inf	6.8219e-11	5.2805e-09	UP	34.0675	22.5178	0.59733	0.26599	1	FALSE	21.0672	0	Inf	7.4154e-07	5.2348e-05	UP	HPD
c71710_g2	70.2933	24.6077	1.5143	2.3802e-05	0.00068664	UP	74.8731	68.1398	0.13595	0.71155	1	FALSE	63.6822	24.3742	1.3855	0.001384	0.035192	UP	HPD
c71710_g3	16.6162	0.521343	4.9942	3.5699e-05	0.00098651	UP	17.6965	19.8945	-0.1689	0.83322	1	FALSE	18.624	0.515133	5.1761	2.4349e-05	0.0011467	UP	HPD
c71838_g1	40.9234	8.04548	2.3467	5.8616e-06	0.00019612	UP	43.5886	65.5221	-0.58803	0.12415	0.74851	FALSE	61.3057	7.97111	2.9432	1.8599e-08	1.8855e-06	UP	HPD
c71843_g2	5926.5	3424.7	0.7912	4.5825e-11	3.6619e-09	UP	6312.51	6808.21	-0.10906	0.68202	1	FALSE	6358.99	3391.7	0.90679	0.00012715	0.0047677	UP	HPD
c71914_g2	91.987	36.874	1.3188	2.2714e-05	0.00065896	UP	97.9822	148.798	-0.60277	0.050409	0.40667	FALSE	138.966	36.5206	1.9279	7.6451e-08	6.916e-06	UP	HPD
c71964_g1	183.344	92.2454	0.99101	8.596e-06	0.00027711	UP	195.282	201.15	-0.042713	0.81096	1	FALSE	188.349	91.3421	1.0441	0.0004405	0.013759	UP	HPD
c72121_g3	331.786	19.219	4.1096	2.1586e-55	2.4149e-52	UP	353.397	373.602	-0.080211	0.64612	1	FALSE	349.837	19.033	4.2001	3.9726e-19	1.6999e-16	UP	HPD
c72172_g2	1292.32	430.96	1.5843	5.0155e-29	1.8322e-26	UP	1376.48	1337.7	0.041229	0.72076	1	FALSE	1248.75	426.751	1.549	4.3872e-07	3.2903e-05	UP	HPD
c72303_g5	116.279	22.9435	2.3414	2.4919e-13	2.679e-11	UP	123.854	170.376	-0.46008	0.13672	0.78848	FALSE	159.059	22.7203	2.8075	9.6368e-14	2.1965e-11	UP	HPD
c72382_g2	232.652	134.904	0.78624	0.0001072	0.0025845	UP	247.81	280.022	-0.1763	0.47016	1	FALSE	261.858	133.583	0.97104	0.00061639	0.018132	UP	HPD
c72396_g1	202.667	73.9439	1.4546	1.7045e-10	1.2569e-08	UP	215.864	271.392	-0.33026	0.20247	0.98667	FALSE	253.834	73.2038	1.7939	3.2639e-09	3.7565e-07	UP	HPD
c72480_g1	59.1537	22.9185	1.368	0.00033597	0.0070794	UP	63.0076	67.7106	-0.10386	0.85313	1	FALSE	63.215	22.6932	1.478	0.00094082	0.025865	UP	HPD
c72597_g1	86.3877	23.4899	1.8788	2.951e-08	1.5733e-06	UP	92.0094	132.478	-0.5259	0.097655	0.63835	FALSE	123.893	23.2626	2.413	3.706e-10	5.0093e-08	UP	HPD
c72697_g1	644.972	382.299	0.75453	1.4536e-06	5.5805e-05	UP	686.998	1025.54	-0.578	0.0087854	0.10916	FALSE	959.037	378.654	1.3407	6.7058e-08	6.0979e-06	UP	HPD
c72711_g1	418.759	99.5942	2.072	2.4549e-27	8.3303e-25	UP	446.029	331.662	0.42742	0.079324	0.55633	FALSE	310.187	98.6082	1.6534	1.0313e-08	1.0882e-06	UP	HPD
c72733_g2	631.261	159.717	1.9827	8.7988e-32	3.865e-29	UP	672.381	1092.74	-0.70061	0.019884	0.2065	FALSE	1023.73	158.229	2.6938	8.4151e-08	7.5054e-06	UP	HPD
c72827_g1	974.426	694.926	0.48769	0.0017586	0.02894	UP	1037.87	1290.16	-0.31393	0.13619	0.78635	FALSE	1207.56	688.334	0.81091	0.00055311	0.016571	UP	HPD
c72856_g2	21.8504	5.33862	2.0331	0.0027074	0.041166	UP	23.2725	44.7692	-0.94388	0.082442	0.57119	FALSE	41.7473	5.28695	2.9812	3.5443e-05	0.0015969	UP	HPD
c72906_g1	20.5009	4.29593	2.2546	0.0018061	0.029559	UP	21.8351	31.1479	-0.51248	0.37698	1	FALSE	29.0909	4.25668	2.7728	0.00011039	0.0042486	UP	HPD
c72955_g1	2016.89	949.765	1.0865	4.4007e-17	6.7183e-15	UP	2148.22	2315.62	-0.10826	0.59379	1	FALSE	2169.37	940.725	1.2054	0.0015859	0.039561	UP	HPD
c73011_g3	76.7914	34.6134	1.1496	0.00048724	0.0097042	UP	81.7947	93.5306	-0.19343	0.59276	1	FALSE	87.3795	34.2702	1.3503	0.00055151	0.016554	UP	HPD
c89065_g1	45.9078	0.54638	6.3927	5.539e-14	6.3659e-12	UP	48.8994	20.3996	1.2613	0.00776	0.098799	FALSE	19.0646	0.542257	5.1358	2.1675e-05	0.0010319	UP	HPD
c9295_g1	10.3827	0	Inf	0.00063815	0.012207	UP	11.0601	19.5523	-0.82197	0.22459	1	FALSE	18.2636	0	Inf	5.3714e-06	0.00030533	UP	HPD
c10402_g1	20.087	58.0282	-1.5305	6.0496e-05	0.0015774	DOWN	21.3966	14.4741	0.56391	0.39007	1	FALSE	13.5241	57.4514	-2.0868	1.3763e-05	0.00069257	DOWN	LPD
c1662_g1	0.842561	178.13	-7.7239	1.4821e-25	4.614e-23	DOWN	0.89708	0	Inf	0.74598	1	FALSE	0	176.34	#NAME?	3.8235e-28	3.4189e-25	DOWN	LPD
c21627_g1	0	22.8434	#NAME?	1.3943e-08	7.8485e-07	DOWN	0	2.7916	#NAME?	0.24289	1	FALSE	2.59003	22.6118	-3.126	9.5468e-05	0.0037471	DOWN	LPD
c22511_g1	1.34958	49.5865	-5.1994	2.0214e-14	2.4656e-12	DOWN	1.43733	3.38359	-1.2352	0.68671	1	FALSE	3.13741	49.1008	-3.9681	3.1619e-10	4.3326e-08	DOWN	LPD
c29184_g1	79.3974	131.13	-0.72383	0.0032364	0.047936	DOWN	84.5676	45.7904	0.88506	0.012959	0.14822	FALSE	42.7619	129.842	-1.6024	3.3769e-06	0.00020165	DOWN	LPD
c29716_g1	3.20617	83.4076	-4.7013	2.3605e-21	5.4344e-19	DOWN	3.41492	7.19083	-1.0743	0.57617	1	FALSE	6.67533	82.612	-3.6294	1.4223e-13	3.1795e-11	DOWN	LPD
c30826_g1	0.842561	51.3008	-5.9281	8.9759e-16	1.2503e-13	DOWN	0.89708	2.03126	-1.1791	0.81194	1	FALSE	1.89578	50.8089	-4.7442	1.129e-11	1.9443e-09	DOWN	LPD
c31227_g1	0.507015	12.1912	-4.5877	0.00040405	0.0082492	DOWN	0.540253	0.59199	-0.13194	1	1	FALSE	0.54738	12.065	-4.4621	0.00090649	0.02506	DOWN	LPD
c32891_g1	1.01403	18.6476	-4.2008	1.4721e-05	0.00044777	DOWN	1.08051	2.19961	-1.0255	0.80399	1	FALSE	2.04265	18.4636	-3.1762	0.00040637	0.012837	DOWN	LPD
c34674_g1	0.507015	12.3664	-4.6083	0.0007241	0.013626	DOWN	0.540253	0	Inf	1	1	FALSE	0	12.2549	#NAME?	0.00018994	0.0067212	DOWN	LPD
c36974_g1	0.421281	53.8073	-6.9969	1.2491e-17	2.0514e-15	DOWN	0.44854	9.39044	-4.3879	0.12144	0.73858	FALSE	8.71799	53.2761	-2.6114	2.7254e-07	2.1503e-05	DOWN	LPD
c39010_g1	2.36361	34.042	-3.8483	1.5364e-08	8.581e-07	DOWN	2.51784	2.62325	-0.059171	1	1	FALSE	2.44316	33.7008	-3.786	2.7881e-07	2.185e-05	DOWN	LPD
c40339_g1	1.34958	22.7933	-4.078	7.413e-05	0.0018817	DOWN	1.43733	0	Inf	0.52975	1	FALSE	0	22.5576	#NAME?	1.6207e-06	0.00010457	DOWN	LPD
c40894_g1	0.507015	26.7682	-5.7223	7.6587e-09	4.5133e-07	DOWN	0.540253	1.27092	-1.2342	0.78646	1	FALSE	1.20153	26.5161	-4.4639	1.8008e-06	0.00011481	DOWN	LPD
c40982_g1	76.8623	169.768	-1.1432	1.101e-06	4.3554e-05	DOWN	81.8663	81.5058	0.0063676	0.90132	1	FALSE	76.085	168.125	-1.1439	0.00019878	0.0069776	DOWN	LPD
c40985_g1	4.55575	33.9919	-2.8994	1.5315e-06	5.8358e-05	DOWN	4.85225	8.54316	-0.81611	0.76179	1	FALSE	7.91696	33.6466	-2.0874	0.0013157	0.033825	DOWN	LPD
c42046_g1	2.61342	18.5975	-2.8311	0.00064427	0.012314	DOWN	2.78295	2.4549	0.18095	1	1	FALSE	2.29629	18.4094	-3.0031	0.00089109	0.024692	DOWN	LPD
c42279_g1	10.9681	58.7748	-2.4219	2.5157e-08	1.3574e-06	DOWN	11.6821	20.1443	-0.78607	0.26908	1	FALSE	18.811	58.2107	-1.6297	0.00030766	0.010122	DOWN	LPD
c42720_g1	9.78998	215.075	-4.4574	5.6739e-11	4.4447e-09	DOWN	10.4282	2.03126	2.36	0.042516	0.3621	FALSE	1.89578	212.887	-6.8112	1.1606e-15	3.5661e-13	DOWN	LPD
c433_g1	12.4891	46.3333	-1.8914	2.6114e-05	0.00074463	DOWN	13.3028	9.98796	0.41347	0.622	1	FALSE	9.33205	45.8744	-2.2974	2.0255e-05	0.00097359	DOWN	LPD
c43563_g1	0.507015	510.224	-9.9749	3.3171e-20	7.0267e-18	DOWN	0.540253	0	Inf	1	1	FALSE	0	505.024	#NAME?	2.6787e-21	1.4372e-18	DOWN	LPD
c43563_g2	0.421281	849.27	-10.977	1.6609e-117	7.9282e-114	DOWN	0.44854	1.77597	-1.9853	0.78625	1	FALSE	1.64214	841.14	-9.0006	1.6976e-84	1.4548e-80	DOWN	LPD
c43563_g3	0	277.888	#NAME?	3.944e-31	1.6229e-28	DOWN	0	0.423641	#NAME?	0.99278	1	FALSE	0.400512	275.274	-9.4248	8.0476e-29	7.585e-26	DOWN	LPD
c45012_g1	2.19214	27.1393	-3.63	1.4569e-06	5.5888e-05	DOWN	2.33441	5.33345	-1.192	0.45449	1	FALSE	4.9931	26.8685	-2.4279	0.00054878	0.01652	DOWN	LPD
c46052_g1	0.928296	18.1012	-4.2854	2.1934e-05	0.00064048	DOWN	0.988793	2.28655	-1.2094	0.66327	1	FALSE	2.14943	17.9214	-3.0597	0.0011836	0.031128	DOWN	LPD
c46124_g2	0	21.9509	#NAME?	3.1121e-08	1.6491e-06	DOWN	0	3.89418	#NAME?	0.09125	0.61122	FALSE	3.6447	21.7443	-2.5768	0.00118	0.03108	DOWN	LPD
c46504_g1	31.8976	273.649	-3.1008	1.2933e-09	8.6301e-08	DOWN	33.9758	64.4954	-0.92469	0.026899	0.25884	FALSE	60.2245	270.881	-2.1692	8.9632e-07	6.2205e-05	DOWN	LPD
c46663_g1	0.507015	15.9157	-4.9723	2.4895e-05	0.00071585	DOWN	0.540253	0	Inf	1	1	FALSE	0	15.7523	#NAME?	1.3012e-05	0.00065763	DOWN	LPD
c46792_g1	0.421281	16.6123	-5.3013	1.6396e-05	0.00049408	DOWN	0.44854	1.77597	-1.9853	0.78625	1	FALSE	1.64214	16.4573	-3.3251	0.00054629	0.016466	DOWN	LPD
c46868_g1	2.27787	104.236	-5.516	7.6766e-21	1.7284e-18	DOWN	2.42613	3.21524	-0.40627	0.99198	1	FALSE	2.99054	103.19	-5.1088	2.1124e-20	1.0275e-17	DOWN	LPD
c47505_g1	3.12043	57.9531	-4.2151	9.565e-14	1.0768e-11	DOWN	3.32321	1.86291	0.83502	0.73616	1	FALSE	1.74891	57.3701	-5.0358	3.5902e-13	7.6343e-11	DOWN	LPD
c47556_g1	6.75528	468.605	-6.1162	1.4805e-101	4.6088e-98	DOWN	7.19669	2.4549	1.5517	0.26737	1	FALSE	2.29629	464.058	-7.6589	1.1957e-61	4.3893e-58	DOWN	LPD
c47954_g1	52.4768	409.551	-2.9643	8.4497e-37	4.6538e-34	DOWN	55.8926	57.299	-0.035852	0.99706	1	FALSE	53.4824	405.495	-2.9225	2.2986e-22	1.3249e-19	DOWN	LPD
c48619_g1	19.5726	73.0764	-1.9006	2.3351e-07	1.0417e-05	DOWN	20.8463	32.3319	-0.63316	0.27032	1	FALSE	30.1857	72.3634	-1.2614	0.00151	0.038021	DOWN	LPD
c48882_g1	14.2674	83.4326	-2.5479	5.5318e-12	5.02e-10	DOWN	15.1987	33.1736	-1.1261	0.11102	0.69559	FALSE	30.92	82.6391	-1.4183	0.00019336	0.0068181	DOWN	LPD
c48968_g1	0.421281	10.6772	-4.6636	0.0013194	0.022752	DOWN	0.44854	0	Inf	1	1	FALSE	0	10.5739	#NAME?	0.00055424	0.016591	DOWN	LPD
c49124_g1	1.77086	69.8482	-5.3017	1.028e-19	2.0872e-17	DOWN	1.88587	0	Inf	0.38077	1	FALSE	0	69.1641	#NAME?	1.2488e-19	5.7305e-17	DOWN	LPD
c49410_g1	2.36361	28.2821	-3.5808	7.0244e-07	2.9072e-05	DOWN	2.51784	3.47053	-0.46297	0.85805	1	FALSE	3.24419	28.0073	-3.1099	3.0831e-05	0.0014138	DOWN	LPD
c49410_g3	4.55575	44.0476	-3.2733	6.1802e-06	0.00020591	DOWN	4.85225	4.31782	0.16835	1	1	FALSE	4.04521	43.5969	-3.4299	3.8979e-06	0.00022942	DOWN	LPD
c49826_g1	16.5379	57.5569	-1.7992	7.861e-06	0.00025561	DOWN	17.6148	18.113	-0.040235	1	1	FALSE	16.9152	56.9905	-1.7524	0.00014405	0.0052937	DOWN	LPD
c49863_g1	2.44934	21.2042	-3.1139	0.00049521	0.0098464	DOWN	2.60955	0	Inf	0.25484	1	FALSE	0	20.985	#NAME?	1.8961e-06	0.00011979	DOWN	LPD
c50236_g1	21.7647	53.8825	-1.3078	0.00092067	0.016754	DOWN	23.1808	20.0573	0.2088	0.6434	1	FALSE	18.7042	53.3575	-1.5123	0.00082888	0.023255	DOWN	LPD
c50352_g1	601.839	957.718	-0.67022	2.002e-06	7.4774e-05	DOWN	641.026	444.495	0.52822	0.022757	0.2291	FALSE	415.643	948.397	-1.1901	1.8705e-06	0.0001186	DOWN	LPD
c50515_g1	6.58381	48.915	-2.8933	6.5336e-09	3.8984e-07	DOWN	7.01326	9.39597	-0.42196	0.67195	1	FALSE	8.78467	48.4229	-2.4626	4.9597e-06	0.00028542	DOWN	LPD
c50670_g1	0.421281	23.4148	-5.7965	9.0627e-08	4.4293e-06	DOWN	0.44854	1.60762	-1.8416	0.77543	1	FALSE	1.49527	23.1812	-3.9545	1.0938e-05	0.0005647	DOWN	LPD
c51029_g1	11.1396	55.8176	-2.325	9.0752e-08	4.4324e-06	DOWN	11.8655	17.521	-0.56231	0.44006	1	FALSE	16.3678	55.2553	-1.7553	0.0001709	0.0061159	DOWN	LPD
c51049_g1	4.2202	23.4398	-2.4736	0.00028712	0.0061687	DOWN	4.49542	3.04689	0.56112	0.76888	1	FALSE	2.84367	23.2083	-3.0288	0.0001582	0.005726	DOWN	LPD
c51227_g1	233.394	334.644	-0.51986	0.0028444	0.042975	DOWN	248.595	156.674	0.66604	0.011161	0.13195	FALSE	146.362	331.397	-1.179	1.7053e-05	0.0008388	DOWN	LPD
c52016_g1	3389.2	8536.63	-1.3327	6.5934e-27	2.1856e-24	DOWN	3609.97	3978.8	-0.14035	0.81743	1	FALSE	3710.36	8452.49	-1.1878	1.7579e-07	1.4527e-05	DOWN	LPD
c52018_g1	23.0285	111.715	-2.2783	1.2143e-12	1.1926e-10	DOWN	24.5264	49.0167	-0.99894	0.028883	0.27223	FALSE	45.8858	110.646	-1.2698	0.00045493	0.014134	DOWN	LPD
c52022_g1	34.4253	174.852	-2.3446	9.9629e-08	4.8087e-06	DOWN	36.667	33.8581	0.11498	0.80635	1	FALSE	31.6408	173.086	-2.4516	3.0441e-08	2.9736e-06	DOWN	LPD
c52405_g1	2.69915	19.6402	-2.8632	0.00034392	0.0072171	DOWN	2.87467	0	Inf	0.1911	0.95641	FALSE	0	19.4396	#NAME?	9.9796e-07	6.8106e-05	DOWN	LPD
c52522_g1	51.8988	116.056	-1.1611	1.5416e-05	0.00046711	DOWN	55.2807	32.0766	0.78526	0.055572	0.43602	FALSE	29.932	114.903	-1.9407	1.2503e-07	1.0739e-05	DOWN	LPD
c52652_g1	0	62.6245	#NAME?	9.6118e-22	2.2417e-19	DOWN	0	0.59199	#NAME?	0.99278	1	FALSE	0.54738	62.0336	-6.8244	1.1309e-16	3.7922e-14	DOWN	LPD
c52802_g2	1.77086	29.8712	-4.0762	8.1265e-08	3.999e-06	DOWN	1.88587	3.30219	-0.80819	0.72196	1	FALSE	3.09732	29.5798	-3.2555	1.4414e-05	0.00072192	DOWN	LPD
c52810_g1	690.948	1484.48	-1.1033	3.3378e-16	4.7607e-14	DOWN	735.94	740.75	-0.0093988	1	1	FALSE	692.467	1470.04	-1.086	7.1361e-06	0.00038915	DOWN	LPD
c53093_g1	0.421281	19.8155	-5.5557	1.4721e-06	5.6395e-05	DOWN	0.44854	0	Inf	1	1	FALSE	0	19.6295	#NAME?	9.5573e-07	6.5869e-05	DOWN	LPD
c53169_g1	2.78489	36.874	-3.7269	8.1485e-09	4.7823e-07	DOWN	2.96638	9.14068	-1.6236	0.16413	0.88347	FALSE	8.53102	36.5206	-2.0979	0.00027379	0.0091809	DOWN	LPD
c53416_g1	17.9732	62.1238	-1.7893	0.00031668	0.0067263	DOWN	19.1439	10.8297	0.82189	0.17317	0.90999	FALSE	10.0664	61.4911	-2.6108	1.3829e-05	0.00069539	DOWN	LPD
c53426_g1	0	38.5131	#NAME?	7.3647e-14	8.4236e-12	DOWN	0	1.01563	#NAME?	0.7181	1	FALSE	0.947892	38.1474	-5.3307	4.9839e-10	6.6212e-08	DOWN	LPD
c53485_g2	49.4347	112.808	-1.1903	2.2532e-05	0.00065394	DOWN	52.6511	56.5387	-0.10277	0.92189	1	FALSE	52.7882	111.731	-1.0817	0.0015196	0.038222	DOWN	LPD
c53538_g1	290.162	500.762	-0.78727	1.1064e-06	4.3742e-05	DOWN	309.055	255.874	0.27243	0.24128	1	FALSE	239.029	495.916	-1.0529	4.5257e-05	0.0019704	DOWN	LPD
c53767_g1	0	14.8229	#NAME?	0.00012914	0.0030477	DOWN	0	0.59199	#NAME?	0.99278	1	FALSE	0.54738	14.6678	-4.744	0.00054614	0.016466	DOWN	LPD
c53783_g1	14.2674	107.294	-2.9108	4.3522e-17	6.6627e-15	DOWN	15.1987	11.3403	0.42249	0.58207	1	FALSE	10.5737	106.254	-3.329	3.3509e-14	8.2294e-12	DOWN	LPD
c53783_g2	7.09082	90.7064	-3.6772	6.9753e-19	1.3074e-16	DOWN	7.55351	20.3126	-1.4272	0.049355	0.40108	FALSE	18.9578	89.8239	-2.2443	5.3068e-08	4.9154e-06	DOWN	LPD
c53806_g2	3.37764	21.7506	-2.687	0.00032959	0.0069696	DOWN	3.59834	3.13384	0.1994	1	1	FALSE	2.95045	21.5273	-2.8672	0.00069558	0.020167	DOWN	LPD
c53811_g1	0	26.0966	#NAME?	1.0941e-09	7.3627e-08	DOWN	0	3.89418	#NAME?	0.09125	0.61122	FALSE	3.6447	25.8382	-2.8256	0.00016853	0.0060341	DOWN	LPD
c53887_g1	0.421281	30.4927	-6.1775	4.6849e-10	3.2886e-08	DOWN	0.44854	2.7916	-2.6378	0.4523	1	FALSE	2.59003	30.2034	-3.5437	1.875e-06	0.00011878	DOWN	LPD
c54119_g1	38.6529	353.812	-3.1943	7.7368e-46	6.2242e-43	DOWN	41.1725	30.8001	0.41874	0.39989	1	FALSE	28.6638	350.375	-3.6116	8.6232e-29	8.0192e-26	DOWN	LPD
c54149_g1	0	21.4546	#NAME?	4.7118e-08	2.4149e-06	DOWN	0	1.43927	#NAME?	0.51877	1	FALSE	1.3484	21.2563	-3.9786	3.6764e-05	0.0016511	DOWN	LPD
c54319_g2	10.7183	96.02	-3.1633	6.4816e-17	9.7497e-15	DOWN	11.417	4.65452	1.2945	0.16816	0.8956	FALSE	4.33895	95.0837	-4.4538	1.3158e-17	4.8301e-15	DOWN	LPD
c54701_g1	29.9627	64.4846	-1.1058	0.0011941	0.020915	DOWN	31.9165	14.9033	1.0987	0.076054	0.54083	FALSE	13.9913	63.85	-2.1902	5.816e-06	0.00032582	DOWN	LPD
c54820_g1	86.4099	184.32	-1.0929	1.0528e-06	4.1783e-05	DOWN	92.0394	91.6732	0.0057522	1	1	FALSE	85.6972	182.549	-1.091	0.00039298	0.012487	DOWN	LPD
c54969_g1	15.9451	91.0775	-2.514	2.499e-12	2.3451e-10	DOWN	16.9829	38.6865	-1.1877	0.021665	0.22018	FALSE	36.1933	90.1763	-1.317	0.00056118	0.016763	DOWN	LPD
c55150_g1	2.27787	38.709	-4.0869	1.1547e-05	0.00036087	DOWN	2.42613	4.06253	-0.74372	0.73667	1	FALSE	3.79157	38.3099	-3.3369	5.8694e-05	0.002478	DOWN	LPD
c55280_g1	3.46337	37.2952	-3.4287	1.6271e-08	9.0589e-07	DOWN	3.69006	1.77597	1.055	0.65244	1	FALSE	1.64214	36.9273	-4.491	4.2933e-09	4.822e-07	DOWN	LPD
c55506_g1	2.27787	30.8638	-3.7602	1.2725e-07	6.006e-06	DOWN	2.42613	0	Inf	0.26673	1	FALSE	0	30.5558	#NAME?	6.2445e-10	8.1257e-08	DOWN	LPD
c55513_g1	135.259	233.501	-0.7877	0.0015199	0.025504	DOWN	144.069	129.322	0.15579	0.50328	1	FALSE	120.676	231.161	-0.93776	0.0015731	0.03934	DOWN	LPD
c55576_g1	90.7868	285.645	-1.6537	4.4649e-08	2.3032e-06	DOWN	96.6982	145.148	-0.58597	0.10156	0.65479	FALSE	135.442	282.783	-1.062	0.00033738	0.010915	DOWN	LPD
c55628_g1	2.36361	67.5626	-4.8372	2.5564e-18	4.5306e-16	DOWN	2.51784	0.423641	2.5713	0.47846	1	FALSE	0.400512	66.8866	-7.3837	7.7766e-18	2.9005e-15	DOWN	LPD
c55715_g2	8.35466	42.7089	-2.3539	2.3422e-06	8.5668e-05	DOWN	8.89914	3.55748	1.3228	0.30072	1	FALSE	3.35096	42.2956	-3.6579	7.0847e-08	6.4257e-06	DOWN	LPD
c55781_g1	1.77086	112.386	-5.9879	3.811e-25	1.1711e-22	DOWN	1.88587	7.2833	-1.9494	0.16674	0.89098	FALSE	6.84879	111.324	-4.0228	5.3855e-17	1.8781e-14	DOWN	LPD
c55875_g2	2.78489	57.632	-4.3712	9.8844e-15	1.2373e-12	DOWN	2.96638	1.43927	1.0434	0.70643	1	FALSE	1.3484	57.0719	-5.4035	8.9796e-14	2.067e-11	DOWN	LPD
c55910_g1	0	85.6888	#NAME?	4.2886e-29	1.591e-26	DOWN	0	0.59199	#NAME?	0.99278	1	FALSE	0.54738	84.8351	-7.276	1.0224e-21	5.6597e-19	DOWN	LPD
c56186_g1	7.5121	58.6497	-2.9648	1.4434e-10	1.0732e-08	DOWN	8.00205	3.21524	1.3154	0.2464	1	FALSE	2.99054	58.0751	-4.2794	3.997e-12	7.4341e-10	DOWN	LPD
c56218_g1	10.7109	65.031	-2.602	1.1545e-09	7.747e-08	DOWN	11.407	3.81277	1.581	0.22992	1	FALSE	3.6046	64.3923	-4.159	6.6551e-12	1.1871e-09	DOWN	LPD
c56235_g6	22.6073	107.093	-2.244	4.5249e-12	4.1643e-10	DOWN	24.0778	44.427	-0.88373	0.25977	1	FALSE	41.3869	106.037	-1.3573	8.3177e-05	0.0033322	DOWN	LPD
c56250_g1	11.3894	169.697	-3.8972	3.5549e-17	5.5212e-15	DOWN	12.1306	7.62	0.67079	0.47665	1	FALSE	7.14253	168.098	-4.5567	7.0238e-19	2.916e-16	DOWN	LPD
c56376_g1	18.5585	127.205	-2.777	5.0338e-18	8.6225e-16	DOWN	19.7658	27.8512	-0.49473	0.38623	1	FALSE	26.0603	125.938	-2.2728	1.7194e-09	2.0748e-07	DOWN	LPD
c56720_g1	357.849	918.449	-1.3598	2.4071e-20	5.1786e-18	DOWN	381.155	481.263	-0.33645	0.19771	0.97293	FALSE	449.42	909.381	-1.0168	2.6917e-05	0.0012549	DOWN	LPD
c56932_g1	24.8925	135.305	-2.4424	2.9629e-16	4.26e-14	DOWN	26.514	20.2312	0.39017	0.50416	1	FALSE	18.9177	134.017	-2.8246	5.0239e-13	1.0554e-10	DOWN	LPD
c56975_g2	83.047	137.561	-0.72807	0.0019006	0.030815	DOWN	88.4611	59.5097	0.57192	0.12151	0.73886	FALSE	55.6585	136.213	-1.2912	0.00012772	0.0047817	DOWN	LPD
c56996_g1	121.499	201.624	-0.73073	0.00050578	0.010029	DOWN	129.41	85.313	0.60111	0.039644	0.34429	FALSE	79.6229	199.657	-1.3263	9.7888e-06	0.0005118	DOWN	LPD
c57050_g1	0	14.898	#NAME?	8.2238e-06	0.00026583	DOWN	0	0.847282	#NAME?	0.74062	1	FALSE	0.801023	14.7492	-4.2026	0.00056516	0.016844	DOWN	LPD
c57125_g1	0.842561	12.3164	-3.8697	0.0013301	0.022887	DOWN	0.89708	0.423641	1.0824	1	1	FALSE	0.400512	12.2007	-4.929	0.00090849	0.025092	DOWN	LPD
c57258_g2	0.421281	10.7023	-4.667	0.0013126	0.022673	DOWN	0.44854	0	Inf	1	1	FALSE	0	10.601	#NAME?	0.00055061	0.016553	DOWN	LPD
c57339_g1	33.2472	66.5699	-1.0016	0.0029143	0.043865	DOWN	35.4131	24.0385	0.55894	0.25595	1	FALSE	22.4557	65.9105	-1.5534	0.00027943	0.0093384	DOWN	LPD
c57340_g1	42.5154	102.672	-1.272	7.5773e-05	0.0019166	DOWN	45.281	44.9431	0.010807	0.89882	1	FALSE	41.9609	101.645	-1.2764	0.00033193	0.010788	DOWN	LPD
c57369_g1	12.9961	49.0652	-1.9166	1.2511e-05	0.00038695	DOWN	13.8431	11.5956	0.25559	0.75801	1	FALSE	10.8273	48.5857	-2.1659	2.7311e-05	0.0012699	DOWN	LPD
c57503_g1	32.1548	146.173	-2.1846	1.6608e-07	7.6321e-06	DOWN	34.2509	30.4689	0.1688	0.71842	1	FALSE	28.4367	144.699	-2.3472	3.082e-08	3.0065e-06	DOWN	LPD
c57633_g1	84.5459	156.734	-0.89052	0.00014872	0.0034595	DOWN	90.0518	42.5917	1.0802	0.0060141	0.080644	FALSE	39.9714	155.247	-1.9575	5.4866e-08	5.0618e-06	DOWN	LPD
c57673_g1	0.421281	58.4994	-7.1175	3.8181e-19	7.4086e-17	DOWN	0.44854	1.18398	-1.4003	0.9933	1	FALSE	1.09476	57.9123	-5.7252	8.0279e-15	2.1453e-12	DOWN	LPD
c57679_g1	244.526	435.205	-0.83171	6.2208e-07	2.5987e-05	DOWN	260.451	193.654	0.42753	0.081605	0.56734	FALSE	180.82	430.954	-1.253	1.9929e-06	0.00012478	DOWN	LPD
c57679_g2	6.49807	52.2183	-3.0065	1.0951e-09	7.3627e-08	DOWN	6.92155	0.847282	3.0302	0.07992	0.55931	FALSE	0.801023	51.7036	-6.0123	2.4416e-13	5.3385e-11	DOWN	LPD
c57694_g1	534.181	811.973	-0.6041	0.00020409	0.0046054	DOWN	568.966	506.508	0.16776	0.42239	1	FALSE	473.238	803.913	-0.76448	0.0016463	0.040776	DOWN	LPD
c57719_g1	292.119	727.757	-1.3169	1.0199e-17	1.697e-15	DOWN	311.144	432.193	-0.47409	0.059818	0.45984	FALSE	403.828	720.624	-0.83551	0.00071189	0.020517	DOWN	LPD
c57745_g2	0	607.487	#NAME?	1.1967e-31	5.1616e-29	DOWN	0	0.59199	#NAME?	0.99278	1	FALSE	0.54738	601.355	-10.101	1.2943e-30	1.3083e-27	DOWN	LPD
c57798_g1	5.74125	40.5234	-2.8193	1.6977e-07	7.7769e-06	DOWN	6.11618	9.22762	-0.59333	0.51607	1	FALSE	8.6378	40.1266	-2.2158	0.00010945	0.0042176	DOWN	LPD
c57840_g1	2151.55	2937.8	-0.44936	0.00023123	0.005121	DOWN	2291.72	1800.11	0.34835	0.096066	0.63107	FALSE	1681.78	2909.31	-0.79069	0.00064633	0.018901	DOWN	LPD
c57842_g1	1.94233	26.0966	-3.748	9.7393e-07	3.9044e-05	DOWN	2.0693	3.21524	-0.63579	0.84344	1	FALSE	2.99054	25.8382	-3.111	4.1007e-05	0.0018075	DOWN	LPD
c57858_g1	32.8259	89.5886	-1.4485	3.6881e-06	0.00012957	DOWN	34.9646	18.8734	0.88954	0.076896	0.54513	FALSE	17.6094	88.7122	-2.3328	2.2964e-08	2.2914e-06	DOWN	LPD
c57881_g1	436.296	613.219	-0.49109	0.0012173	0.021279	DOWN	464.704	365.389	0.34688	0.11241	0.70258	FALSE	341.187	607.267	-0.83177	0.00076643	0.02189	DOWN	LPD
c57888_g1	0.928296	12.7125	-3.7755	0.00098242	0.017691	DOWN	0.988793	0.847282	0.22283	1	1	FALSE	0.801023	12.5802	-3.9732	0.002053	0.048489	DOWN	LPD
c57963_g1	1.77086	26.1467	-3.8841	9.946e-07	3.9663e-05	DOWN	1.88587	0	Inf	0.38077	1	FALSE	0	25.8925	#NAME?	1.3579e-08	1.3989e-06	DOWN	LPD
c58057_g1	69.093	129.069	-0.90153	0.00043512	0.0088068	DOWN	73.5891	65.2557	0.17339	0.5404	1	FALSE	60.9187	127.809	-1.069	0.0010526	0.028313	DOWN	LPD
c58168_g1	4.72722	46.9798	-3.313	8.0546e-10	5.4977e-08	DOWN	5.03568	17.0974	-1.7635	0.031507	0.29062	FALSE	15.9673	46.5251	-1.5429	0.0015637	0.039145	DOWN	LPD
c58174_g1	28.9339	102.993	-1.8317	0.00060839	0.01171	DOWN	30.816	21.578	0.51412	0.28366	1	FALSE	20.0927	101.943	-2.343	4.2868e-05	0.0018769	DOWN	LPD
c58190_g5	563.189	1811.97	-1.6859	1.2953e-35	6.7697e-33	DOWN	599.882	469.2	0.35448	0.16994	0.90036	FALSE	437.659	1794.34	-2.0356	7.8812e-17	2.6946e-14	DOWN	LPD
c58246_g1	12.8247	41.9122	-1.7084	0.0032058	0.047513	DOWN	13.6597	9.14068	0.57955	0.44745	1	FALSE	8.53102	41.4821	-2.2817	0.00036813	0.011811	DOWN	LPD
c58290_g1	7.76191	109.95	-3.8243	1.0325e-22	2.6309e-20	DOWN	8.26717	13.2032	-0.67542	0.46417	1	FALSE	12.3226	108.884	-3.1434	2.0409e-13	4.5047e-11	DOWN	LPD
c58316_g1	47.0933	556.279	-3.5622	2.3696e-69	3.5347e-66	DOWN	50.1633	105.783	-1.0764	0.08763	0.59619	FALSE	98.5942	550.845	-2.4821	1.7383e-19	7.772e-17	DOWN	LPD
c58343_g1	2.69915	90.7815	-5.0718	3.6368e-24	1.0292e-21	DOWN	2.87467	11.2589	-1.9696	0.064041	0.48128	FALSE	10.5336	89.9052	-3.0934	1.7167e-11	2.8508e-09	DOWN	LPD
c58407_g1	0	39.656	#NAME?	4.8266e-13	4.9868e-11	DOWN	0	0.59199	#NAME?	0.99278	1	FALSE	0.54738	39.2862	-6.1653	3.8022e-11	6.0134e-09	DOWN	LPD
c58429_g1	0.842561	93.4839	-6.7938	4.5912e-14	5.3279e-12	DOWN	0.89708	0	Inf	0.74598	1	FALSE	0	92.5349	#NAME?	5.0672e-16	1.6065e-13	DOWN	LPD
c58449_g1	53.9979	188.315	-1.8022	1.1185e-13	1.2475e-11	DOWN	57.5134	57.4618	0.0012938	0.87698	1	FALSE	53.5626	186.48	-1.7997	1.0891e-08	1.1406e-06	DOWN	LPD
c58570_g1	29.9553	69.7731	-1.2199	0.00033336	0.0070367	DOWN	31.9065	28.8613	0.14471	0.74604	1	FALSE	26.9415	69.0827	-1.3585	0.00085011	0.023736	DOWN	LPD
c58655_g1	803.879	2128.46	-1.4048	1.14e-26	3.7442e-24	DOWN	856.236	1216.04	-0.50611	0.030298	0.28198	FALSE	1135.75	2107.76	-0.89207	0.00012833	0.0047992	DOWN	LPD
c58717_g1	4.81295	59.467	-3.6271	1.1822e-07	5.6301e-06	DOWN	5.12739	6.68578	-0.38287	0.79415	1	FALSE	6.23473	58.8612	-3.2389	3.9791e-07	3.0068e-05	DOWN	LPD
c58777_g1	151.133	320.071	-1.0826	5.3835e-09	3.2693e-07	DOWN	160.98	129.181	0.31748	0.30643	1	FALSE	120.863	317	-1.3911	1.1767e-06	7.8431e-05	DOWN	LPD
c58807_g1	26.4062	134.533	-2.349	2.8025e-15	3.6954e-13	DOWN	28.1247	25.6461	0.1331	0.76792	1	FALSE	23.9509	133.231	-2.4758	3.9477e-11	6.2014e-09	DOWN	LPD
c58849_g1	0.507015	51.7971	-6.6747	5.7181e-17	8.6557e-15	DOWN	0.540253	1.01563	-0.91067	0.9934	1	FALSE	0.947892	51.297	-5.758	3.1174e-13	6.7316e-11	DOWN	LPD
c58873_g1	173.42	261.538	-0.59275	0.0013408	0.023027	DOWN	184.721	109.949	0.74851	0.0086289	0.10754	FALSE	102.693	258.952	-1.3344	3.4485e-06	0.0002054	DOWN	LPD
c59028_g1	50.706	108.361	-1.0956	8.9617e-05	0.0022157	DOWN	54.0067	31.2348	0.78998	0.061172	0.46745	FALSE	29.1977	107.311	-1.8779	7.3214e-07	5.1789e-05	DOWN	LPD
c59058_g1	11.0612	110.893	-3.3256	2.197e-20	4.7668e-18	DOWN	11.7838	1.01563	3.5364	0.036049	0.32156	FALSE	0.947892	109.806	-6.856	1.9578e-25	1.4374e-22	DOWN	LPD
c59123_g1	0.842561	27.7858	-5.0434	2.1998e-08	1.197e-06	DOWN	0.89708	2.4549	-1.4524	0.66053	1	FALSE	2.29629	27.5193	-3.5831	7.9198e-06	0.00042655	DOWN	LPD
c59123_g2	0.421281	27.3646	-6.0214	1.573e-07	7.2756e-06	DOWN	0.44854	0.423641	0.082395	1	1	FALSE	0.400512	27.1126	-6.081	2.27e-07	1.8338e-05	DOWN	LPD
c59140_g2	2.02806	18.2264	-3.1679	0.00017675	0.0040483	DOWN	2.16101	2.03126	0.089329	1	1	FALSE	1.89578	18.057	-3.2517	0.00054335	0.016413	DOWN	LPD
c59246_g1	365.861	646.093	-0.82045	6.8994e-08	3.4353e-06	DOWN	389.688	302.854	0.36369	0.12049	0.73659	FALSE	282.952	639.802	-1.1771	3.5134e-06	0.00020909	DOWN	LPD
c59267_g1	3.54171	21.3294	-2.5903	0.00051217	0.010116	DOWN	3.77175	2.4549	0.61957	0.75546	1	FALSE	2.29629	21.1207	-3.2013	0.00022439	0.0077287	DOWN	LPD
c59278_g1	36.7032	166.836	-2.1845	1.9448e-16	2.8188e-14	DOWN	39.0931	56.4628	-0.53038	0.19473	0.96553	FALSE	52.8148	165.197	-1.6452	6.5418e-07	4.6701e-05	DOWN	LPD
c59384_g1	2.69915	19.194	-2.8301	0.00046447	0.0093077	DOWN	2.87467	3.04689	-0.083945	1	1	FALSE	2.84367	19.0059	-2.7406	0.0012944	0.033363	DOWN	LPD
c59399_g1	85.6457	139.596	-0.70481	0.0030184	0.045166	DOWN	91.224	61.8721	0.56012	0.092838	0.6186	FALSE	57.7813	138.22	-1.2583	0.00012174	0.0046045	DOWN	LPD
c59410_g2	4.30593	74.1191	-4.1054	1.3398e-17	2.1853e-15	DOWN	4.58714	7.70694	-0.74857	0.46593	1	FALSE	7.2493	73.3936	-3.3397	1.3022e-10	1.8805e-08	DOWN	LPD
c59410_g3	4.13446	77.4224	-4.227	1.8157e-18	3.2996e-16	DOWN	4.40371	2.03126	1.1163	0.5171	1	FALSE	1.89578	76.6743	-5.3379	3.2439e-17	1.1543e-14	DOWN	LPD
c59540_g1	2.69915	20.2617	-2.9082	0.00024872	0.0054476	DOWN	2.87467	3.47053	-0.27176	0.99192	1	FALSE	3.24419	20.0633	-2.6286	0.0014179	0.035934	DOWN	LPD
c59549_g1	110.009	198.15	-0.84897	9.3998e-05	0.0023065	DOWN	117.168	85.9864	0.44639	0.14107	0.80487	FALSE	80.2104	196.241	-1.2908	1.5223e-05	0.00075678	DOWN	LPD
c59624_g1	176.082	329.3	-0.90316	7.4679e-07	3.0695e-05	DOWN	187.545	153.127	0.29251	0.27428	1	FALSE	143.145	326.055	-1.1876	1.8308e-05	0.00089169	DOWN	LPD
c59635_g1	391.417	628.563	-0.68335	7.0021e-06	0.00023082	DOWN	416.905	343.061	0.28125	0.21581	1	FALSE	320.534	622.45	-0.95748	0.00014199	0.0052287	DOWN	LPD
c59718_g1	1.68512	15.5696	-3.2078	0.00099274	0.017841	DOWN	1.79416	0	Inf	0.48411	1	FALSE	0	15.4271	#NAME?	1.7997e-05	0.00087841	DOWN	LPD
c59718_g4	3.62745	21.3294	-2.5558	0.00050761	0.010051	DOWN	3.86346	1.01563	1.9275	0.34536	1	FALSE	0.947892	21.1207	-4.4778	1.1533e-05	0.00059104	DOWN	LPD
c59842_g1	844.019	1326.01	-0.65174	8.4205e-07	3.4256e-05	DOWN	899.008	700.902	0.35912	0.12193	0.74063	FALSE	655.445	1313.11	-1.0024	3.9939e-05	0.0017653	DOWN	LPD
c59928_g1	0	149.581	#NAME?	9.4224e-48	8.1283e-45	DOWN	0	1.18398	#NAME?	0.69936	1	FALSE	1.09476	148.143	-7.0802	5.9537e-32	6.3885e-29	DOWN	LPD
c59994_g1	11.3036	37.6914	-1.7374	0.0013987	0.023834	DOWN	12.0389	3.80723	1.6609	0.065434	0.488	FALSE	3.53792	37.3068	-3.3985	1.2443e-06	8.2259e-05	DOWN	LPD
c60006_g2	138.301	249.096	-0.84889	1.8602e-05	0.00055335	DOWN	147.31	141.439	0.058675	0.81218	1	FALSE	132.144	246.615	-0.90015	0.001355	0.034589	DOWN	LPD
c60106_g1	213.471	376.585	-0.81894	2.5674e-06	9.2983e-05	DOWN	227.372	198.918	0.19289	0.44248	1	FALSE	185.907	372.96	-1.0044	0.00018729	0.0066308	DOWN	LPD
c60295_g1	111.153	253.271	-1.1881	2.583e-09	1.6454e-07	DOWN	118.4	84.721	0.48288	0.14063	0.80334	FALSE	79.0755	250.791	-1.6652	1.709e-08	1.7452e-06	DOWN	LPD
c60335_g2	34.5184	76.1795	-1.142	0.0003472	0.0072689	DOWN	36.7688	18.8734	0.96213	0.056447	0.44103	FALSE	17.6094	75.427	-2.0987	1.034e-06	7.0224e-05	DOWN	LPD
c60384_g1	87.6589	197.65	-1.173	1.3185e-07	6.2026e-06	DOWN	93.365	72.1098	0.37269	0.21321	1	FALSE	67.3003	195.698	-1.5399	5.275e-07	3.8647e-05	DOWN	LPD
c60395_g1	470.337	1401.95	-1.5757	1.0941e-29	4.2116e-27	DOWN	500.973	644.051	-0.36244	0.37507	1	FALSE	600.777	1388.13	-1.2082	2.7965e-07	2.1891e-05	DOWN	LPD
c60426_g1	846.253	1241.24	-0.55262	0.00020165	0.0045604	DOWN	901.374	793.203	0.18444	0.34563	1	FALSE	740.237	1228.93	-0.73134	0.0014627	0.03695	DOWN	LPD
c60533_g1	6.91935	54.2536	-2.971	7.3175e-10	5.0041e-08	DOWN	7.37009	3.38359	1.1231	0.29347	1	FALSE	3.13741	53.7099	-4.0975	3.1054e-11	4.9907e-09	DOWN	LPD
c60533_g2	3.46337	29.1996	-3.0757	1.3538e-05	0.00041512	DOWN	3.69006	4.65452	-0.33499	0.87246	1	FALSE	4.33895	28.9019	-2.7357	7.1178e-05	0.0029289	DOWN	LPD
c60553_g1	24.1283	58.7498	-1.2839	0.00066001	0.012585	DOWN	25.6986	23.5334	0.12698	0.84229	1	FALSE	22.0151	58.1836	-1.4021	0.0018034	0.043643	DOWN	LPD
c60578_g2	11.4751	38.0919	-1.731	0.0021527	0.034122	DOWN	12.2223	7.10942	0.78172	0.35237	1	FALSE	6.63524	37.7408	-2.5079	0.00013996	0.0051758	DOWN	LPD
c60606_g2	1.26384	13.2839	-3.3938	0.001706	0.028177	DOWN	1.34562	0	Inf	0.54779	1	FALSE	0	13.1496	#NAME?	8.3878e-05	0.0033564	DOWN	LPD
c60616_g1	166.657	1217.45	-2.8689	1.1573e-74	2.2395e-71	DOWN	177.514	205.082	-0.20826	0.50337	1	FALSE	191.501	1205.64	-2.6544	2.7149e-24	1.8034e-21	DOWN	LPD
c60628_g1	82.7041	276.386	-1.7407	4.5173e-17	6.8817e-15	DOWN	88.0943	101.639	-0.20633	0.72564	1	FALSE	94.7626	273.647	-1.5299	6.4988e-08	5.9174e-06	DOWN	LPD
c60692_g1	62.017	127.756	-1.0427	5.516e-05	0.0014504	DOWN	66.0557	67.4498	-0.030131	0.95362	1	FALSE	62.8947	126.534	-1.0085	0.0015989	0.039834	DOWN	LPD
c60729_g1	62.6245	125.495	-1.0028	7.4767e-05	0.0018963	DOWN	66.7077	33.7767	0.98183	0.019523	0.2034	FALSE	31.6007	124.284	-1.9756	8.6424e-08	7.6787e-06	DOWN	LPD
c60920_g1	40.2375	138.804	-1.7864	9.2782e-11	7.0597e-09	DOWN	42.8549	28.014	0.61331	0.14196	0.80821	FALSE	26.1405	137.461	-2.3947	6.1994e-11	9.359e-09	DOWN	LPD
c61006_g1	28.4342	60.2888	-1.0843	0.0025997	0.039841	DOWN	30.2857	13.1218	1.2067	0.040161	0.34753	FALSE	12.2825	59.7018	-2.2812	3.3319e-06	0.0001993	DOWN	LPD
c61024_g1	0.421281	40.2024	-6.5764	4.1502e-11	3.3463e-09	DOWN	0.44854	0	Inf	1	1	FALSE	0	39.8284	#NAME?	7.1082e-12	1.2583e-09	DOWN	LPD
c61035_g1	103.869	560.801	-2.4327	2.4968e-41	1.6252e-38	DOWN	110.633	135.839	-0.29612	0.40939	1	FALSE	126.764	555.346	-2.1312	3.0154e-15	8.7633e-13	DOWN	LPD
c61056_g1	7.76191	811.552	-6.7081	3.5237e-77	7.0082e-74	DOWN	8.26717	14.0505	-0.76515	0.37321	1	FALSE	13.1236	803.507	-5.9361	2.2668e-64	9.8816e-61	DOWN	LPD
c61142_g2	0	14.9732	#NAME?	8.0667e-06	0.00026135	DOWN	0	1.77597	#NAME?	0.56052	1	FALSE	1.64214	14.8306	-3.1749	0.001358	0.034643	DOWN	LPD
c61148_g1	45.4939	111.043	-1.2874	3.0971e-06	0.00011027	DOWN	48.4609	36.905	0.39301	0.38667	1	FALSE	34.4845	109.969	-1.6731	5.2531e-06	0.00030007	DOWN	LPD
c61163_g1	5.74125	43.3554	-2.9168	3.7104e-08	1.9335e-06	DOWN	6.11618	5.1651	0.24384	1	1	FALSE	4.84623	42.9463	-3.1476	5.5025e-07	4.0019e-05	DOWN	LPD
c61219_g1	0.507015	52.2433	-6.6871	3.9385e-17	6.0775e-15	DOWN	0.540253	0.59199	-0.13194	1	1	FALSE	0.54738	51.7307	-6.5623	2.7455e-14	6.8389e-12	DOWN	LPD
c61319_g1	0.928296	18.7978	-4.3398	6.3994e-05	0.0016565	DOWN	0.988793	1.43927	-0.5416	0.99339	1	FALSE	1.3484	18.6264	-3.788	0.00019878	0.0069776	DOWN	LPD
c61365_g1	114.915	397.564	-1.7906	1.4304e-21	3.3038e-19	DOWN	122.397	144.416	-0.23866	0.42278	1	FALSE	135.081	393.701	-1.5433	2.8776e-08	2.8268e-06	DOWN	LPD
c61467_g1	11.4751	77.2722	-2.7514	4.6379e-12	4.2574e-10	DOWN	12.2223	8.97233	0.44597	0.60464	1	FALSE	8.38416	76.5116	-3.1899	7.4991e-11	1.1129e-08	DOWN	LPD
c61477_g1	41.0017	81.8436	-0.99718	0.001509	0.025356	DOWN	43.6703	30.1322	0.53534	0.21087	1	FALSE	28.143	81.0666	-1.5263	0.00012371	0.0046565	DOWN	LPD
c61499_g1	8.4404	52.0931	-2.6257	1.8264e-08	1.0114e-06	DOWN	8.99085	5.41486	0.73153	0.43552	1	FALSE	5.03319	51.568	-3.3569	4.5403e-09	5.0831e-07	DOWN	LPD
c61527_g1	150.448	232.534	-0.62818	0.0023055	0.036051	DOWN	160.246	129.338	0.30914	0.27216	1	FALSE	120.876	230.212	-0.92944	0.0011907	0.031302	DOWN	LPD
c61561_g1	664.758	1309.05	-0.97762	5.8297e-13	5.98e-11	DOWN	708.059	722.735	-0.029598	0.88829	1	FALSE	675.792	1296.33	-0.93978	0.00011225	0.0043093	DOWN	LPD
c61608_g1	120.999	331.336	-1.4533	2.6045e-14	3.1132e-12	DOWN	128.88	181.223	-0.49174	0.09527	0.62883	FALSE	169.325	328.062	-0.95417	0.00041429	0.013057	DOWN	LPD
c61648_g2	242.942	610.863	-1.3302	7.569e-17	1.129e-14	DOWN	258.769	235.98	0.133	0.56422	1	FALSE	220.405	604.962	-1.4567	1.7311e-08	1.7652e-06	DOWN	LPD
c61652_g1	141.507	614.788	-2.1192	3.0638e-35	1.5341e-32	DOWN	150.725	324.828	-1.1078	0.0036528	0.053958	FALSE	303.112	608.867	-1.0063	4.7583e-05	0.0020575	DOWN	LPD
c61702_g1	3789.21	8287.14	-1.129	6.7478e-21	1.5289e-18	DOWN	4035.97	5152.15	-0.35226	0.11722	0.72323	FALSE	4813.51	8206.64	-0.7697	0.00074964	0.021463	DOWN	LPD
c61805_g1	297.868	530.813	-0.83353	1.532e-07	7.1043e-06	DOWN	317.271	270.994	0.22745	0.32975	1	FALSE	252.807	525.74	-1.0563	2.5815e-05	0.0012079	DOWN	LPD
c61818_g1	109.438	213.469	-0.96391	4.5425e-06	0.00015584	DOWN	116.566	102.335	0.18785	0.51987	1	FALSE	95.6168	211.397	-1.1446	0.00011471	0.0043887	DOWN	LPD
c61837_g3	502.522	995.968	-0.98691	7.1659e-10	4.9146e-08	DOWN	535.264	574.109	-0.10108	0.73444	1	FALSE	536.079	986.11	-0.8793	0.0002261	0.0077797	DOWN	LPD
c61863_g10	12.0678	90.9022	-2.9131	3.0615e-10	2.1921e-08	DOWN	12.8543	32.7555	-1.3495	0.019276	0.20128	FALSE	30.5862	89.9864	-1.5568	4.5322e-05	0.0019708	DOWN	LPD
c61863_g11	11.6392	34.5883	-1.5713	0.0020224	0.032439	DOWN	12.3957	7.53306	0.71854	0.36856	1	FALSE	7.03575	34.2431	-2.283	0.00017487	0.0062355	DOWN	LPD
c61911_g10	2.1064	18.1012	-3.1032	0.00043181	0.0087502	DOWN	2.2427	2.03126	0.14286	1	1	FALSE	1.89578	17.9214	-3.2408	0.00055298	0.016571	DOWN	LPD
c62041_g2	122.013	245.476	-1.0085	5.2302e-07	2.2146e-05	DOWN	129.96	122.055	0.090538	0.72971	1	FALSE	114.027	243.091	-1.0921	0.00014167	0.0052197	DOWN	LPD
c62053_g2	292.421	417.701	-0.51442	0.0012792	0.022194	DOWN	311.48	246.734	0.33618	0.18136	0.93537	FALSE	230.498	413.629	-0.84359	0.0011695	0.030886	DOWN	LPD
c62060_g1	2.36361	42.1625	-4.1569	7.343e-11	5.6716e-09	DOWN	2.51784	1.01563	1.3098	0.66734	1	FALSE	0.947892	41.7533	-5.461	6.1323e-11	9.298e-09	DOWN	LPD
c62060_g2	6.07679	96.045	-3.9823	3.1601e-21	7.2288e-19	DOWN	6.47301	4.48617	0.52895	0.71494	1	FALSE	4.19208	95.1108	-4.5039	1.3308e-17	4.8596e-15	DOWN	LPD
c62063_g1	10.6325	47.7015	-2.1655	1.5172e-05	0.00046051	DOWN	11.3253	13.0404	-0.20344	0.73588	1	FALSE	12.2424	47.2573	-1.9486	0.00053004	0.016073	DOWN	LPD
c62067_g1	88.4527	175.949	-0.99218	6.9568e-06	0.00022944	DOWN	94.2205	48.3377	0.96289	0.011466	0.13481	FALSE	45.2316	174.225	-1.9455	6.9665e-09	7.5802e-07	DOWN	LPD
c62169_g4	6.41234	45.2405	-2.8187	5.1627e-08	2.6254e-06	DOWN	6.82984	0	Inf	0.012173	0.14103	FALSE	0	44.7899	#NAME?	9.4319e-14	2.1569e-11	DOWN	LPD
c62286_g1	22.6147	90.8021	-2.0055	7.8031e-05	0.0019636	DOWN	24.0879	30.2136	-0.32689	0.61336	1	FALSE	28.1831	89.8779	-1.6731	0.00053553	0.016212	DOWN	LPD
c62290_g1	3.37764	20.1866	-2.5793	0.00048446	0.0096569	DOWN	3.59834	3.13384	0.1994	1	1	FALSE	2.95045	19.9819	-2.7597	0.0014684	0.037066	DOWN	LPD
c62308_g1	1.43531	42.8091	-4.8985	2.5531e-12	2.3927e-10	DOWN	1.52905	2.28655	-0.58054	0.83428	1	FALSE	2.14943	42.4041	-4.3022	3.3827e-09	3.8805e-07	DOWN	LPD
c62348_g3	26.585	148.209	-2.4789	8.956e-07	3.6208e-05	DOWN	28.3182	30.8926	-0.12553	0.86012	1	FALSE	28.8373	146.706	-2.3469	1.5656e-06	0.00010148	DOWN	LPD
c62363_g1	17.8874	52.5187	-1.5539	0.00030426	0.0064837	DOWN	19.0522	13.5399	0.49274	0.40007	1	FALSE	12.6163	52.0291	-2.044	4.63e-05	0.0020095	DOWN	LPD
c62410_g1	43.0224	184.541	-2.1008	1.5648e-16	2.2912e-14	DOWN	45.8213	53.9968	-0.23686	0.69369	1	FALSE	50.3851	182.739	-1.8587	7.2705e-09	7.8864e-07	DOWN	LPD
c62436_g2	16.4521	44.1478	-1.4241	0.00108	0.019169	DOWN	17.5231	10.7483	0.70515	0.28801	1	FALSE	10.0263	43.7054	-2.124	6.4276e-05	0.002678	DOWN	LPD
c62473_g1	36.7815	88.8463	-1.2723	5.0557e-05	0.0013417	DOWN	39.1748	41.7278	-0.091082	0.94585	1	FALSE	38.9703	88.0075	-1.1752	0.0016044	0.039922	DOWN	LPD
c62508_g1	42.8657	141.486	-1.7228	1.2974e-10	9.6952e-09	DOWN	45.6579	70.7575	-0.63202	0.11646	0.72061	FALSE	66.0587	140.118	-1.0848	0.00069899	0.020221	DOWN	LPD
c62515_g5	17.8017	70.6155	-1.988	0.00016226	0.0037489	DOWN	18.9605	21.8333	-0.20354	0.88312	1	FALSE	20.3463	69.896	-1.7804	0.00061242	0.018046	DOWN	LPD
c62599_g3	457.833	693.06	-0.59816	0.00077358	0.014435	DOWN	487.65	388.173	0.32915	0.14427	0.81726	FALSE	362.642	686.164	-0.92001	0.00020044	0.0070285	DOWN	LPD
c62633_g6	1.43531	22.8684	-3.9939	2.6813e-06	9.6669e-05	DOWN	1.52905	0.423641	1.8517	0.79252	1	FALSE	0.400512	22.6389	-5.8208	9.7775e-07	6.7055e-05	DOWN	LPD
c62645_g1	9.03315	33.2246	-1.879	0.00032807	0.0069413	DOWN	9.62281	7.10942	0.43673	0.6914	1	FALSE	6.63524	32.9147	-2.3105	0.00020316	0.0070885	DOWN	LPD
c62660_g1	981.571	2700.66	-1.4601	5.8246e-30	2.2914e-27	DOWN	1045.52	1588.3	-0.60326	0.0075051	0.096009	FALSE	1483.58	2674.46	-0.85016	0.00024258	0.0082816	DOWN	LPD
c62674_g3	1.94233	19.7654	-3.3471	6.4735e-05	0.0016745	DOWN	2.0693	0.423641	2.2882	0.61594	1	FALSE	0.400512	19.5753	-5.611	7.3276e-06	0.00039758	DOWN	LPD
c62761_g2	75.3561	189.629	-1.3314	4.4147e-09	2.7086e-07	DOWN	80.2656	44.6933	0.84472	0.023576	0.23444	FALSE	41.7739	187.754	-2.1682	7.3201e-11	1.0886e-08	DOWN	LPD
c62772_g2	3.79892	18.1513	-2.2564	0.0027532	0.0418	DOWN	4.04688	1.60762	1.3319	0.47413	1	FALSE	1.49527	17.9756	-3.5876	0.00022699	0.0078067	DOWN	LPD
c62794_g2	84.2177	217.561	-1.3692	1.4526e-06	5.5798e-05	DOWN	89.705	110.449	-0.30011	0.41346	1	FALSE	103.067	215.382	-1.0633	0.0003017	0.009955	DOWN	LPD
c62803_g1	1.85659	39.2097	-4.4005	1.7183e-05	0.00051521	DOWN	1.97759	1.27092	0.63786	1	1	FALSE	1.20153	38.8524	-5.0151	1.2755e-05	0.00064559	DOWN	LPD
c62859_g2	334.664	603	-0.84944	3.5311e-05	0.00097856	DOWN	356.466	291.236	0.29157	0.19401	0.96355	FALSE	271.858	596.99	-1.1349	5.7848e-06	0.00032454	DOWN	LPD
c62938_g1	157.717	657.308	-2.0592	6.7043e-30	2.6231e-27	DOWN	167.993	214.467	-0.35235	0.27311	1	FALSE	200.152	650.809	-1.7011	3.9428e-11	6.2014e-09	DOWN	LPD
c62939_g1	68.5224	130.212	-0.92622	0.00020775	0.0046777	DOWN	72.9872	64.8265	0.17106	0.55166	1	FALSE	60.4515	128.947	-1.0929	0.00065724	0.01918	DOWN	LPD
c62943_g1	128.418	361.608	-1.4936	1.5065e-15	2.0468e-13	DOWN	136.78	153.545	-0.16681	0.61533	1	FALSE	143.479	358.075	-1.3194	1.5287e-06	9.9365e-05	DOWN	LPD
c63024_g2	3.87726	100.937	-4.7023	7.9127e-25	2.3805e-22	DOWN	4.12857	12.1006	-1.5514	0.21672	1	FALSE	11.2679	99.964	-3.1492	5.48e-13	1.1443e-10	DOWN	LPD
c63026_g1	20.2437	54.7248	-1.4347	0.0017866	0.029333	DOWN	21.56	13.4585	0.67984	0.25948	1	FALSE	12.5762	54.1708	-2.1068	1.8387e-05	0.00089492	DOWN	LPD
c63052_g2	68.1721	126.142	-0.88779	0.00054656	0.010701	DOWN	72.6104	48.3267	0.58736	0.09117	0.61122	FALSE	45.0983	124.935	-1.47	1.7288e-05	0.00084914	DOWN	LPD
c63057_g4	0	109.654	#NAME?	3.0199e-36	1.6258e-33	DOWN	0	1.01563	#NAME?	0.7181	1	FALSE	0.947892	108.613	-6.8403	3.6689e-25	2.6112e-22	DOWN	LPD
c63074_g3	6.3266	38.3379	-2.5993	2.1371e-06	7.9489e-05	DOWN	6.73812	5.07816	0.40804	0.72833	1	FALSE	4.73946	37.9575	-3.0016	2.2842e-06	0.00014044	DOWN	LPD
c63217_g3	1.43531	39.4306	-4.7799	2.5292e-11	2.1131e-09	DOWN	1.52905	0.423641	1.8517	0.79252	1	FALSE	0.400512	39.042	-6.607	4.0805e-11	6.3812e-09	DOWN	LPD
c63222_g1	17.8874	60.6599	-1.7618	6.5058e-06	0.00021556	DOWN	19.0522	14.4741	0.39648	0.54467	1	FALSE	13.5241	60.0542	-2.1507	6.0098e-06	0.00033353	DOWN	LPD
c63287_g1	163.943	274.676	-0.74453	8.3401e-05	0.0020815	DOWN	174.619	111.638	0.64539	0.019466	0.20294	FALSE	104.228	271.993	-1.3838	1.2e-06	7.9638e-05	DOWN	LPD
c63332_g1	115.366	415.586	-1.8489	9.9909e-24	2.762e-21	DOWN	122.885	152.187	-0.30854	0.30165	1	FALSE	142.17	411.487	-1.5332	1.6744e-08	1.7124e-06	DOWN	LPD
c63332_g2	14.8527	143.346	-3.2707	3.1062e-24	8.8255e-22	DOWN	15.8207	66.0919	-2.0627	0.010361	0.12424	FALSE	61.5864	141.934	-1.2045	0.00011946	0.0045307	DOWN	LPD
c63572_g1	4.13446	61.4817	-3.8944	4.1133e-14	4.7894e-12	DOWN	4.40371	4.23087	0.057764	1	1	FALSE	3.93843	60.8948	-3.9506	1.1215e-11	1.9362e-09	DOWN	LPD
c63579_g1	1045.9	1416.43	-0.43752	0.00066668	0.012692	DOWN	1114.04	798.059	0.48124	0.024405	0.24073	FALSE	745.123	1402.59	-0.91254	0.00010181	0.0039472	DOWN	LPD
c63582_g1	15.4455	394.837	-4.676	5.9237e-74	1.0875e-70	DOWN	16.4526	50.4393	-1.6162	0.0069872	0.090732	FALSE	47.0342	391.044	-3.0556	1.1722e-23	7.5704e-21	DOWN	LPD
c63645_g1	4.2202	37.2201	-3.1407	1.0616e-07	5.1012e-06	DOWN	4.49542	0	Inf	0.0653	0.48726	FALSE	0	36.8459	#NAME?	1.1543e-11	1.983e-09	DOWN	LPD
c63659_g2	0	34.6384	#NAME?	1.372e-12	1.3402e-10	DOWN	0	3.55194	#NAME?	0.41109	1	FALSE	3.28428	34.2974	-3.3844	5.3351e-07	3.9046e-05	DOWN	LPD
c63678_g1	125.82	250.81	-0.99524	4.6149e-07	1.9691e-05	DOWN	134.017	131.619	0.026046	0.91291	1	FALSE	122.959	248.324	-1.014	0.00033925	0.010955	DOWN	LPD
c63761_g1	11.5608	33.7209	-1.5444	0.0021852	0.034539	DOWN	12.3141	3.63888	1.7587	0.064916	0.48584	FALSE	3.39105	33.4027	-3.3002	2.2244e-06	0.00013719	DOWN	LPD
c63832_g1	116.857	252.754	-1.113	4.0428e-08	2.1021e-06	DOWN	124.466	124.917	-0.0052181	0.8837	1	FALSE	116.524	250.33	-1.1032	7.7774e-05	0.0031667	DOWN	LPD
c63869_g1	7.26229	75.9836	-3.3872	3.7449e-15	4.8752e-13	DOWN	7.73694	8.04364	-0.056086	0.90653	1	FALSE	7.54304	75.2645	-3.3188	6.8214e-11	1.021e-08	DOWN	LPD
c63919_g1	787.001	1137.08	-0.5309	6.295e-05	0.001633	DOWN	838.283	553.171	0.59971	0.01066	0.12712	FALSE	516.174	1125.87	-1.1251	2.2014e-06	0.00013624	DOWN	LPD
c64020_g2	0.928296	27.0892	-4.867	3.2907e-08	1.7312e-06	DOWN	0.988793	5.58874	-2.4988	0.13087	0.76917	FALSE	5.24674	26.8143	-2.3535	0.00089153	0.024695	DOWN	LPD
c64055_g1	22.0219	474.736	-4.4301	3.3293e-79	7.0111e-76	DOWN	23.4559	19.3784	0.2755	0.55203	1	FALSE	18.05	470.104	-4.7029	2.8774e-43	5.0172e-40	DOWN	LPD
c64072_g1	41.0091	264.941	-2.6917	3.3908e-30	1.3488e-27	DOWN	43.6803	82.3641	-0.91503	0.013498	0.15295	FALSE	77.0194	262.341	-1.7681	4.1367e-09	4.6686e-07	DOWN	LPD
c64076_g3	5.31257	111.018	-4.3852	1.2271e-25	3.8536e-23	DOWN	5.65762	5.25204	0.10732	1	1	FALSE	4.95301	109.941	-4.4723	1.4638e-18	5.9357e-16	DOWN	LPD
c64150_g1	34.004	101.012	-1.5708	2.3729e-07	1.0566e-05	DOWN	36.2185	36.5627	-0.013648	0.98495	1	FALSE	34.1241	100.045	-1.5518	2.6095e-05	0.001219	DOWN	LPD
c64232_g1	32.9043	79.608	-1.2746	9.5809e-05	0.0023464	DOWN	35.0463	26.4009	0.40867	0.33488	1	FALSE	24.5785	78.8433	-1.6816	2.0297e-05	0.00097427	DOWN	LPD
c64233_g1	962.062	1460.37	-0.60214	4.1959e-06	0.00014527	DOWN	1024.74	840.151	0.28653	0.17418	0.91324	FALSE	784.72	1446.27	-0.88208	0.00019172	0.0067706	DOWN	LPD
c64276_g1	60.4102	162.069	-1.4237	7.1318e-09	4.2236e-07	DOWN	64.3432	70.4208	-0.13021	0.80952	1	FALSE	65.7649	160.479	-1.287	4.7932e-05	0.0020713	DOWN	LPD
c64296_g1	86.9021	845.419	-3.2822	1.9445e-31	8.238e-29	DOWN	92.5596	146.001	-0.65752	0.043256	0.36573	FALSE	136.309	837.018	-2.6184	1.3338e-22	7.951e-20	DOWN	LPD
c64299_g3	0	11.1735	#NAME?	0.00016741	0.0038506	DOWN	0	0.59199	#NAME?	0.99278	1	FALSE	0.54738	11.0619	-4.3369	0.0017948	0.043465	DOWN	LPD
c64356_g6	99.4844	176.946	-0.83077	0.0001801	0.0041134	DOWN	105.964	67.9011	0.64207	0.074859	0.53452	FALSE	63.6286	175.256	-1.4617	9.202e-06	0.00048549	DOWN	LPD
c64387_g1	2.36361	277.779	-6.8768	7.189e-73	1.2868e-69	DOWN	2.51784	4.06253	-0.69019	0.73543	1	FALSE	3.79157	275.057	-6.1808	1.1201e-42	1.8169e-39	DOWN	LPD
c64538_g1	496.449	754.4	-0.60368	3.7277e-05	0.0010262	DOWN	528.772	336.99	0.64994	0.0062528	0.083257	FALSE	315.113	747.005	-1.2452	9.7289e-07	6.6787e-05	DOWN	LPD
c64580_g1	2.02806	33.1245	-4.0297	8.7832e-09	5.1337e-07	DOWN	2.16101	3.89418	-0.84961	0.60076	1	FALSE	3.6447	32.8062	-3.1701	6.4432e-06	0.00035553	DOWN	LPD
c64678_g2	5.48404	1158.63	-7.723	9.1625e-123	5.0464e-119	DOWN	5.84104	2.19961	1.409	0.29134	1	FALSE	2.04265	1147.19	-9.1334	1.5148e-94	3.5218e-90	DOWN	LPD
c64678_g3	0.507015	12.7376	-4.6509	0.00027106	0.0058529	DOWN	0.540253	0	Inf	1	1	FALSE	0	12.6073	#NAME?	0.00012286	0.0046343	DOWN	LPD
c64679_g1	10.6325	310.849	-4.8697	2.4071e-37	1.3361e-34	DOWN	11.3253	7.78835	0.54015	0.58507	1	FALSE	7.2894	307.754	-5.3998	1.4094e-40	2.1845e-37	DOWN	LPD
c64693_g2	0.421281	18.6226	-5.4661	3.3844e-06	0.00011984	DOWN	0.44854	0.847282	-0.9176	0.99375	1	FALSE	0.801023	18.4365	-4.5246	5.9522e-05	0.0025039	DOWN	LPD
c64694_g1	13.9244	324.633	-4.5431	9.0088e-63	1.1316e-59	DOWN	14.8319	19.3895	-0.38657	0.48864	1	FALSE	18.1834	321.446	-4.1439	2.8089e-31	2.9241e-28	DOWN	LPD
c64714_g2	340.241	487.995	-0.52031	0.00085085	0.015645	DOWN	362.408	283.024	0.35669	0.11879	0.7296	FALSE	264.168	483.227	-0.87124	0.00051684	0.015728	DOWN	LPD
c64729_g3	54.4265	146.103	-1.4246	2.2001e-08	1.197e-06	DOWN	57.9719	62.1219	-0.099747	0.89775	1	FALSE	57.9683	144.673	-1.3195	4.2719e-05	0.0018719	DOWN	LPD
c64729_g4	43.8797	108.286	-1.3032	4.2419e-06	0.00014658	DOWN	46.7384	30.2247	0.62888	0.19588	0.96827	FALSE	28.3165	107.23	-1.921	7.4292e-07	5.2393e-05	DOWN	LPD
c64779_g1	58.8034	196.411	-1.7399	2.5944e-13	2.785e-11	DOWN	62.6307	33.945	0.88367	0.029675	0.27754	FALSE	31.7476	194.505	-2.6151	3.7573e-14	9.1951e-12	DOWN	LPD
c64780_g1	0.842561	56.5893	-6.0696	1.9688e-17	3.1678e-15	DOWN	0.89708	3.38359	-1.9152	0.57014	1	FALSE	3.13741	56.0416	-4.1589	1.0803e-11	1.8791e-09	DOWN	LPD
c64800_g2	659.814	1711.17	-1.3749	1.7668e-24	5.1844e-22	DOWN	702.78	506.323	0.47302	0.030226	0.28156	FALSE	472.891	1694.43	-1.8412	5.9416e-14	1.4162e-11	DOWN	LPD
c64859_g1	13.1676	71.1162	-2.4332	6.2378e-10	4.3194e-08	DOWN	14.0265	12.4429	0.17284	0.88721	1	FALSE	11.6283	70.4385	-2.5987	4.0241e-08	3.8239e-06	DOWN	LPD
c64947_g5	34.5894	81.5681	-1.2377	0.00012248	0.0029116	DOWN	36.8404	22.7731	0.69396	0.17252	0.90811	FALSE	21.3208	80.7682	-1.9215	5.6244e-06	0.00031662	DOWN	LPD
c65037_g2	2.36361	15.9658	-2.7559	0.0014917	0.025113	DOWN	2.51784	1.86291	0.43463	1	1	FALSE	1.74891	15.8066	-3.176	0.0017617	0.042948	DOWN	LPD
c65047_g4	44.4651	108.211	-1.2831	6.5106e-06	0.00021562	DOWN	47.3603	32.5927	0.53913	0.23861	1	FALSE	30.506	107.149	-1.8125	1.9498e-06	0.00012252	DOWN	LPD
c65067_g2	5.39831	295.259	-5.7733	1.3682e-69	2.0844e-66	DOWN	5.74933	0.59199	3.2797	0.06923	0.50425	FALSE	0.54738	292.354	-9.061	8.3773e-52	2.1641e-48	DOWN	LPD
c65110_g1	290.05	528.569	-0.86579	3.6308e-08	1.8962e-06	DOWN	308.952	307.503	0.0067811	0.95366	1	FALSE	287.224	523.408	-0.86576	0.00061142	0.018028	DOWN	LPD
c65232_g1	240.671	385.844	-0.68096	5.0741e-05	0.0013461	DOWN	256.352	215.428	0.25092	0.3482	1	FALSE	201.393	382.097	-0.92392	0.00056096	0.016763	DOWN	LPD
c65282_g1	10.0398	33.0493	-1.7189	0.0010347	0.018488	DOWN	10.6933	7.10942	0.5889	0.50204	1	FALSE	6.63524	32.7248	-2.3022	0.00020563	0.0071676	DOWN	LPD
c65311_g1	28.2628	84.0747	-1.5728	1.881e-06	7.0588e-05	DOWN	30.1023	32.9294	-0.1295	0.82955	1	FALSE	30.7997	83.2354	-1.4343	0.00027749	0.009287	DOWN	LPD
c65555_g2	184.91	381.844	-1.0462	1.5844e-09	1.0379e-07	DOWN	196.963	177.317	0.15159	0.55182	1	FALSE	165.547	378.111	-1.1916	7.75e-06	0.00041805	DOWN	LPD
c65579_g1	1516.5	2255.47	-0.57268	4.7483e-06	0.0001622	DOWN	1615.28	1213.85	0.4122	0.040205	0.34769	FALSE	1132.88	2233.23	-0.97914	2.0318e-05	0.00097465	DOWN	LPD
c65605_g1	19.237	52.4937	-1.4483	0.0003469	0.0072647	DOWN	20.4895	8.21753	1.3181	0.14319	0.81327	FALSE	7.75659	52.002	-2.7451	1.9104e-05	0.00092337	DOWN	LPD
c65676_g2	109.625	198.792	-0.85869	4.1151e-05	0.0011216	DOWN	116.769	59.4227	0.97457	0.0039292	0.057238	FALSE	55.5517	196.837	-1.8251	1.1868e-08	1.2355e-06	DOWN	LPD
c65678_g2	172.484	429.821	-1.3173	3.752e-14	4.4112e-12	DOWN	183.722	171.762	0.097115	0.79034	1	FALSE	160.701	425.667	-1.4054	2.9731e-07	2.304e-05	DOWN	LPD
c65699_g1	153.318	296.076	-0.94944	4.0297e-07	1.736e-05	DOWN	163.304	118.313	0.46496	0.080786	0.56395	FALSE	110.329	293.141	-1.4098	3.6448e-07	2.7753e-05	DOWN	LPD
c65788_g2	9.19723	55.9929	-2.606	9.3632e-09	5.4416e-07	DOWN	9.79622	14.0505	-0.52032	0.545	1	FALSE	13.1236	55.4451	-2.0789	1.862e-05	0.00090377	DOWN	LPD
c65811_g2	479.478	654.66	-0.44928	0.0020246	0.032458	DOWN	510.717	326.599	0.64501	0.0061923	0.082635	FALSE	304.687	648.288	-1.0893	9.5693e-06	0.00050145	DOWN	LPD
c65856_g3	181.775	443.756	-1.2876	2.9313e-11	2.4137e-09	DOWN	193.62	219.643	-0.18193	0.53577	1	FALSE	205.132	439.522	-1.0994	2.7152e-05	0.0012642	DOWN	LPD
c65861_g2	273.154	739.994	-1.4378	8.7943e-21	1.9494e-18	DOWN	290.95	421.672	-0.53535	0.036984	0.32748	FALSE	393.722	732.689	-0.89602	0.00023234	0.0079748	DOWN	LPD
c65892_g3	0	16.0158	#NAME?	3.4419e-06	0.00012164	DOWN	0	0.59199	#NAME?	0.99278	1	FALSE	0.54738	15.8608	-4.8568	7.8878e-05	0.0031942	DOWN	LPD
c65905_g1	78.305	589.212	-2.9116	8.8854e-55	9.6393e-52	DOWN	83.4054	133.401	-0.67756	0.032797	0.29938	FALSE	124.668	583.544	-2.2268	3.9945e-16	1.278e-13	DOWN	LPD
c65932_g3	0.421281	15.4444	-5.1962	3.7336e-05	0.0010274	DOWN	0.44854	1.18398	-1.4003	0.9933	1	FALSE	1.09476	15.2915	-3.804	0.00038916	0.012383	DOWN	LPD
c66078_g2	307.956	513.199	-0.73679	4.3367e-06	0.00014964	DOWN	328.006	220.751	0.5713	0.019608	0.20412	FALSE	206.253	508.198	-1.301	6.6663e-07	4.7445e-05	DOWN	LPD
c66090_g5	68.5298	182.781	-1.4153	9.8761e-10	6.6899e-08	DOWN	72.9973	77.8614	-0.093065	0.89542	1	FALSE	72.6272	181.031	-1.3177	1.5256e-05	0.0007579	DOWN	LPD
c66118_g2	659.031	1261.94	-0.93723	5.152e-06	0.00017425	DOWN	701.963	800.578	-0.18965	0.52915	1	FALSE	747.259	1249.37	-0.74152	0.001862	0.044766	DOWN	LPD
c66147_g1	578.497	854.27	-0.56238	7.1876e-05	0.0018353	DOWN	616.173	517.152	0.25275	0.22866	1	FALSE	482.957	845.911	-0.80861	0.00078688	0.022355	DOWN	LPD
c66203_g1	0.421281	55.4966	-7.0415	3.7875e-18	6.5504e-16	DOWN	0.44854	9.56432	-4.4144	0.0077848	0.099043	FALSE	8.93154	54.9571	-2.6213	4.5931e-07	3.4299e-05	DOWN	LPD
c66231_g1	824.41	1480.38	-0.84453	1.8488e-10	1.3549e-08	DOWN	878.111	637.138	0.4628	0.027612	0.26407	FALSE	594.622	1465.95	-1.3018	4.5349e-08	4.2513e-06	DOWN	LPD
c66258_g2	27.9272	112.778	-2.0137	3.9986e-10	2.8403e-08	DOWN	29.7455	33.1736	-0.15737	0.90232	1	FALSE	30.92	111.649	-1.8524	3.2601e-07	2.5125e-05	DOWN	LPD
c66357_g1	10.9681	35.7312	-1.7039	0.00070002	0.013239	DOWN	11.6821	8.12505	0.52385	0.52652	1	FALSE	7.58313	35.3819	-2.2221	0.00017884	0.0063609	DOWN	LPD
c66482_g1	119.221	241.872	-1.0206	4.8305e-07	2.0563e-05	DOWN	126.984	68.6559	0.88719	0.0069472	0.090457	FALSE	64.2562	239.485	-1.898	1.1201e-09	1.4e-07	DOWN	LPD
c66510_g2	1.77086	19.3192	-3.4475	9.2466e-05	0.0022728	DOWN	1.88587	0.59199	1.6716	0.61675	1	FALSE	0.54738	19.1415	-5.128	9.8297e-06	0.00051355	DOWN	LPD
c66576_g2	1.43531	18.2264	-3.6666	6.8443e-05	0.0017577	DOWN	1.52905	0.59199	1.369	0.78578	1	FALSE	0.54738	18.057	-5.0439	1.9601e-05	0.00094416	DOWN	LPD
c66609_g3	4.47001	88.6711	-4.3101	6.5288e-21	1.484e-18	DOWN	4.76054	12.1876	-1.3562	0.17485	0.91545	FALSE	11.3747	87.8176	-2.9487	6.2864e-11	9.47e-09	DOWN	LPD
c66613_g2	238.8	600.878	-1.3313	1.0167e-16	1.5103e-14	DOWN	254.355	216.346	0.2335	0.33992	1	FALSE	202.101	595.039	-1.5579	2.311e-09	2.7181e-07	DOWN	LPD
c66696_g2	1.94233	33.5957	-4.1124	6.2776e-09	3.7613e-07	DOWN	2.0693	0.847282	1.2882	0.82544	1	FALSE	0.801023	33.2671	-5.3761	8.2589e-09	8.8484e-07	DOWN	LPD
c66710_g2	597.719	1065.55	-0.83406	2.1442e-09	1.3794e-07	DOWN	636.642	627.27	0.021397	0.82732	1	FALSE	585.797	1055.14	-0.84896	0.00036814	0.011811	DOWN	LPD
c66727_g1	53.9343	443.797	-3.0406	5.4341e-50	4.9251e-47	DOWN	57.4517	78.9806	-0.45915	0.17038	0.90137	FALSE	73.8819	439.467	-2.5725	1.4996e-18	6.0458e-16	DOWN	LPD
c66742_g1	23.0285	67.5876	-1.5533	2.208e-05	0.00064395	DOWN	24.5264	20.1443	0.28396	0.57071	1	FALSE	18.811	66.9137	-1.8307	2.8306e-05	0.0013127	DOWN	LPD
c66952_g5	175.582	572.587	-1.7053	1.6899e-22	4.1868e-20	DOWN	187.015	229.196	-0.29343	0.35261	1	FALSE	213.93	566.923	-1.406	4.1735e-08	3.9496e-06	DOWN	LPD
c67063_g1	11.3894	69.9233	-2.6181	1.9154e-10	1.3994e-08	DOWN	12.1306	14.9033	-0.29698	0.63844	1	FALSE	13.9913	69.2455	-2.3072	1.1643e-06	7.7859e-05	DOWN	LPD
c67126_g1	134.338	337.726	-1.33	1.2807e-12	1.2561e-10	DOWN	143.09	162.344	-0.18213	0.56809	1	FALSE	151.649	334.488	-1.1412	2.9651e-05	0.0013651	DOWN	LPD
c67189_g1	8.86168	55.6468	-2.6506	6.3817e-09	3.8141e-07	DOWN	9.43939	8.38034	0.17168	0.9341	1	FALSE	7.83678	55.1199	-2.8142	1.5375e-07	1.2874e-05	DOWN	LPD
c67225_g1	3.62745	109.379	-4.9142	7.7032e-28	2.7037e-25	DOWN	3.86346	13.2087	-1.7735	0.052193	0.41684	FALSE	12.3893	108.315	-3.1281	8.4759e-13	1.7235e-10	DOWN	LPD
c67225_g2	2.44934	16.0409	-2.7113	0.0014627	0.024701	DOWN	2.60955	0.423641	2.6229	0.47363	1	FALSE	0.400512	15.888	-5.3099	8.0772e-05	0.0032527	DOWN	LPD
c67344_g1	757.065	1298.8	-0.77869	6.1678e-09	3.7079e-07	DOWN	806.378	707.625	0.18847	0.37552	1	FALSE	661.187	1285.97	-0.95973	6.1125e-05	0.0025605	DOWN	LPD
c67424_g2	150.641	241.13	-0.6787	0.00039523	0.0081122	DOWN	160.46	135.937	0.23927	0.40709	1	FALSE	127.004	238.78	-0.91081	0.0013431	0.034364	DOWN	LPD
c67435_g2	55.7761	170.886	-1.6153	4.6924e-11	3.7372e-09	DOWN	59.4093	57.9724	0.035322	0.84036	1	FALSE	54.0699	169.237	-1.6461	2.5621e-07	2.0445e-05	DOWN	LPD
c67443_g2	1.34958	79.7081	-5.8841	1.7921e-23	4.7701e-21	DOWN	1.43733	11.1775	-2.9591	0.012075	0.14025	FALSE	10.4935	78.9518	-2.9115	1.3956e-09	1.7167e-07	DOWN	LPD
c67445_g3	12.4891	443.818	-5.1512	1.0703e-86	2.737e-83	DOWN	13.3028	12.4429	0.096416	0.94964	1	FALSE	11.6283	439.44	-5.2399	2.3174e-46	4.8979e-43	DOWN	LPD
c67449_g2	14.9311	89.0923	-2.577	2.1541e-12	2.0348e-10	DOWN	15.9024	26.2436	-0.72272	0.21794	1	FALSE	24.565	88.2242	-1.8446	5.8961e-06	0.00032917	DOWN	LPD
c67505_g1	70.0479	326.227	-2.2195	2.8635e-08	1.5312e-06	DOWN	74.5895	190.206	-1.3505	0.031942	0.29396	FALSE	177.843	323.073	-0.86126	0.0016945	0.041689	DOWN	LPD
c67505_g2	133.698	654.011	-2.2903	4.3502e-05	0.0011768	DOWN	142.369	331.634	-1.22	0.06197	0.4715	FALSE	309.853	647.883	-1.0641	0.001577	0.039424	DOWN	LPD
c67533_g1	238.192	404.863	-0.76531	6.4105e-06	0.00021289	DOWN	253.703	192.33	0.39956	0.13626	0.78671	FALSE	179.912	400.913	-1.156	2.1372e-05	0.0010189	DOWN	LPD
c67596_g2	39.1451	100.887	-1.3658	4.7861e-06	0.00016303	DOWN	41.6927	21.073	0.9844	0.031235	0.28851	FALSE	19.6521	99.9098	-2.3459	4.7513e-09	5.2938e-07	DOWN	LPD
c67665_g2	10.297	139.517	-3.7601	1.3787e-06	5.333e-05	DOWN	10.9684	28.2693	-1.3659	0.026338	0.25482	FALSE	26.3941	138.084	-2.3873	0.00020939	0.0072765	DOWN	LPD
c67729_g1	12.0605	101.559	-3.074	9.7677e-17	1.454e-14	DOWN	12.8443	3.72583	1.7855	0.067049	0.49475	FALSE	3.49783	100.588	-4.8458	4.3368e-19	1.8444e-16	DOWN	LPD
c67768_g1	112.823	557.479	-2.3049	1.2243e-07	5.8052e-06	DOWN	120.174	149.727	-0.31721	0.32069	1	FALSE	139.807	551.848	-1.9808	1.3898e-06	9.0932e-05	DOWN	LPD
c67845_g1	675.461	904.591	-0.42139	0.0025644	0.039418	DOWN	719.456	457.926	0.65179	0.0041994	0.060312	FALSE	427.886	895.908	-1.0661	1.5711e-05	0.00077882	DOWN	LPD
c67860_g1	1.43531	34.3674	-4.5816	7.5546e-06	0.00024664	DOWN	1.52905	3.55748	-1.2182	0.47777	1	FALSE	3.35096	34.0535	-3.3452	0.00032053	0.010476	DOWN	LPD
c67943_g1	14.1743	210.191	-3.8904	5.8361e-39	3.4534e-36	DOWN	15.097	23.8701	-0.66094	0.29541	1	FALSE	22.3088	208.143	-3.2219	2.3244e-19	1.0152e-16	DOWN	LPD
c67985_g1	18.3161	47.6514	-1.3794	0.00078427	0.014589	DOWN	19.5107	7.62	1.3564	0.081307	0.56617	FALSE	7.14253	47.203	-2.7244	1.9813e-06	0.00012427	DOWN	LPD
c68252_g1	5.74125	31.0641	-2.4358	3.0914e-05	0.00086597	DOWN	6.11618	0.59199	3.369	0.064712	0.48472	FALSE	0.54738	30.7728	-5.813	6.3285e-09	6.9402e-07	DOWN	LPD
c68313_g1	21.9436	134.954	-2.6206	6.2972e-18	1.0735e-15	DOWN	23.3742	18.6236	0.32779	0.63909	1	FALSE	17.4225	133.638	-2.9393	1.1768e-13	2.6564e-11	DOWN	LPD
c68317_g1	1825.48	2615.01	-0.51854	3.6345e-05	0.0010028	DOWN	1944.36	1478.8	0.39487	0.075273	0.53686	FALSE	1383.41	2589.82	-0.90462	0.00016572	0.0059519	DOWN	LPD
c6836_g1	3.20617	27.7608	-3.1141	6.2252e-06	0.00020731	DOWN	3.41492	0.847282	2.0109	0.43851	1	FALSE	0.801023	27.4921	-5.101	2.5662e-07	2.0445e-05	DOWN	LPD
c68381_g1	298.588	550.053	-0.88142	3.4839e-08	1.8275e-06	DOWN	318.026	321.222	-0.014428	0.97103	1	FALSE	300.121	544.745	-0.86004	0.00069828	0.020217	DOWN	LPD
c68384_g1	115.016	201.049	-0.80571	0.0015616	0.026093	DOWN	122.509	111.133	0.1406	0.60839	1	FALSE	103.787	199.033	-0.93938	0.0012418	0.032282	DOWN	LPD
c68417_g2	83.7965	188.516	-1.1697	1.6527e-07	7.6048e-06	DOWN	89.2565	67.3794	0.40565	0.2476	1	FALSE	62.9879	186.697	-1.5676	8.0717e-07	5.6467e-05	DOWN	LPD
c68554_g1	29.9553	94.3101	-1.6546	8.8713e-05	0.0021956	DOWN	31.9065	11.3458	1.4917	0.014553	0.16214	FALSE	10.6404	93.43	-3.1343	3.9139e-08	3.7395e-06	DOWN	LPD
c68569_g2	181.517	357.608	-0.97827	2.9535e-08	1.5734e-06	DOWN	193.345	122.566	0.65762	0.020178	0.20882	FALSE	114.535	354.09	-1.6283	6.5455e-09	7.1556e-07	DOWN	LPD
c68595_g2	149.62	318.623	-1.0906	3.524e-09	2.196e-07	DOWN	159.369	122.473	0.3799	0.17249	0.90811	FALSE	114.361	315.481	-1.464	1.6835e-07	1.3978e-05	DOWN	LPD
c68595_g3	4.55575	23.9612	-2.3949	0.0003883	0.0079915	DOWN	4.85225	0.423641	3.5177	0.12453	0.74953	FALSE	0.400512	23.7235	-5.8883	4.9614e-07	3.6696e-05	DOWN	LPD
c68597_g2	458.448	776.16	-0.75959	1.7512e-07	7.9964e-06	DOWN	488.312	337.043	0.53487	0.021555	0.21947	FALSE	314.82	768.641	-1.2878	2.7806e-07	2.1815e-05	DOWN	LPD
c68616_g1	39.1525	105.604	-1.4315	9.3104e-07	3.7556e-05	DOWN	41.7027	19.889	1.0682	0.02486	0.24395	FALSE	18.5573	104.573	-2.4945	5.7047e-10	7.5215e-08	DOWN	LPD
c68620_g1	4.64148	92.7667	-4.321	4.6826e-22	1.1102e-19	DOWN	4.94396	4.65452	0.087037	1	1	FALSE	4.33895	91.8573	-4.404	4.8178e-17	1.6886e-14	DOWN	LPD
c68655_g2	73.1491	204.848	-1.4856	4.6923e-08	2.4067e-06	DOWN	77.9112	80.3384	-0.04426	0.89004	1	FALSE	75.1903	202.802	-1.4315	4.3814e-06	0.00025487	DOWN	LPD
c68689_g1	201.761	343.356	-0.76706	1.2456e-05	0.00038543	DOWN	214.905	198.749	0.11275	0.67017	1	FALSE	185.76	339.991	-0.87206	0.0012154	0.031736	DOWN	LPD
c68792_g1	643.605	1224.1	-0.92747	1.548e-11	1.3274e-09	DOWN	685.512	432.052	0.66598	0.0041283	0.059585	FALSE	404.015	1212.15	-1.5851	2.1988e-10	3.0734e-08	DOWN	LPD
c68845_g4	20.251	55.8426	-1.4634	0.00016932	0.0038882	DOWN	21.57	13.7138	0.6534	0.321	1	FALSE	12.8299	55.2824	-2.1073	1.8952e-05	0.00091667	DOWN	LPD
c68891_g1	41.5945	210.808	-2.3415	4.8392e-19	9.2643e-17	DOWN	44.3022	42.6676	0.054239	0.95907	1	FALSE	39.9448	208.712	-2.3854	9.6932e-13	1.9261e-10	DOWN	LPD
c68893_g1	223.239	437.27	-0.96994	1.2835e-08	7.2992e-07	DOWN	237.77	235.519	0.013725	1	1	FALSE	220.497	433.042	-0.97374	0.000345	0.011125	DOWN	LPD
c68936_g2	830.058	2019.22	-1.2825	1.4697e-22	3.7053e-20	DOWN	884.126	615.881	0.5216	0.019854	0.20627	FALSE	575.583	1999.74	-1.7967	2.202e-13	4.8297e-11	DOWN	LPD
c68995_g1	1802.23	2825.41	-0.64868	1.9617e-07	8.8729e-06	DOWN	1919.6	1337.65	0.5211	0.011828	0.13817	FALSE	1249.17	2797.99	-1.1634	6.3804e-07	4.5736e-05	DOWN	LPD
c68995_g2	5.82698	37.2952	-2.6782	9.9529e-07	3.9663e-05	DOWN	6.20789	5.1651	0.26531	1	1	FALSE	4.84623	36.9273	-2.9298	7.2448e-06	0.00039446	DOWN	LPD
c69005_g3	38.7386	160.901	-2.0543	5.2604e-15	6.7138e-13	DOWN	41.2642	66.2713	-0.68349	0.089639	0.60486	FALSE	61.8666	159.313	-1.3646	1.7409e-05	0.00085331	DOWN	LPD
c69005_g5	11.1396	33.5206	-1.5894	0.001613	0.02684	DOWN	11.8655	5.8385	1.0231	0.22863	1	FALSE	5.43371	33.1857	-2.6106	3.4857e-05	0.0015736	DOWN	LPD
c69020_g1	24.6427	148.509	-2.5913	5.0415e-19	9.6004e-17	DOWN	26.2489	30.8926	-0.23501	0.69924	1	FALSE	28.8373	147.031	-2.3501	5.0265e-11	7.7221e-09	DOWN	LPD
c69020_g2	1422.27	3398.23	-1.2566	1.6417e-23	4.3916e-21	DOWN	1514.9	1882.6	-0.3135	0.1832	0.93968	FALSE	1758.42	3365.21	-0.93642	5.1164e-05	0.0021947	DOWN	LPD
c69202_g2	1535.94	2118.97	-0.46424	0.00020732	0.0046709	DOWN	1636	1270.78	0.36445	0.099159	0.64451	FALSE	1185.73	2098.02	-0.82325	0.00027696	0.0092737	DOWN	LPD
c69218_g1	403.858	1113.43	-1.4631	1.4775e-24	4.3536e-22	DOWN	430.166	649.787	-0.59507	0.013993	0.15727	FALSE	606.864	1102.53	-0.86138	0.00029944	0.0098959	DOWN	LPD
c69232_g1	7.5121	51.0754	-2.7653	8.4959e-09	4.978e-07	DOWN	8.00205	10.4061	-0.37898	0.86382	1	FALSE	9.66588	50.5648	-2.3872	2.1451e-06	0.00013311	DOWN	LPD
c69273_g4	2.95636	49.7367	-4.0724	1.839e-12	1.7627e-10	DOWN	3.1498	7.19083	-1.1909	0.53909	1	FALSE	6.67533	49.2635	-2.8836	1.2896e-07	1.101e-05	DOWN	LPD
c69317_g1	58.3895	167.703	-1.5221	4.6097e-10	3.2422e-08	DOWN	62.1922	69.9157	-0.16888	0.69293	1	FALSE	65.3243	166.037	-1.3458	2.2059e-05	0.0010481	DOWN	LPD
c69391_g1	211.394	368.906	-0.80332	2.7999e-06	0.00010076	DOWN	225.17	169.198	0.4123	0.11692	0.72254	FALSE	158.031	365.287	-1.2088	7.3307e-06	0.00039758	DOWN	LPD
c69512_g2	46.6646	117.6	-1.3335	1.2873e-06	5.023e-05	DOWN	49.7048	18.9603	1.3904	0.0033923	0.050788	FALSE	17.7162	116.476	-2.7169	1.4197e-11	2.3917e-09	DOWN	LPD
c69582_g1	729.415	1260.28	-0.78894	7.0812e-09	4.2006e-07	DOWN	776.909	606.496	0.35725	0.10694	0.67752	FALSE	566.932	1248.07	-1.1385	3.1044e-06	0.00018682	DOWN	LPD
c69610_g1	40.6736	137.185	-1.754	4.2822e-07	1.8393e-05	DOWN	43.3235	15.1531	1.5155	0.0035695	0.053057	FALSE	14.1783	135.807	-3.2598	2.7552e-13	5.9864e-11	DOWN	LPD
c69648_g1	4.97703	115.114	-4.5316	2.3251e-27	7.9653e-25	DOWN	5.30079	8.37481	-0.65985	0.79054	1	FALSE	7.77009	113.981	-3.8747	6.3815e-18	2.3938e-15	DOWN	LPD
c69692_g2	38.9884	262.359	-2.7504	5.4387e-31	2.2252e-28	DOWN	41.5293	35.0476	0.24481	0.65716	1	FALSE	32.8023	259.792	-2.9855	4.4192e-19	1.868e-16	DOWN	LPD
c69709_g5	23.4572	78.39	-1.7406	5.0434e-07	2.1405e-05	DOWN	24.9849	28.7799	-0.204	0.7334	1	FALSE	26.9014	77.6232	-1.5288	0.00016524	0.0059375	DOWN	LPD
c69749_g1	16.6162	129.962	-2.9674	1.0101e-19	2.0668e-17	DOWN	17.6965	21.2468	-0.26378	0.73764	1	FALSE	19.8656	128.676	-2.6954	4.4774e-12	8.218e-10	DOWN	LPD
c69749_g2	132.482	313.585	-1.2431	5.5154e-11	4.33e-09	DOWN	141.112	131.956	0.096784	0.70594	1	FALSE	123.252	310.52	-1.3331	1.7939e-06	0.00011447	DOWN	LPD
c69889_g3	177.111	443.647	-1.3248	2.051e-14	2.4975e-12	DOWN	188.646	207.065	-0.1344	0.58369	1	FALSE	193.756	439.304	-1.181	1.2532e-05	0.00063706	DOWN	LPD
c69931_g6	70.6067	221.891	-1.652	2.0055e-11	1.6954e-09	DOWN	75.1999	121.545	-0.69268	0.045062	0.37604	FALSE	113.52	219.775	-0.95308	0.0009656	0.026408	DOWN	LPD
c69959_g5	85.9516	349.221	-2.0225	1.4291e-23	3.8613e-21	DOWN	91.5408	125.085	-0.45043	0.45675	1	FALSE	116.671	345.848	-1.5677	1.2119e-08	1.2578e-06	DOWN	LPD
c69977_g1	55.6904	110.497	-0.9885	0.00027026	0.0058409	DOWN	59.3175	51.8841	0.19317	0.58282	1	FALSE	48.4492	109.426	-1.1754	0.00069596	0.020167	DOWN	LPD
c70084_g1	579.805	816.111	-0.4932	0.00046177	0.0092613	DOWN	617.579	515.121	0.26171	0.22518	1	FALSE	481.061	808.198	-0.74849	0.0019073	0.045651	DOWN	LPD
c70209_g3	506.876	972.691	-0.94035	3.0886e-11	2.5302e-09	DOWN	539.892	610.857	-0.17816	0.50041	1	FALSE	570.55	963.227	-0.75552	0.0015882	0.039605	DOWN	LPD
c70303_g1	1104.38	3142.19	-1.5085	2.7011e-13	2.8909e-11	DOWN	1176.31	1465.75	-0.31737	0.232	1	FALSE	1368.29	3110.97	-1.185	2.9501e-07	2.2939e-05	DOWN	LPD
c70303_g4	0	51.6969	#NAME?	2.9356e-18	5.1518e-16	DOWN	0	2.87854	#NAME?	0.18498	0.94366	FALSE	2.69681	51.1885	-4.2465	1.1807e-10	1.7121e-08	DOWN	LPD
c70315_g3	587.895	832.615	-0.50209	0.0003455	0.0072417	DOWN	626.193	454.679	0.46176	0.058804	0.45434	FALSE	425.455	824.438	-0.9544	0.00016058	0.0057852	DOWN	LPD
c70384_g1	23.5503	118.888	-2.3358	3.1949e-14	3.7873e-12	DOWN	25.0867	20.7418	0.27438	0.74366	1	FALSE	19.425	117.723	-2.5994	8.5121e-11	1.2578e-08	DOWN	LPD
c70399_g2	231.787	342.072	-0.5615	0.0013232	0.02279	DOWN	246.883	165.494	0.57705	0.03382	0.3069	FALSE	154.8	338.799	-1.13	5.007e-05	0.0021556	DOWN	LPD
c70400_g1	14.2526	122.838	-3.1075	9.6749e-20	1.9963e-17	DOWN	15.1787	54.4481	-1.8428	0.044084	0.37048	FALSE	51.119	121.654	-1.2509	0.00074251	0.021294	DOWN	LPD
c70409_g7	24.6501	54.2786	-1.1388	0.001928	0.031176	DOWN	26.2589	7.62	1.7849	0.034154	0.30896	FALSE	7.14253	53.737	-2.9114	1.3477e-07	1.1435e-05	DOWN	LPD
c70456_g7	188.086	364.239	-0.95349	6.382e-08	3.1888e-06	DOWN	200.338	142.564	0.49083	0.097675	0.63839	FALSE	133.465	360.678	-1.4342	3.9415e-07	2.9817e-05	DOWN	LPD
c70510_g1	4.72722	600.894	-6.99	8.4683e-102	2.756e-98	DOWN	5.03568	0.59199	3.0885	0.11715	0.72305	FALSE	0.54738	594.957	-10.086	3.2459e-75	2.2639e-71	DOWN	LPD
c70537_g1	147.092	1016.27	-2.7885	4.5675e-67	6.6742e-64	DOWN	156.678	102.079	0.61811	0.036515	0.32432	FALSE	95.3631	1006.36	-3.3996	2.7255e-34	3.1164e-31	DOWN	LPD
c70625_g1	2.61342	37.2201	-3.8321	6.1264e-09	3.6861e-07	DOWN	2.78295	5.07816	-0.86769	0.65133	1	FALSE	4.73946	36.8459	-2.9587	3.7008e-06	0.00021912	DOWN	LPD
c70639_g1	26.4062	106.447	-2.0112	1.6192e-10	1.2002e-08	DOWN	28.1247	12.1006	1.2168	0.028564	0.27026	FALSE	11.2679	105.386	-3.2254	8.0585e-14	1.8861e-11	DOWN	LPD
c70639_g2	602.346	1101.94	-0.87139	4.3357e-10	3.0676e-08	DOWN	641.566	507.922	0.33699	0.36326	1	FALSE	476.173	1091.33	-1.1965	3.5419e-06	0.00021061	DOWN	LPD
c70744_g2	12.1462	36.1524	-1.5736	0.0015009	0.025238	DOWN	12.936	9.90102	0.38574	0.55794	1	FALSE	9.22527	35.7885	-1.9558	0.00048359	0.014878	DOWN	LPD
c70764_g1	16.3664	50.9046	-1.6371	0.00019571	0.0044359	DOWN	17.4314	6.18073	1.4958	0.062927	0.47617	FALSE	5.79412	50.4294	-3.1216	8.8106e-08	7.7786e-06	DOWN	LPD
c70773_g3	340.29	1061.73	-1.6416	4.5065e-29	1.6632e-26	DOWN	362.45	514.007	-0.50401	0.050132	0.40494	FALSE	479.873	1051.4	-1.1316	2.6991e-06	0.00016456	DOWN	LPD
c70785_g1	633.173	1003.36	-0.66417	1.8156e-06	6.8274e-05	DOWN	674.41	552.424	0.28785	0.21391	1	FALSE	516.573	993.621	-0.94372	0.00013389	0.0049912	DOWN	LPD
c70826_g2	31.8045	141.586	-2.1544	3.9328e-14	4.6086e-12	DOWN	33.874	58.9121	-0.79838	0.06619	0.49131	FALSE	55.0444	140.226	-1.3491	4.9794e-05	0.0021475	DOWN	LPD
c70851_g2	4.97703	22.297	-2.1635	0.0014676	0.024754	DOWN	5.30079	0	Inf	0.034469	0.31108	FALSE	0	22.0696	#NAME?	1.6533e-07	1.3761e-05	DOWN	LPD
c70860_g1	164.223	320.133	-0.96302	0.00080366	0.014892	DOWN	174.925	173.847	0.0089165	0.92479	1	FALSE	162.303	316.918	-0.96542	0.0010198	0.027654	DOWN	LPD
c71015_g1	585.147	1265.91	-1.1133	3.5337e-16	5.03e-14	DOWN	623.276	778.871	-0.32151	0.17663	0.92077	FALSE	727.486	1253.58	-0.78506	0.00089521	0.024767	DOWN	LPD
c71127_g1	39.0668	165.297	-2.081	2.5756e-15	3.4215e-13	DOWN	41.611	48.3322	-0.21602	0.64913	1	FALSE	45.165	163.678	-1.8576	2.8166e-08	2.7708e-06	DOWN	LPD
c71177_g1	114.937	373.903	-1.7018	1.4419e-19	2.8838e-17	DOWN	122.427	142.727	-0.22133	0.40894	1	FALSE	133.546	370.303	-1.4714	1.6212e-07	1.3526e-05	DOWN	LPD
c71355_g2	634.665	858.42	-0.43569	0.0021561	0.034155	DOWN	675.991	449.98	0.58714	0.010022	0.12092	FALSE	420.583	850.06	-1.0152	4.2113e-05	0.0018508	DOWN	LPD
c71459_g1	45.658	89.7889	-0.97567	0.00082813	0.01527	DOWN	48.6343	26.5803	0.87162	0.061495	0.469	FALSE	24.8587	88.9292	-1.8389	5.158e-06	0.00029537	DOWN	LPD
c71460_g1	18.8941	46.3082	-1.2933	0.0023692	0.036933	DOWN	20.1227	9.14622	1.1376	0.13521	0.78228	FALSE	8.59771	45.8473	-2.4148	2.1101e-05	0.0010067	DOWN	LPD
c71478_g2	408.805	982.922	-1.2657	2.4495e-18	4.3628e-16	DOWN	435.427	588.666	-0.43502	0.06101	0.46665	FALSE	550.603	973.368	-0.82197	0.00091536	0.025233	DOWN	LPD
c71487_g3	59.8322	131.275	-1.1336	0.0010757	0.019108	DOWN	63.7313	53.4973	0.25254	0.53132	1	FALSE	50.0112	129.95	-1.3776	0.00011712	0.0044542	DOWN	LPD
c71583_g4	24.8142	105.033	-2.0816	3.8049e-11	3.0923e-09	DOWN	26.4323	17.4341	0.60039	0.2808	1	FALSE	16.261	104.004	-2.6771	7.0334e-11	1.0482e-08	DOWN	LPD
c71600_g1	52.4133	938.387	-4.1622	2.2319e-79	4.8425e-76	DOWN	55.831	50.1192	0.1557	0.83032	1	FALSE	46.9405	929.392	-4.3074	4.7667e-46	9.7782e-43	DOWN	LPD
c71654_g2	1028.18	2168.02	-1.0763	6.2269e-17	9.3951e-15	DOWN	1095.15	1351.22	-0.30314	0.29182	1	FALSE	1261.23	2146.69	-0.76728	0.00073772	0.021174	DOWN	LPD
c71681_g1	385.527	1212.78	-1.6534	1.1458e-14	1.4193e-12	DOWN	410.636	540.697	-0.39696	0.11101	0.69559	FALSE	505.106	1200.73	-1.2493	2.5745e-07	2.0452e-05	DOWN	LPD
c71693_g1	19.8298	149.782	-2.9171	1.0135e-19	2.0674e-17	DOWN	21.1215	26.7431	-0.34046	0.6284	1	FALSE	24.9389	148.36	-2.5726	1.5964e-12	3.093e-10	DOWN	LPD
c71810_g2	30.3766	89.4178	-1.5576	4.4574e-06	0.00015351	DOWN	32.355	13.551	1.2556	0.044761	0.37435	FALSE	12.7497	88.5768	-2.7965	4.5448e-08	4.2548e-06	DOWN	LPD
c71827_g2	0	42.2627	#NAME?	4.1568e-15	5.3736e-13	DOWN	0	0.847282	#NAME?	0.74062	1	FALSE	0.801023	41.8618	-5.7076	6.1714e-11	9.3371e-09	DOWN	LPD
c71893_g1	215	331.711	-0.62559	0.00037579	0.0077697	DOWN	229.003	132.413	0.79032	0.0067592	0.088502	FALSE	124.053	328.468	-1.4048	1.1821e-06	7.8674e-05	DOWN	LPD
c71966_g1	9.03315	293.048	-5.0198	1.4277e-63	1.8255e-60	DOWN	9.62281	23.2781	-1.2744	0.047151	0.38788	FALSE	21.7614	290.158	-3.737	5.4546e-27	4.4758e-24	DOWN	LPD
c72020_g3	417.189	707.725	-0.76249	2.4902e-07	1.1075e-05	DOWN	444.366	334.165	0.41119	0.076426	0.54279	FALSE	312.123	700.859	-1.167	3.247e-06	0.00019473	DOWN	LPD
c72056_g2	11.8964	40.5484	-1.7691	0.00020308	0.0045855	DOWN	12.6709	11.0905	0.19219	0.88207	1	FALSE	10.3867	40.1537	-1.9508	0.00047365	0.014631	DOWN	LPD
c72065_g6	0	16.0158	#NAME?	3.4419e-06	0.00012164	DOWN	0	0.59199	#NAME?	0.99278	1	FALSE	0.54738	15.8608	-4.8568	7.8878e-05	0.0031942	DOWN	LPD
c72082_g1	20.251	90.3102	-2.1569	3.416e-10	2.441e-08	DOWN	21.57	27.7698	-0.36449	0.46203	1	FALSE	26.0202	89.4444	-1.7814	1.2348e-05	0.00062908	DOWN	LPD
c72145_g2	1259.31	1663.2	-0.40133	0.0018047	0.029543	DOWN	1341.34	1021.34	0.39321	0.086299	0.5903	FALSE	955.499	1647.17	-0.78566	0.0012543	0.032511	DOWN	LPD
c72145_g4	3.62745	40.8695	-3.494	1.9646e-06	7.3453e-05	DOWN	3.86346	7.44612	-0.9466	0.51448	1	FALSE	6.92898	40.4518	-2.5455	6.2249e-05	0.0025998	DOWN	LPD
c72200_g1	1353.12	2366.48	-0.80646	3.4717e-10	2.4758e-08	DOWN	1441.2	1367.55	0.075672	0.67203	1	FALSE	1278.29	2343.66	-0.87455	0.00021738	0.0075095	DOWN	LPD
c72213_g2	0.507015	45.7869	-6.4968	4.5102e-15	5.7873e-13	DOWN	0.540253	2.03126	-1.9107	0.5998	1	FALSE	1.89578	45.3321	-4.5797	1.8343e-10	2.5845e-08	DOWN	LPD
c72232_g2	84.7174	168.671	-0.99348	2.0329e-05	0.00059973	DOWN	90.2352	62.8008	0.52291	0.10938	0.68817	FALSE	58.6224	166.986	-1.5102	2.0202e-06	0.00012614	DOWN	LPD
c72269_g1	13.5815	67.6171	-2.3157	0.00044165	0.0089253	DOWN	14.465	2.7102	2.4161	0.016813	0.18135	FALSE	2.54994	66.9953	-4.7155	3.3075e-07	2.5435e-05	DOWN	LPD
c72350_g3	2.1064	121.078	-5.845	8.4637e-16	1.1836e-13	DOWN	2.2427	4.8284	-1.1063	0.61725	1	FALSE	4.5525	119.946	-4.7196	9.4682e-13	1.8868e-10	DOWN	LPD
c72400_g5	23.4424	81.4179	-1.7962	1.6488e-05	0.00049624	DOWN	24.9649	24.636	0.019134	0.98059	1	FALSE	23.0697	80.6055	-1.8049	1.6308e-05	0.00080499	DOWN	LPD
c72500_g1	461.52	2355.89	-2.3518	7.074e-19	1.3225e-16	DOWN	491.593	513.883	-0.063975	0.79	1	FALSE	480.26	2332.44	-2.28	5.3194e-19	2.235e-16	DOWN	LPD
c72573_g2	619.293	1091.88	-0.81812	7.3094e-06	0.00023985	DOWN	659.638	478.124	0.46429	0.034986	0.3148	FALSE	446.403	1081.03	-1.276	1.3891e-07	1.173e-05	DOWN	LPD
c72679_g1	164.536	448.706	-1.4474	1.6936e-10	1.2501e-08	DOWN	175.251	185.905	-0.085138	0.71171	1	FALSE	173.998	444.239	-1.3523	6.8211e-07	4.8496e-05	DOWN	LPD
c72680_g1	34.5968	336.629	-3.2824	1.3435e-45	1.0688e-42	DOWN	36.8504	28.1879	0.38661	0.43459	1	FALSE	26.354	333.349	-3.6609	8.629e-28	7.4302e-25	DOWN	LPD
c72698_g1	128.601	978.538	-2.9277	7.4794e-31	3.0256e-28	DOWN	136.955	27.1723	2.3335	0.027905	0.26594	FALSE	25.4061	968.866	-5.253	9.0702e-60	3.1631e-56	DOWN	LPD
c72707_g1	34.4179	98.2556	-1.5134	9.5284e-07	3.8285e-05	DOWN	36.657	39.5393	-0.1092	0.78187	1	FALSE	37.061	97.307	-1.3926	0.00030622	0.010079	DOWN	LPD
c72725_g2	3.71318	25.7005	-2.7911	4.5707e-05	0.0012266	DOWN	3.95517	4.14947	-0.069186	0.99141	1	FALSE	3.89834	25.4587	-2.7072	0.00038793	0.012355	DOWN	LPD
c72760_g3	7.34063	94.9478	-3.6932	3.7089e-06	0.00013024	DOWN	7.81863	9.48292	-0.27841	0.761	1	FALSE	8.89144	93.9718	-3.4017	1.3046e-05	0.00065888	DOWN	LPD
c72828_g2	305.372	547.387	-0.84199	8.4804e-08	4.1589e-06	DOWN	325.263	292.513	0.15311	0.4702	1	FALSE	273.126	542.007	-0.98874	8.6319e-05	0.0034364	DOWN	LPD
c72838_g1	19.0729	131.826	-2.789	6.5705e-19	1.238e-16	DOWN	20.3161	20.1443	0.012254	1	1	FALSE	18.811	130.547	-2.7949	7.2802e-13	1.4979e-10	DOWN	LPD
c72842_g2	59.575	399.641	-2.7459	2.6598e-18	4.6907e-16	DOWN	63.4561	123.663	-0.96258	0.0038324	0.056122	FALSE	115.522	395.653	-1.7761	1.5589e-10	2.2099e-08	DOWN	LPD
c72888_g1	16.7877	111.243	-2.7282	8.2352e-16	1.1539e-13	DOWN	17.88	40.2237	-1.1697	0.16056	0.87423	FALSE	37.7819	110.186	-1.5442	0.00026159	0.008861	DOWN	LPD
c72896_g1	1560.66	2418.84	-0.63216	7.4518e-07	3.0646e-05	DOWN	1662.3	1231.54	0.43272	0.037549	0.33075	FALSE	1150.35	2394.93	-1.0579	5.9992e-06	0.00033341	DOWN	LPD
c72909_g1	63.3592	317.118	-2.3234	1.7732e-19	3.5267e-17	DOWN	67.483	62.9154	0.10111	0.96908	1	FALSE	59.0626	314.099	-2.4109	1.6677e-13	3.7043e-11	DOWN	LPD
c72952_g2	1876.85	2738.22	-0.54493	1.3068e-05	0.0004021	DOWN	1999.06	1482.75	0.43105	0.048764	0.39775	FALSE	1386.83	2711.53	-0.96732	5.0325e-05	0.0021613	DOWN	LPD
c72956_g1	60.0746	252.6	-2.072	2.2068e-20	4.7736e-18	DOWN	63.9864	120.127	-0.90873	0.0048315	0.067605	FALSE	112.438	250.113	-1.1534	9.214e-05	0.0036411	DOWN	LPD
c72963_g1	33.7394	98.3056	-1.5428	7.3795e-07	3.0384e-05	DOWN	35.9333	27.7643	0.37209	0.40618	1	FALSE	25.9535	97.3612	-1.9074	1.1774e-06	7.8431e-05	DOWN	LPD
c72964_g1	44.1295	147.796	-1.7438	1.3835e-06	5.3457e-05	DOWN	47.0035	54.2798	-0.20765	0.6437	1	FALSE	50.9722	146.408	-1.5222	0.002112	0.049649	DOWN	LPD
c72971_g1	19.1513	76.9261	-2.006	3.5639e-08	1.8626e-06	DOWN	20.3978	22.4419	-0.13778	0.78454	1	FALSE	21.0938	76.1863	-1.8527	3.1853e-05	0.0014549	DOWN	LPD
c72971_g2	20.9147	112.778	-2.4309	8.2347e-10	5.61e-08	DOWN	22.2737	48.1638	-1.1126	0.023312	0.23298	FALSE	45.0181	111.649	-1.3104	0.00020134	0.0070452	DOWN	LPD
c72977_g2	167.426	891.276	-2.4124	7.1228e-13	7.2033e-11	DOWN	178.311	73.5602	1.2774	0.023914	0.23711	FALSE	68.7821	882.377	-3.6813	2.6407e-25	1.9186e-22	DOWN	LPD
c7678_g1	0	51.6969	#NAME?	2.9356e-18	5.1518e-16	DOWN	0	2.4549	#NAME?	0.25742	1	FALSE	2.29629	51.1885	-4.4784	3.4531e-11	5.4861e-09	DOWN	LPD
c86451_g1	0.507015	3411.29	-12.716	3.107e-84	7.671e-81	DOWN	0.540253	1.01563	-0.91067	0.9934	1	FALSE	0.947892	3377.27	-11.799	1.8773e-84	1.4548e-80	DOWN	LPD
c97474_g1	574.21	2017.01	-1.8126	1.3467e-40	8.6094e-38	DOWN	611.587	1029.69	-0.75158	0.02291	0.23022	FALSE	961.082	1997.3	-1.0553	5.5501e-06	0.00031344	DOWN	LPD
c12340_g1	829.886	5.31358	7.2871	5.9e-151	6.0349e-147	UP	883.942	259.312	1.7693	3.9771e-14	5.8241e-12	UP	241.873	5.25982	5.5231	2.0576e-12	3.9211e-10	UP	OD
c30664_g1	389.411	41.8371	3.2184	3.7642e-47	3.1708e-44	UP	414.774	219.539	0.91785	0.00012259	0.0030869	UP	204.825	41.4007	2.3067	9.9927e-06	0.00052051	UP	OD
c52255_g1	115.109	0	Inf	2.7056e-35	1.3642e-32	UP	122.61	23.0228	2.4129	2.4095e-10	2.0925e-08	UP	21.5078	0	Inf	6.5666e-07	4.6831e-05	UP	OD
c57319_g1	183.474	0	Inf	2.1844e-32	9.8365e-30	UP	195.434	57.2176	1.7722	1.1793e-08	7.6446e-07	UP	53.4423	0	Inf	5.4162e-15	1.5115e-12	UP	OD
c57869_g1	121.991	1.06772	6.8361	6.1717e-29	2.2417e-26	UP	129.93	21.5021	2.5952	9.3395e-12	9.9212e-10	UP	20.1193	1.05739	4.25	4.2399e-05	0.0018622	UP	OD
c58613_g1	829.7	139.446	2.5729	3.7521e-53	3.8379e-50	UP	883.739	327.094	1.4339	1.5153e-09	1.1563e-07	UP	305.955	138.057	1.1481	3.9104e-05	0.0017383	UP	OD
c64106_g1	2050.08	419.123	2.2902	6.2953e-57	7.1546e-54	UP	2183.56	778.915	1.4871	1.8144e-11	1.8461e-09	UP	728.02	415.121	0.81045	0.0011978	0.03146	UP	OD
c64449_g1	435.021	106.051	2.0363	6.0866e-27	2.027e-24	UP	463.367	237.099	0.96667	0.00010607	0.0027345	UP	221.659	105.007	1.0779	0.00027483	0.0092068	UP	OD
c100981_g1	0.421281	71.7628	-7.4123	3.5083e-18	6.097e-16	DOWN	0.44854	20.481	-5.5129	1.1284e-05	0.00038431	DOWN	19.1047	71.0892	-1.8957	1.0152e-05	0.00052844	DOWN	UD
c46018_g1	13.3317	133.982	-3.3291	8.0654e-13	8.0993e-11	DOWN	14.1999	60.8565	-2.0995	1.3792e-05	0.00045641	DOWN	56.8334	132.634	-1.2226	0.0002012	0.0070448	DOWN	UD
c52446_g1	3.71318	473.072	-6.9933	1.0071e-108	4.0058e-105	DOWN	3.95517	171.886	-5.4416	1.8886e-10	1.658e-08	DOWN	160.314	468.45	-1.547	3.8995e-09	4.4225e-07	DOWN	UD
c54178_g1	43.0298	402.953	-3.2272	5.3641e-50	4.9251e-47	DOWN	45.8313	128.48	-1.4871	2.2043e-05	0.00069332	DOWN	119.942	399.043	-1.7342	2.9668e-10	4.0975e-08	DOWN	UD
c56401_g1	38.817	1080.36	-4.7987	2.5967e-136	1.6902e-132	DOWN	41.3459	499.469	-3.5946	7.0678e-32	5.326e-29	DOWN	466.509	1069.89	-1.1975	8.8837e-07	6.1714e-05	DOWN	UD
c57505_g1	48.4355	1650.98	-5.0911	6.7553e-174	8.0613e-170	DOWN	51.5906	583.853	-3.5004	2.4323e-28	1.4912e-25	DOWN	545.291	1635.02	-1.5842	6.8464e-11	1.0225e-08	DOWN	UD
c57674_g1	92.3935	445.402	-2.2692	8.0725e-15	1.0122e-12	DOWN	98.4107	270.175	-1.457	3.2108e-07	1.5844e-05	DOWN	252.339	440.958	-0.80528	0.0015628	0.039138	DOWN	UD
c59848_g2	0.507015	63.492	-6.9684	1.0962e-20	2.4151e-18	DOWN	0.540253	17.3527	-5.0054	5.8994e-05	0.001632	DOWN	16.2209	62.874	-1.9546	2.0777e-05	0.00099462	DOWN	UD
c60671_g2	0.421281	112.457	-8.0604	1.4942e-35	7.7524e-33	DOWN	0.44854	11.3403	-4.6601	0.0029315	0.04516	DOWN	10.5737	111.351	-3.3966	5.8278e-15	1.6063e-12	DOWN	UD
c60671_g3	8.69021	298.562	-5.1025	1.1258e-64	1.521e-61	DOWN	9.25596	152.437	-4.0417	2.1591e-21	7.2647e-19	DOWN	142.357	295.635	-1.0543	0.00012271	0.0046343	DOWN	UD
c62549_g1	431.52	1829.38	-2.0839	3.782e-13	3.9589e-11	DOWN	459.627	1050.35	-1.1923	0.00017427	0.0041843	DOWN	980.467	1811.12	-0.88534	0.00045849	0.014203	DOWN	UD
c63148_g1	15.274	147.396	-3.2705	1.0996e-24	3.2943e-22	DOWN	16.2692	71.6214	-2.1382	1.2113e-06	5.2502e-05	DOWN	67.0597	145.974	-1.1222	0.00076438	0.021841	DOWN	UD
c63392_g1	5.64812	1960.89	-8.4395	5.871e-262	1.4012e-257	DOWN	6.01445	885.653	-7.2022	4.1351e-35	3.7866e-32	DOWN	826.828	1941.66	-1.2316	1.6915e-07	1.4028e-05	DOWN	UD
c63569_g1	297.409	1285.59	-2.1119	5.6723e-39	3.3845e-36	DOWN	316.772	787.935	-1.3146	5.3641e-08	3.0857e-06	DOWN	736.044	1272.91	-0.79026	0.0008245	0.023197	DOWN	UD
c64133_g1	130.196	591.013	-2.1825	3.3698e-36	1.8006e-33	DOWN	138.676	347.477	-1.3252	5.9031e-07	2.7569e-05	DOWN	324.819	585.197	-0.84929	0.00081261	0.022937	DOWN	UD
c64154_g4	134.081	539.808	-2.0093	2.3384e-17	3.7206e-15	DOWN	142.815	328.391	-1.2013	0.00025181	0.0057208	DOWN	306.529	534.442	-0.80201	0.0011267	0.029959	DOWN	UD
c65028_g2	13.6672	138.929	-3.3456	6.1795e-24	1.7216e-21	DOWN	14.5568	43.933	-1.5936	0.0020798	0.033988	DOWN	41.0797	137.596	-1.7439	6.0228e-07	4.3441e-05	DOWN	UD
c65147_g1	37.6389	362.996	-3.2697	5.9339e-48	5.1813e-45	DOWN	40.092	193.225	-2.2689	5.238e-08	3.0169e-06	DOWN	180.353	359.431	-0.99489	0.00015279	0.005556	DOWN	UD
c65328_g3	25.064	190.476	-2.9259	1.5577e-26	5.0239e-24	DOWN	26.6974	68.4709	-1.3588	0.0014394	0.025025	DOWN	63.9092	188.622	-1.5614	5.1508e-07	3.7816e-05	DOWN	UD
c65469_g4	26.585	2569.99	-6.595	1.4359e-48	1.2851e-45	DOWN	28.3182	488.508	-4.1086	2.0092e-11	2.0328e-09	DOWN	455.802	2544.32	-2.4808	1.8493e-15	5.5596e-13	DOWN	UD
c66088_g4	338.127	1588.46	-2.232	4.5228e-55	4.982e-52	DOWN	360.156	707.207	-0.97351	4.0662e-05	0.0011738	DOWN	660.853	1572.91	-1.251	2.0841e-07	1.6923e-05	DOWN	UD
c66226_g3	277.546	2473.54	-3.1558	1.0537e-106	3.7722e-103	DOWN	295.629	576.151	-0.96266	8.3853e-05	0.0022335	DOWN	538.108	2449.62	-2.1866	6.2205e-19	2.598e-16	DOWN	UD
c66533_g1	22.5363	178.685	-2.9871	1.3836e-18	2.5336e-16	DOWN	24.0062	58.8418	-1.2934	0.003021	0.046288	DOWN	55.1377	176.991	-1.6826	4.5481e-07	3.4036e-05	DOWN	UD
c67411_g2	1.94233	2680.25	-10.43	1.96869992052409e-317	7.04810000002344e-313	DOWN	2.0693	1385.76	-9.3873	5.4367e-112	3.933e-107	DOWN	1295.38	2654.18	-1.0349	1.2296e-05	0.00062735	DOWN	UD
c67665_g1	27.67	401.889	-3.8604	6.6966e-61	8.2669e-58	DOWN	29.4703	89.5716	-1.6038	2.9263e-05	0.00088354	DOWN	83.8947	398.04	-2.2463	2.0211e-14	5.1637e-12	DOWN	UD
c68557_g2	45.6136	278.721	-2.6113	3.1294e-20	6.6488e-18	DOWN	48.5741	163.359	-1.7498	8.7343e-05	0.0023153	DOWN	152.597	275.978	-0.85483	0.0018293	0.044107	DOWN	UD
c69897_g1	94.5147	547.366	-2.5339	1.3564e-43	9.6155e-41	DOWN	100.673	278.398	-1.4675	1.4611e-07	7.6594e-06	DOWN	260.162	542.034	-1.059	3.8206e-05	0.0017049	DOWN	UD
c70303_g2	24.557	4076.89	-7.3752	3.8992e-74	7.347e-71	DOWN	26.1572	236.897	-3.179	2.2259e-11	2.2396e-09	DOWN	221.112	4036.32	-4.1902	2.6319e-40	3.9057e-37	DOWN	UD
c71368_g8	19.2296	309.56	-4.0088	3.8118e-53	3.844e-50	DOWN	20.4795	159.145	-2.9581	2.0699e-15	3.5416e-13	DOWN	148.859	306.507	-1.042	0.0001998	0.0070097	DOWN	UD
c71539_g2	13.4174	207.956	-3.9541	1.837e-39	1.1437e-36	DOWN	14.2916	57.4729	-2.0077	3.4892e-05	0.0010261	DOWN	53.696	205.92	-1.9392	1.1132e-09	1.3939e-07	DOWN	UD
c71547_g4	42.0719	277.854	-2.7234	6.1991e-29	2.2417e-26	DOWN	44.8024	149.081	-1.7345	0.00017091	0.004113	DOWN	139.553	275.138	-0.97934	0.00069579	0.020167	DOWN	UD
c72794_g1	3.62745	183.402	-5.6599	7.5479e-46	6.1412e-43	DOWN	3.86346	77.6227	-4.3285	1.8517e-14	2.826e-12	DOWN	72.5736	181.654	-1.3237	2.587e-05	0.0012094	DOWN	UD
c88349_g1	1.77086	138.529	-6.2896	2.5073e-39	1.5214e-36	DOWN	1.88587	55.0124	-4.8665	6.7692e-11	6.3269e-09	DOWN	51.333	137.162	-1.4179	1.7339e-05	0.00085104	DOWN	UD
